# Supplementary material for: Integrating remote monitoring into heart failure patients’ care regimen: A pilot study
Source: PLoS One. 2020 Nov 19;15(11):e0242210. doi: 10.1371/journal.pone.0242210 (PMC7676713; doi:10.1371/journal.pone.0242210)
Supplement: S1 Dataset — (XLSX) [file pone.0242210.s004.xlsx]

## Sheet: subject
study ID	nyha	lvef	activity tracker usage (min)	activity tracker usage (hrs)	bathroom scale usage (days)	smart pill bottle usage (days)	study participation (min)	study participation (hrs)	study participation (days)
1001	3	0.37	196454	3515	158	57	259200	4320	180
1016		0.57	19999	355	9	19	36000	600	25
1018	2	0.12	195001	3410	140	3	239040	3984	166
1022		0.57	128032	2278	26	0	259200	4320	180
1030	3	0.22	199979	3449	82	54	259200	4320	180
1047		0.57	36810	643	8	28	41760	696	29
1058		<20%	3	2	1	0	129600	2160	90
1064		0.57	67349	1356	39	21	259200	4320	180
1069	4	0.17	33683	571	15	0	36000	600	25
1080	4	0.62	226659	3833	115	81	259200	4320	180
1082	3	0.22	5034	139	146	0	259200	4320	180
1091		0.27	40634	766	37	0	64800	1080	45
1095		0.51	194444	3385	107	0	259200	4320	180
1100	2	0.22	100833	1914	66	54	122400	2040	85
1104	4	0.22	169180	2929	102	1	213120	3552	148
1114		0.52	25217	458	15	82	120960	2016	84
1147	3	0.25	40241	680	23	1	43200	720	30
1148		0.37	242634	4209	157	4	259200	4320	180
1149	3	0.22	8606	147	19	53	87840	1464	61
1150	4	0.12	0	0	1	0	18720	312	13

## Sheet: baseline survey
study ID	demo	demo	demo	demo	demo	demo	MLHFQ 1-21_1	MLHFQ 1-21_2	MLHFQ 1-21_3	MLHFQ 1-21_4	MLHFQ 1-21_5	MLHFQ 1-21_6	MLHFQ 1-21_7	MLHFQ 1-21_8	MLHFQ 1-21_9	MLHFQ 1-21_10	MLHFQ 1-21_11	MLHFQ 1-21_12	MLHFQ 1-21_13	MLHFQ 1-21_14	MLHFQ 1-21_15	MLHFQ 1-21_16	MLHFQ 1-21_17	MLHFQ 1-21_18	MLHFQ 1-21_19	MLHFQ 1-21_20	MLHFQ 1-21_21	HINTS 1-13_1	HINTS 1-13_2	HINTS 1-13_3	HINTS 1-13_4	HINTS 1-13_5	HINTS 1-13_6	HINTS 1-13_7	HINTS 1-13_8	HINTS 1-13_9	HINTS 1-13_10	HINTS 1-13_11	HINTS 1-13_12	HINTS 1-13_13	SCHFI-A 1-10_1	SCHFI-A 1-10_2	SCHFI-A 1-10_3	SCHFI-A 1-10_4	SCHFI-A 1-10_5	SCHFI-A 1-10_6	SCHFI-A 1-10_7	SCHFI-A 1-10_8	SCHFI-A 1-10_9
1001	67	Female	No	Black or African American	High School	$0- $25,000	3	5	5	4	5	2	4		5		5	5	5	4		3	5	3	3	5	3	1	0	1	1	1	0	0	1	1	1	0	0	1	4	4	3	2	4	2	1	2	1
1016	76	Male	No	White	Master's Degree or Above	$50,001- $75,000	4	3	3	1	1	2	1	0	1	3	1	0	2	1	3	2	2	0	1	2	1	1	0	1	0	1	1	1	1	1	1	1	0	0	3	3	4	3	4	2	3	1	2
1018	61	Female	No	Black or African American	High School		1	1	1	1	0	1	0	5	1	3	5	5	5	5	1	1	1	3	3	3	3	0	1	0	0	1	0	1	1	1	0	1	0	0	1	4	1	3	3	3	3	1	1
1022	65	Female	No	Black or African American	Some College/Associate Degree/Trade School	$0- $25,000	1	1	2	1	2	2	2	2	2	2	2	3	3	1	0	1	0	0	2	0	2	1	0	1	0	1	0	1	1	1	0	0	0	0	2	2	2	2	3	2	2	2	2
1030	50	Female	Yes		High School	$50,001- $75,000	1	3	2	2	1	3	2	2	2	3		3	3	3	1	1	0	0	3	2	1	0	0	0	1	1	0	0	1		0	0	0	0	2	2	4	3	4		2	4	2
1047	67	Female	No	White	Master's Degree or Above	$75,001 or more	4	4	3	3	3	4	3	4	4	4	4	4	4	3	3	3	2	3	2	2	1	1	0	0	1	1	1	0	1	1	0				4	4	4	3	4	4	2	1	4
1058	70	Male	No	White	Some College/Associate Degree/Trade School	$75,001 or more	1	2	2	2	2	2	2	2	2	2	2	2	2	2	2	2	2	2	2	2	2	1	0	1	0	1	1	1	1	1	1	1	1	0	4	3	3	3	4	3	3	3	3
1064	73	Male	No	White	Some College/Associate Degree/Trade School	$25,001- $50,000	0	0	0	0	0	0	0	0	0	0	0	4	3	0	2	0	0	0	0	1	1	1	0	1	1	1	1	1	1	0	1	0	1	1	4	4	4	4	4	2	4	1	1
1069	77	Female	No	White	Bachelor's Degree	$25,001- $50,000	4	5	3	1	3	4	3	5	4	0	4	5	5	5	3	4	3	2		4	3	1	0	0	0	1	1	1		1	1	0	0	1	4	3	4	4	4	3	2	2	4
1080	61	Female	No	Black or African American	Some College/Associate Degree/Trade School	$75,001 or more	5	4	5	5	4	4	4	5	5	5	4	5	4	4	4	3	4	4	4	4	4	1	0	1	1	1	1		1	1	1	1	0	0	4	3	4	2	4	3	2	2	3
1082	69	Female	No	Black or African American	Some College/Associate Degree/Trade School	$25,001- $50,000	3	4	4	4	3	4	3	5	4	0	2	3	3	4	4	4	4	4	3	0	1	1	0	0	1	1	1	0	0	1	0	0	0	0
1091	86	Male	No	White	Master's Degree or Above	$25,001- $50,000	0	3	5	4	4	4	4	4	4	4	4	5	5	5	4	4	5	2	2	2	0	1	0	0	1	1	1	0	1	1	1	0	0	0	2	3	3	1	4	2	1	1	2
1095	53	Male	No	Black or African American	Some College/Associate Degree/Trade School	$75,001 or more	5	4	4	4	3	3	3	4	3	2	3	5	5	3	3	3	2	2	4	3	2	1	0	1	1	1	1	1	1	1	1	1	1	1	3	4	3	3	3	3	3	2	2
1100	57	Female	No	Black or African American	High School	$0- $25,000	4	3	5	5	4	5	4	1	3	3	5	4	5	5	0	0	1	1	3	4	1	1	0	1	1	1	1	1	0	1	1	1	1	1	4	4	4	3	4	4	3	1	4
1104	55	Male	Yes	White	High School	$25,001- $50,000	3	4	5	4	4	4	4	5	4	0	4	4	4	5	3	1	3	4	3	4	3	0	0	1	1	1	0	1	1	0	1	0	0	0	4	2	4	4	4	4	3	2	1
1114	56	Male	No	White	Some College/Associate Degree/Trade School	$0- $25,000	3	3	4	3	3	2	3	4	2	2	1	3	3	2	0	1	3	2	2	2	2	1	0	1	1	1	1	0	1	0	1	1		1	2	3	3	2	3	2	2	2	2
1147	67	Male	No	White	Some College/Associate Degree/Trade School	$75,001 or more	2	4	4	4	4	5	3	4	5	5	4	5	5	4	4	2		0	0	3	0	1	1	1	1	1	0	1	1	1	1	1	1	1	3	1	1	3	4	1	3	2
1148	60	Male	No	White	Bachelor's Degree	$75,001 or more	4	3	4	4	4	3	4	3	4	3	2	4	4	4	4	3	2	4	4	2	3	1	0	1	1	1	1	0	1	1	1	1	1	1	2	3	2	4	4	3	4	2	3
1149	60	Male	No	White	Bachelor's Degree	$75,001 or more	1	2	3	3	2	0	2	1	1	4	1	3	2		1	4	4	3	3	0	1	1	0	1	1	1	1	1	1	1	1	1	1	1	1	4	1	2	4	4	4	2	2
1150	76	Female	No	White	Bachelor's Degree	$25,001- $50,000	1	5	5	5	5	5	5		4		4	4	4	5	3	3	4	4	4	2	1	1	0	1	1	1	1	1	1	1	1	0	1	0	4	4	4	3	4	4		1	2
[truncated: 102 more columns]

## Sheet: 30-day survey
study ID	P1-6_1	P1-6_2	P1-6_3	P1-6_4	P1-6_5	P1-6_6	P7_1	P8_1	P9_1	P10_1	SAQ 1-3_1	SAQ 1-3_2	SAQ 1-3_3	SAQ 4_1	SAQ 5_1	SAQ 6_1	SAQ 7_1	KCCQ 1a-c_1	KCCQ 1a-c_2	KCCQ 1a-c_3	KCCQ 2_1	KCCQ 3-4_1	KCCQ 3-4_2	KCCQ 5_1	KCCQ 6_1	KCCQ 7_1	KCCQ 8a-c_1	KCCQ 8a-c_2	KCCQ 8a-c_3	PF 1-4_1	PF 1-4_2	PF 1-4_3	PF 1-4_4	PPF 1-5_1	PPF 1-5_2	PPF 1-5_3	PPF 1-5_4	PPF 1-5_5	PPF 6-10_1	PPF 6-10_2	PPF 6-10_3	PPF 6-10_4	PPF 6-10_5	PEDA 1-6_1	PEDA 1-6_2	PEDA 1-6_3	PEDA 1-6_4	PEDA 1-6_5	PEDA 1-6_6
1001	2	2	1	3		3	4	2	2	3	5	1	1	5	6	5	3	4	4	6	5	2	3	1	3	1	2	3	6	4	4	4	4	1	1	3	3	3	4	4		3	5	2	2	1	2	1	1
1016	3	3	3	5	3	4	3	5	5	3	5							5	6	6	1	2	7	5	4	3	5	3	6	3	2	3	3	1	1	5	3	4	4	5	5	5	5	1	1	1	1	1	1
1064	4	3	3	3	3	3	5	5	3	3	5	5	5	9	4	5	7	5	5	5	5	5	7	5	5	5	5	5	5	3	3	3	3	1	5	5	3	3	5	5	5	5	5	1	1	1	1	1	1
1080	2	1	1	2	2	1	2	3	3	3	2	6	6	3	6	4	5	2	2	1	1	2	2	1	2	1	1	1	2	4	4	4	4	1	1	2	2	4	1	3	3	3	3	3	3	3	4	3	3
1082	2	3	2	3	3	2	2	5	3	5								3	5	1	5	3	2	2	3	1	2	2	3	4	4	3	4	2	1	2	3	3	2	3	4	5	4	1	1	1	1	1	1
1091	2	3	2	4	3	3	3	5	3	3	2	6	6	5	3	2	3	3	1	6	5	3	2	3	3	2	3	1	3	5	5	5	5	1	1	2	2	1	1	3	3	4	4	2	1	2	1	1	1
1104	2	2	2	3	2	2	3	3	4	3								2	5	6	5	3	2	5	2	2	2	1	1	2	4	3	2	1	2	3	2	2	1	3	3	3	4	1	2	3	3	3	3
1114	3	3	3	3	2	2	3	4	3	4								5	4	2	5	3	5	5	4	4	4	3	4	2	2	2	2	2	1	4	3	4	1	4	5	4	5	1	1	1	1	1	1
1147	1	4	1	5	5	2	2	5	2	5	5	5	5	5	6	5	9	5	1	6	5	1	1	5	5	1	1	1	1	5	3	1	5	1	1	2	3	2	1	4	5	5	5	1	1	1	1	1	1
1149	2	3	3	5	4	4	4	5	4	2								5	5	5	5	7	7	5	5	5	5	5	5	2	1	3	1	1	3	5	5	1	5	5	5	5	5	1	1	1	1	1	1
[truncated: 44 more columns]

## Sheet: 90-day survey
study ID	P1-6_1	P1-6_2	P1-6_3	P1-6_4	P1-6_5	P1-6_6	P7_1	P8_1	P9-10_1	P9-10_2	SAQ 1-3_1	SAQ 1-3_2	SAQ 1-3_3	SAQ 4_1	SAQ 5_1	SAQ 6_1	SAQ 7_1	KCCQ 1a-c_1	KCCQ 1a-c_2	KCCQ 1a-c_3	KCCQ 2_1	KCCQ 3-4_1	KCCQ 3-4_2	KCCQ 5_1	KCCQ 6_1	KCCQ 7_1	KCCQ 8a-c_1	KCCQ 8a-c_2	KCCQ 8a-c_3	PF 1-4_1	PF 1-4_2	PF 1-4_3	PF 1-4_4	PPF 1-5_1	PPF 1-5_2	PPF 1-5_3	PPF 1-5_4	PPF 1-5_5	PPF 6-10_1	PPF 6-10_2	PPF 6-10_3	PPF 6-10_4	PPF 6-10_5	PEDA 1-6_1	PEDA 1-6_2	PEDA 1-6_3	PEDA 1-6_4	PEDA 1-6_5	PEDA 1-6_6
1001	3	3	3	4	2	3	4	2	3	3	4	5	5	9	6	5	9	4	4	6	5	6	7	4	5	4	5	4	5	2	1	2	2	1	1	5	4	4	4	4	3	4	5	1	1	1	3	1	1
1016	2	2	3	3	4	3	2	5	4	4	3	3	6		6	5		5	5	3	1	4	7	5	5	4	5	5	3	2	1	3	3	3	3	5	5	5	3	5	5	5	5	1	1	1	1	1	1
1018	3	3	3	5	5	5	5	4	4	5	5	5	6	9	6	5	9	5	5	6	5	6	7	5	5	3	3	3	4	2	2	2	2	1	5	2	3	4	4	5	5	5	5	1	1	3	1	1	1
1030	4	4	4	4	3	3	4	4	4	5	5	5	5	9	6	5	9	5	5	6	5	7	7	5	5	4	5	5	5	1	1	2	2	4	1	5	5	5	5	5	5	5	5	1	1	2	2	2	1
1064	3	3	3	2	3	3	4	5	3	3								5	5	3	5	2	7	5	5	4	5	5	5	5	3	4	4	3	5	5	5	5		5	5	5	5	1	1	1	1	1	1
1080	2	1	1		1	1	2	2	3	3	5	6	6	7	6	3	1	2	2	6	2	1	2	1	1	1	1	1	2	4	4	4	4	1	1	2	2	3	1	3	3	3	3	3	3	3	4	3	4
1082	3	3	3	3	3	3	5	1	2	3	3	3	3	3	6	4	5	3	3	3	3	6	4	3	3	1	3	3	3	4	4	4	4	2	1	2	2	2	1	3	3	3	3	1	1	4	3	1	4
1100	2	1	2	4	4	5	2	2	2	3	4	1	1	3	6	2	1	4	2	2	1	2	2	1	2	1	2	2	2	5	5	5	5	3	1	1	1	1	1	2	2	3	2	5	4	5	5	5	5
1104	2	3	3	2	2	2	2	4	3	3								3	3	6	2	3	2	5	2	2	2	1	3	4	4	4	4	1	3	4	2	3	1	3	5	4	5	1	2	2	3	3	2
1147	3	4	3	5	5	5	4	5	4	5								5	5	6	5	7	6	5	5	5	5	5	5	2	1	2	2	5	5	5	5	5	5	5	5	5	5	1	1	1	1	1	1
1149	4	4	4	5	4	5	4	5	4	4								5	5	6	5	7	7	5	5	4	5	5	5	2	1	1	2	3	5	5	5	3	5	5	5	5	5	1	1	1	1	1	1
[truncated: 44 more columns]

## Sheet: 180-day survey
study ID	P1-6_1	P1-6_2	P1-6_3	P1-6_4	P1-6_5	P1-6_6	P7_1	P8_1	P9-10_1	P9-10_2	SAQ 1-3_1	SAQ 1-3_2	SAQ 1-3_3	SAQ 4_1	SAQ 5_1	SAQ 6_1	SAQ 7_1	KCCQ 1a-c_1	KCCQ 1a-c_2	KCCQ 1a-c_3	KCCQ 2_1	KCCQ 3-4_1	KCCQ 3-4_2	KCCQ 5_1	KCCQ 6_1	KCCQ 7_1	KCCQ 8a-c_1	KCCQ 8a-c_2	KCCQ 8a-c_3	PF 1-4_1	PF 1-4_2	PF 1-4_3	PF 1-4_4	PPF 1-5_1	PPF 1-5_2	PPF 1-5_3	PPF 1-5_4	PPF 1-5_5	PPF 6-10_1	PPF 6-10_2	PPF 6-10_3	PPF 6-10_4	PPF 6-10_5	PEDA 1-6_1	PEDA 1-6_2	PEDA 1-6_3	PEDA 1-6_4	PEDA 1-6_5	PEDA 1-6_6
1001	3	3	2	4	3	3	4	2	3	3								5	5	6	5	3	7	5	5	4	5	5	5	3	1	3	2	2	4	4	4	4	3	5	4	5	5	1	2	1	3	2	1
1018	3	3	3	3	3	3	3	5	3	5								5	5	6	5	5	7	5	5	1	5	4	5	2	1	2	2	3	5	3	3	5	5	5	5	5	5	1	1	1	1	1	1
1030	3	3	3	3	2	3	3	3	4	5								5	5	5	5	7	7	5	5	4	5	5	5	1	1	1	1	5	5	5	5	5	5	5	5	5	5	1	1	1	1	1	1
1064	3	3	2	2	3	3	4	4	4	3								5	5	5	5	2	7	5	5	4	5	5	5	4	4	3	4	2	5	5	5	3	4	5	5	5	5	1	3	1	1	1	1
1080	2	2	2	2	2	3	3	3	3	3								3	3	6	1	2	1	1	2	2	1	1	1	4	5	4	4	2	2	2	2	2	1	3	3	3	4	2	4	3	3	3	5
1082	2	2	2	3	3	2	3	3	4	4								5	4	6	4	3	3	4	3	1	2	2	6	2	2	3	3	2	3	3	2	3	4	4	5	3	3	2	2	3	2	3	1
1095	2	3	2	4	4	3	3	4	3	4	5	5	4	5	6	4	3	5	4	3	2	3	3	2	3	1	3	3	4	3	2	3	3	2	1	2	3	4	4	5	5	5	5	1	2	1	1	2	2
1100	2	4	3	5	4	5	2	3	4	2	5	2	6	3	6	4	1	4	1	1	1	4	2	1	1	1	1	1	3	3	4	4	4	1	1	1	1	1	3	4	3	4	3	3	4	3	3	2	2
1104	2	2	2	2	3	1	2	4	3	3	2	6	6	5	4	2	1	1	2	6	3	2	3	4	2	2	2	2	2	2	3	2	2	1	1	3	1	2	1	2	4	4	5	1	1	1	1	2	1
1114	3	3	3	2	3	2	3	3	3	4								5	5	3	5	5	6	5	4	2	3	3	5	2	2	2	2	1	3	5	3	4	3	5	5	5	5	3	3	3	1	3	1
1147	4	5	3	5	3	5	4	5	4	2								5	5	6	5	7	7	5	5	5	5	5	5	3	3	1	3	1	1	5	5	5		5	5	5	5	1	1	1	1	1	1
1148	3	3	3	3	2	2	4	5	3	4								5	5	6	5	5	7	5	5	4	5	5	5	2	1	3	2	4	5	5	5	5	4	5	5	5	5	2	1	1	2	2	1
1149	4	4	4	4	3	4	5	3	4	5								5	5	5	5	6	6	5	5	4	5	5	5	1	1	1	1	4	5	5	5	3	5	5	5	5	5	1	1	1	1	1	1
[truncated: 45 more columns]
