# Supplementary material for: Integrating remote monitoring into heart failure patients’ care regimen: A pilot study
Source: PLoS One. 2020 Nov 19;15(11):e0242210. doi: 10.1371/journal.pone.0242210 (PMC7676713; doi:10.1371/journal.pone.0242210)
Supplement: S2 Dataset — (XLSX) [file pone.0242210.s005.xlsx]

## Sheet: 1001
date	time
2018-05-29	10:46:00
2018-05-29	10:47:00
2018-05-29	10:48:00
2018-05-29	10:49:00
2018-05-29	10:50:00
2018-05-29	10:51:00
2018-05-29	10:52:00
2018-05-29	10:53:00
2018-05-29	10:54:00
2018-05-29	10:55:00
2018-05-29	10:56:00
2018-05-29	10:57:00
2018-05-29	10:58:00
2018-05-29	10:59:00
2018-05-29	11:00:00
2018-05-29	11:01:00
2018-05-29	11:02:00
2018-05-29	11:03:00
2018-05-29	11:04:00
2018-05-29	11:05:00
2018-05-29	11:06:00
2018-05-29	11:07:00
2018-05-29	11:08:00
2018-05-29	11:09:00
2018-05-29	11:10:00
2018-05-29	11:11:00
2018-05-29	11:12:00
2018-05-29	11:13:00
2018-05-29	11:14:00
2018-05-29	11:15:00
2018-05-29	11:16:00
2018-05-29	11:17:00
2018-05-29	11:18:00
2018-05-29	11:19:00
2018-05-29	11:20:00
2018-05-29	11:21:00
2018-05-29	11:22:00
2018-05-29	11:23:00
2018-05-29	11:24:00
2018-05-29	11:25:00
2018-05-29	11:26:00
2018-05-29	11:27:00
2018-05-29	11:28:00
2018-05-29	11:29:00
2018-05-29	11:30:00
2018-05-29	11:31:00
2018-05-29	11:32:00
2018-05-29	11:33:00
2018-05-29	11:34:00
2018-05-29	11:35:00
2018-05-29	11:36:00
2018-05-29	11:37:00
2018-05-29	11:38:00
2018-05-29	11:39:00
2018-05-29	11:40:00
2018-05-29	11:41:00
2018-05-29	11:42:00
2018-05-29	11:43:00
2018-05-29	11:44:00
2018-05-29	11:45:00
2018-05-29	11:46:00
2018-05-29	11:47:00
2018-05-29	11:48:00
2018-05-29	11:49:00
2018-05-29	11:50:00
2018-05-29	11:51:00
2018-05-29	11:52:00
2018-05-29	11:53:00
2018-05-29	11:54:00
2018-05-29	11:55:00
2018-05-29	11:56:00
2018-05-29	11:57:00
2018-05-29	11:58:00
2018-05-29	11:59:00
2018-05-29	12:00:00
2018-05-29	12:01:00
2018-05-29	12:02:00
2018-05-29	12:03:00
2018-05-29	12:04:00
2018-05-29	12:05:00
2018-05-29	12:06:00
2018-05-29	12:07:00
2018-05-29	12:08:00
2018-05-29	12:09:00
2018-05-29	12:10:00
2018-05-29	12:11:00
2018-05-29	12:12:00
2018-05-29	12:13:00
2018-05-29	12:14:00
2018-05-29	12:15:00
2018-05-29	12:16:00
2018-05-29	12:17:00
2018-05-29	12:18:00
2018-05-29	12:19:00
2018-05-29	12:20:00
2018-05-29	12:21:00
2018-05-29	12:22:00
2018-05-29	12:23:00
2018-05-29	12:24:00
2018-05-29	12:25:00
2018-05-29	12:26:00
2018-05-29	12:27:00
2018-05-29	12:28:00
2018-05-29	12:29:00
2018-05-29	12:30:00
2018-05-29	12:31:00
2018-05-29	12:32:00
2018-05-29	12:33:00
2018-05-29	12:34:00
2018-05-29	12:35:00
2018-05-29	12:36:00
2018-05-29	12:37:00
2018-05-29	12:38:00
2018-05-29	12:39:00
2018-05-29	12:40:00
2018-05-29	12:41:00
2018-05-29	12:42:00
2018-05-29	12:43:00
2018-05-29	12:44:00
2018-05-29	12:45:00
2018-05-29	12:46:00
2018-05-29	12:47:00
2018-05-29	12:48:00
2018-05-29	12:49:00
2018-05-29	12:50:00
2018-05-29	12:51:00
2018-05-29	12:52:00
2018-05-29	12:53:00
2018-05-29	12:54:00
2018-05-29	12:55:00
2018-05-29	12:56:00
2018-05-29	12:57:00
2018-05-29	12:58:00
2018-05-29	12:59:00
2018-05-29	13:00:00
2018-05-29	13:01:00
2018-05-29	13:02:00
2018-05-29	13:03:00
2018-05-29	13:04:00
2018-05-29	13:05:00
2018-05-29	13:06:00
2018-05-29	13:07:00
2018-05-29	13:08:00
2018-05-29	13:09:00
2018-05-29	13:10:00
2018-05-29	13:11:00
2018-05-29	13:12:00
2018-05-29	13:13:00
2018-05-29	13:14:00
2018-05-29	13:15:00
2018-05-29	13:16:00
2018-05-29	13:17:00
2018-05-29	13:18:00
2018-05-29	13:19:00
2018-05-29	13:20:00
2018-05-29	13:21:00
2018-05-29	13:22:00
2018-05-29	13:23:00
2018-05-29	13:24:00
2018-05-29	13:25:00
2018-05-29	13:26:00
2018-05-29	13:27:00
2018-05-29	13:28:00
2018-05-29	13:29:00
2018-05-29	13:30:00
2018-05-29	13:31:00
2018-05-29	13:32:00
2018-05-29	13:33:00
2018-05-29	13:34:00
2018-05-29	13:35:00
2018-05-29	13:36:00
2018-05-29	13:37:00
2018-05-29	13:38:00
2018-05-29	13:39:00
2018-05-29	13:40:00
2018-05-29	13:41:00
2018-05-29	13:42:00
2018-05-29	13:43:00
2018-05-29	13:44:00
2018-05-29	13:45:00
2018-05-29	13:47:00
2018-05-29	13:48:00
2018-05-29	13:49:00
2018-05-29	13:50:00
2018-05-29	13:51:00
2018-05-29	13:52:00
2018-05-29	13:53:00
2018-05-29	13:54:00
2018-05-29	13:55:00
2018-05-29	13:56:00
2018-05-29	13:57:00
2018-05-29	13:58:00
2018-05-29	13:59:00
2018-05-29	14:00:00
2018-05-29	14:01:00
2018-05-29	14:02:00
2018-05-29	14:03:00
2018-05-29	14:04:00
2018-05-29	14:05:00
2018-05-29	14:06:00
2018-05-29	14:07:00
2018-05-29	14:08:00
2018-05-29	14:09:00
2018-05-29	14:10:00
2018-05-29	14:11:00
2018-05-29	14:12:00
2018-05-29	14:13:00
2018-05-29	14:14:00
2018-05-29	14:15:00
2018-05-29	14:16:00
2018-05-29	14:17:00
2018-05-29	14:18:00
2018-05-29	14:19:00
2018-05-29	14:20:00
2018-05-29	14:21:00
2018-05-29	14:22:00
2018-05-29	14:23:00
2018-05-29	14:24:00
2018-05-29	14:25:00
2018-05-29	14:26:00
2018-05-29	14:27:00
2018-05-29	14:28:00
2018-05-29	14:29:00
2018-05-29	14:30:00
2018-05-29	14:31:00
2018-05-29	14:32:00
2018-05-29	14:33:00
2018-05-29	14:34:00
2018-05-29	14:35:00
2018-05-29	14:36:00
2018-05-29	14:37:00
2018-05-29	14:38:00
2018-05-29	14:39:00
2018-05-29	14:40:00
2018-05-29	14:41:00
2018-05-29	14:42:00
2018-05-29	14:43:00
2018-05-29	14:44:00
2018-05-29	14:45:00
2018-05-29	14:46:00
2018-05-29	14:47:00
2018-05-29	14:48:00
2018-05-29	14:49:00
2018-05-29	14:50:00
2018-05-29	14:51:00
2018-05-29	14:52:00
2018-05-29	14:53:00
2018-05-29	14:54:00
2018-05-29	14:55:00
2018-05-29	14:56:00
2018-05-29	14:57:00
2018-05-29	14:58:00
2018-05-29	14:59:00
2018-05-29	15:00:00
2018-05-29	15:01:00
2018-05-29	15:02:00
2018-05-29	15:03:00
2018-05-29	15:04:00
2018-05-29	15:05:00
2018-05-29	15:06:00
2018-05-29	15:07:00
2018-05-29	15:08:00
2018-05-29	15:09:00
2018-05-29	15:10:00
2018-05-29	15:11:00
2018-05-29	15:12:00
2018-05-29	15:13:00
2018-05-29	15:14:00
2018-05-29	15:15:00
2018-05-29	15:16:00
2018-05-29	15:17:00
2018-05-29	15:18:00
2018-05-29	15:19:00
2018-05-29	15:20:00
2018-05-29	15:21:00
2018-05-29	15:22:00
2018-05-29	15:23:00
2018-05-29	15:24:00
2018-05-29	15:25:00
2018-05-29	15:26:00
2018-05-29	15:27:00
2018-05-29	15:28:00
2018-05-29	15:29:00
2018-05-29	15:30:00
2018-05-29	15:31:00
2018-05-29	15:32:00
2018-05-29	15:33:00
2018-05-29	15:34:00
2018-05-29	15:35:00
2018-05-29	15:36:00
2018-05-29	15:37:00
2018-05-29	15:38:00
2018-05-29	15:39:00
2018-05-29	15:40:00
2018-05-29	15:41:00
2018-05-29	15:42:00
2018-05-29	15:43:00
2018-05-29	15:44:00
2018-05-29	15:45:00
2018-05-29	15:46:00
2018-05-29	15:47:00
2018-05-29	15:48:00
2018-05-29	15:49:00
2018-05-29	15:50:00
2018-05-29	15:51:00
2018-05-29	15:52:00
2018-05-29	15:53:00
2018-05-29	15:54:00
2018-05-29	15:55:00
2018-05-29	15:56:00
2018-05-29	15:57:00
2018-05-29	15:58:00
2018-05-29	15:59:00
2018-05-29	16:00:00
2018-05-29	16:01:00
2018-05-29	16:02:00
2018-05-29	16:03:00
2018-05-29	16:04:00
2018-05-29	16:05:00
2018-05-29	16:06:00
2018-05-29	16:07:00
2018-05-29	16:08:00
2018-05-29	16:09:00
2018-05-29	16:10:00
2018-05-29	16:11:00
2018-05-29	16:12:00
2018-05-29	16:13:00
2018-05-29	16:14:00
2018-05-29	16:15:00
2018-05-29	16:16:00
2018-05-29	16:17:00
2018-05-29	16:18:00
2018-05-29	16:19:00
2018-05-29	16:20:00
2018-05-29	16:21:00
2018-05-29	16:22:00
2018-05-29	16:23:00
2018-05-29	16:24:00
2018-05-29	16:25:00
2018-05-29	16:26:00
2018-05-29	16:27:00
2018-05-29	16:28:00
2018-05-29	16:29:00
2018-05-29	16:30:00
2018-05-29	16:31:00
2018-05-29	16:32:00
2018-05-29	16:33:00
2018-05-29	16:34:00
2018-05-29	16:35:00
2018-05-29	16:36:00
2018-05-29	16:37:00
2018-05-29	16:38:00
2018-05-29	16:39:00
2018-05-29	16:40:00
2018-05-29	16:41:00
2018-05-29	16:42:00
2018-05-29	16:43:00
2018-05-29	16:44:00
2018-05-29	16:45:00
2018-05-29	16:46:00
2018-05-29	16:47:00
2018-05-29	16:48:00
2018-05-29	16:49:00
2018-05-29	16:50:00
2018-05-29	16:51:00
2018-05-29	16:52:00
2018-05-29	16:53:00
2018-05-29	16:54:00
2018-05-29	16:55:00
2018-05-29	16:56:00
2018-05-29	16:57:00
2018-05-29	16:58:00
2018-05-29	16:59:00
2018-05-29	17:00:00
2018-05-29	17:01:00
2018-05-29	17:02:00
2018-05-29	17:03:00
2018-05-29	17:04:00
2018-05-29	17:05:00
2018-05-29	17:06:00
2018-05-29	17:07:00
2018-05-29	17:08:00
2018-05-29	17:09:00
2018-05-29	17:10:00
2018-05-29	17:11:00
2018-05-29	17:12:00
2018-05-29	17:13:00
2018-05-29	17:14:00
2018-05-29	17:15:00
2018-05-29	17:16:00
2018-05-29	17:17:00
2018-05-29	17:18:00
2018-05-29	17:19:00
2018-05-29	17:20:00
2018-05-29	17:21:00
2018-05-29	17:22:00
2018-05-29	17:23:00
2018-05-29	17:24:00
2018-05-29	17:25:00
2018-05-29	17:26:00
2018-05-29	17:27:00
2018-05-29	17:28:00
2018-05-29	17:29:00
2018-05-29	17:30:00
2018-05-29	17:31:00
2018-05-29	17:32:00
2018-05-29	17:33:00
2018-05-29	17:34:00
2018-05-29	17:35:00
2018-05-29	17:36:00
2018-05-29	17:37:00
2018-05-29	17:38:00
2018-05-29	17:39:00
2018-05-29	17:40:00
2018-05-29	17:41:00
2018-05-29	17:42:00
2018-05-29	17:43:00
2018-05-29	17:44:00
2018-05-29	17:45:00
2018-05-29	17:46:00
2018-05-29	17:47:00
2018-05-29	17:48:00
2018-05-29	17:49:00
2018-05-29	17:50:00
2018-05-29	17:51:00
2018-05-29	17:52:00
2018-05-29	17:53:00
2018-05-29	17:54:00
2018-05-29	17:55:00
2018-05-29	17:56:00
2018-05-29	17:57:00
2018-05-29	17:58:00
2018-05-29	17:59:00
2018-05-29	18:00:00
2018-05-29	18:01:00
2018-05-29	18:02:00
2018-05-29	18:03:00
2018-05-29	18:04:00
2018-05-29	18:05:00
2018-05-29	18:06:00
2018-05-29	18:07:00
2018-05-29	18:08:00
2018-05-29	18:09:00
2018-05-29	18:10:00
2018-05-29	18:11:00
2018-05-29	18:12:00
2018-05-29	18:13:00
2018-05-29	18:14:00
2018-05-29	18:15:00
2018-05-29	18:16:00
2018-05-29	18:17:00
2018-05-29	18:18:00
2018-05-29	18:19:00
2018-05-29	18:20:00
2018-05-29	18:21:00
2018-05-29	18:22:00
2018-05-29	18:23:00
2018-05-29	18:24:00
2018-05-29	18:25:00
2018-05-29	18:26:00
2018-05-29	18:27:00
2018-05-29	18:28:00
2018-05-29	18:29:00
2018-05-29	18:30:00
2018-05-29	18:31:00
2018-05-29	18:32:00
2018-05-29	18:33:00
2018-05-29	18:34:00
2018-05-29	18:35:00
2018-05-29	18:36:00
2018-05-29	18:37:00
2018-05-29	18:38:00
2018-05-29	18:39:00
2018-05-29	18:40:00
2018-05-29	18:41:00
2018-05-29	18:42:00
2018-05-29	18:43:00
2018-05-29	18:44:00
2018-05-29	18:45:00
2018-05-29	18:46:00
2018-05-29	18:47:00
2018-05-29	18:48:00
2018-05-29	18:49:00
2018-05-29	18:50:00
2018-05-29	18:51:00
2018-05-29	18:52:00
2018-05-29	18:53:00
2018-05-29	18:54:00
2018-05-29	18:55:00
2018-05-29	18:56:00
2018-05-29	18:57:00
2018-05-29	18:58:00
2018-05-29	18:59:00
2018-05-29	19:00:00
2018-05-29	19:01:00
2018-05-29	19:02:00
2018-05-29	19:03:00
2018-05-29	19:04:00
2018-05-29	19:05:00
2018-05-29	19:06:00
2018-05-29	19:07:00
2018-05-29	19:08:00
2018-05-29	19:09:00
2018-05-29	19:10:00
2018-05-29	19:11:00
2018-05-29	19:12:00
2018-05-29	19:13:00
2018-05-29	19:14:00
2018-05-29	19:15:00
2018-05-29	19:16:00
2018-05-29	19:17:00
2018-05-29	19:18:00
2018-05-29	19:19:00
2018-05-29	19:20:00
2018-05-29	19:21:00
2018-05-29	19:22:00
2018-05-29	19:23:00
2018-05-29	19:24:00
2018-05-29	19:25:00
2018-05-29	19:26:00
2018-05-29	19:27:00
2018-05-29	19:28:00
2018-05-29	19:29:00
2018-05-29	19:30:00
2018-05-29	19:31:00
2018-05-29	19:32:00
2018-05-29	19:33:00
2018-05-29	19:34:00
2018-05-29	19:35:00
2018-05-29	19:36:00
2018-05-29	19:37:00
2018-05-29	19:38:00
2018-05-29	19:39:00
2018-05-29	19:40:00
2018-05-29	19:41:00
2018-05-29	19:42:00
2018-05-29	19:43:00
2018-05-29	19:44:00
2018-05-29	19:45:00
2018-05-29	19:46:00
2018-05-29	19:47:00
2018-05-29	19:48:00
2018-05-29	19:49:00
2018-05-29	19:50:00
2018-05-29	19:51:00
2018-05-29	19:52:00
2018-05-29	19:53:00
2018-05-29	19:54:00
2018-05-29	19:55:00
2018-05-29	19:56:00
2018-05-29	19:57:00
2018-05-29	19:58:00
2018-05-29	19:59:00
2018-05-29	20:00:00
2018-05-29	20:01:00
2018-05-29	20:02:00
2018-05-29	20:03:00
2018-05-29	20:04:00
2018-05-29	20:05:00
2018-05-29	20:06:00
2018-05-29	20:07:00
2018-05-29	20:08:00
2018-05-29	20:09:00
2018-05-29	20:10:00
2018-05-29	20:11:00
2018-05-29	20:12:00
2018-05-29	20:13:00
2018-05-29	20:14:00
2018-05-29	20:15:00
2018-05-29	20:16:00
2018-05-29	20:17:00
2018-05-29	20:18:00
2018-05-29	20:19:00
2018-05-29	20:20:00
2018-05-29	20:21:00
2018-05-29	20:22:00
2018-05-29	20:23:00
2018-05-29	20:24:00
2018-05-29	20:25:00
2018-05-29	20:26:00
2018-05-29	20:27:00
2018-05-29	20:28:00
2018-05-29	20:29:00
2018-05-29	20:30:00
2018-05-29	20:31:00
2018-05-29	20:32:00
2018-05-29	20:33:00
2018-05-29	20:34:00
2018-05-29	20:35:00
2018-05-29	20:36:00
2018-05-29	20:37:00
2018-05-29	20:38:00
2018-05-29	20:39:00
2018-05-29	20:40:00
2018-05-29	20:41:00
2018-05-29	20:42:00
2018-05-29	20:43:00
2018-05-29	20:44:00
2018-05-29	20:45:00
2018-05-29	20:46:00
2018-05-29	20:47:00
2018-05-29	20:48:00
2018-05-29	20:49:00
2018-05-29	20:50:00
2018-05-29	20:51:00
2018-05-29	20:52:00
2018-05-29	20:53:00
2018-05-29	20:54:00
2018-05-29	20:55:00
2018-05-29	20:56:00
2018-05-29	20:57:00
2018-05-29	20:58:00
2018-05-29	20:59:00
2018-05-29	21:00:00
2018-05-29	21:01:00
2018-05-29	21:02:00
2018-05-29	21:03:00
2018-05-29	21:04:00
2018-05-29	21:05:00
2018-05-29	21:06:00
2018-05-29	21:07:00
2018-05-29	21:08:00
2018-05-29	21:09:00
2018-05-29	21:10:00
2018-05-29	21:11:00
2018-05-29	21:12:00
2018-05-29	21:13:00
2018-05-29	21:14:00
2018-05-29	21:15:00
2018-05-29	21:16:00
2018-05-29	21:17:00
2018-05-29	21:18:00
2018-05-29	21:19:00
2018-05-29	21:20:00
2018-05-29	21:21:00
2018-05-29	21:22:00
2018-05-29	21:23:00
2018-05-29	21:24:00
2018-05-29	21:25:00
2018-05-29	21:26:00
2018-05-29	21:27:00
2018-05-29	21:28:00
2018-05-29	21:29:00
2018-05-29	21:30:00
2018-05-29	21:31:00
2018-05-29	21:32:00
2018-05-29	21:33:00
2018-05-29	21:34:00
2018-05-29	21:35:00
2018-05-29	21:36:00
2018-05-29	21:37:00
2018-05-29	21:38:00
2018-05-29	21:39:00
2018-05-29	21:40:00
2018-05-29	21:41:00
2018-05-29	21:42:00
2018-05-29	21:43:00
2018-05-29	21:44:00
2018-05-29	21:45:00
2018-05-29	21:46:00
2018-05-29	21:47:00
2018-05-29	21:48:00
2018-05-29	21:49:00
2018-05-29	21:50:00
2018-05-29	21:51:00
2018-05-29	21:52:00
2018-05-29	21:53:00
2018-05-29	21:54:00
2018-05-29	21:55:00
2018-05-29	21:56:00
2018-05-29	21:57:00
2018-05-29	21:58:00
2018-05-29	21:59:00
2018-05-29	22:00:00
2018-05-29	22:01:00
2018-05-29	22:02:00
2018-05-29	22:03:00
2018-05-29	22:04:00
2018-05-29	22:05:00
2018-05-29	22:06:00
2018-05-29	22:07:00
2018-05-29	22:08:00
2018-05-29	22:09:00
2018-05-29	22:10:00
2018-05-29	22:11:00
2018-05-29	22:12:00
2018-05-29	22:13:00
2018-05-29	22:14:00
2018-05-29	22:15:00
2018-05-29	22:16:00
2018-05-29	22:17:00
2018-05-29	22:18:00
2018-05-29	22:19:00
2018-05-29	22:20:00
2018-05-29	22:21:00
2018-05-29	22:22:00
2018-05-29	22:23:00
2018-05-29	22:24:00
2018-05-29	22:25:00
2018-05-29	22:26:00
2018-05-29	22:27:00
2018-05-29	22:28:00
2018-05-29	22:29:00
2018-05-29	22:30:00
2018-05-29	22:31:00
2018-05-29	22:32:00
2018-05-29	22:33:00
2018-05-29	22:34:00
2018-05-29	22:35:00
2018-05-29	22:36:00
2018-05-29	22:37:00
2018-05-29	22:38:00
2018-05-29	22:39:00
2018-05-29	22:40:00
2018-05-29	22:41:00
2018-05-29	22:42:00
2018-05-29	22:43:00
2018-05-29	22:44:00
2018-05-29	22:45:00
2018-05-29	22:46:00
2018-05-29	22:47:00
2018-05-29	22:48:00
2018-05-29	22:49:00
2018-05-29	22:50:00
2018-05-29	22:51:00
2018-05-29	22:52:00
2018-05-29	22:53:00
2018-05-29	22:54:00
2018-05-29	22:55:00
2018-05-29	22:56:00
2018-05-29	22:57:00
2018-05-29	22:58:00
2018-05-29	22:59:00
2018-05-29	23:00:00
2018-05-29	23:01:00
2018-05-29	23:02:00
2018-05-29	23:03:00
2018-05-29	23:04:00
2018-05-29	23:05:00
2018-05-29	23:06:00
2018-05-29	23:07:00
2018-05-29	23:08:00
2018-05-29	23:09:00
2018-05-29	23:10:00
2018-05-29	23:11:00
2018-05-29	23:12:00
2018-05-29	23:13:00
2018-05-29	23:14:00
2018-05-29	23:15:00
2018-05-29	23:16:00
2018-05-29	23:17:00
2018-05-29	23:18:00
2018-05-29	23:19:00
2018-05-29	23:20:00
2018-05-29	23:21:00
2018-05-29	23:22:00
2018-05-29	23:23:00
2018-05-29	23:24:00
2018-05-29	23:25:00
2018-05-29	23:26:00
2018-05-29	23:27:00
2018-05-29	23:28:00
2018-05-29	23:29:00
2018-05-29	23:30:00
2018-05-29	23:31:00
2018-05-29	23:32:00
2018-05-29	23:33:00
2018-05-29	23:34:00
2018-05-29	23:35:00
2018-05-29	23:36:00
2018-05-29	23:37:00
2018-05-29	23:38:00
2018-05-29	23:39:00
2018-05-29	23:40:00
2018-05-29	23:41:00
2018-05-29	23:42:00
2018-05-29	23:43:00
2018-05-29	23:44:00
2018-05-29	23:45:00
2018-05-29	23:46:00
2018-05-29	23:47:00
2018-05-29	23:48:00
2018-05-29	23:49:00
2018-05-29	23:50:00
2018-05-29	23:51:00
2018-05-29	23:52:00
2018-05-29	23:53:00
2018-05-29	23:54:00
2018-05-29	23:55:00
2018-05-29	23:56:00
2018-05-29	23:57:00
2018-05-29	23:58:00
2018-05-30	00:00:00
2018-05-30	00:01:00
2018-05-30	00:02:00
2018-05-30	00:03:00
2018-05-30	00:04:00
2018-05-30	00:05:00
2018-05-30	00:06:00
2018-05-30	00:07:00
2018-05-30	00:08:00
2018-05-30	00:09:00
2018-05-30	00:10:00
2018-05-30	00:11:00
2018-05-30	00:12:00
2018-05-30	00:13:00
2018-05-30	00:14:00
2018-05-30	00:15:00
2018-05-30	00:16:00
2018-05-30	00:17:00
2018-05-30	00:18:00
2018-05-30	00:19:00
2018-05-30	00:20:00
2018-05-30	00:21:00
2018-05-30	00:22:00
2018-05-30	00:23:00
2018-05-30	00:24:00
2018-05-30	00:25:00
2018-05-30	00:26:00
2018-05-30	00:29:00
2018-05-30	00:30:00
2018-05-30	00:31:00
2018-05-30	00:32:00
2018-05-30	00:33:00
2018-05-30	00:34:00
2018-05-30	00:35:00
2018-05-30	00:36:00
2018-05-30	00:37:00
2018-05-30	00:38:00
2018-05-30	00:39:00
2018-05-30	00:40:00
2018-05-30	00:41:00
2018-05-30	00:42:00
2018-05-30	00:43:00
2018-05-30	00:44:00
2018-05-30	00:45:00
2018-05-30	00:46:00
2018-05-30	00:47:00
2018-05-30	00:48:00
2018-05-30	00:49:00
2018-05-30	00:50:00
2018-05-30	00:51:00
2018-05-30	00:52:00
2018-05-30	00:53:00
2018-05-30	00:54:00
2018-05-30	00:55:00
2018-05-30	00:56:00
2018-05-30	00:57:00
2018-05-30	00:58:00
2018-05-30	00:59:00
2018-05-30	01:00:00
2018-05-30	01:01:00
2018-05-30	01:02:00
2018-05-30	01:03:00
2018-05-30	01:04:00
2018-05-30	01:05:00
2018-05-30	01:06:00
2018-05-30	01:07:00
2018-05-30	01:08:00
2018-05-30	01:09:00
2018-05-30	01:10:00
2018-05-30	01:11:00
2018-05-30	01:12:00
2018-05-30	01:13:00
2018-05-30	01:14:00
2018-05-30	01:15:00
2018-05-30	01:16:00
2018-05-30	01:17:00
2018-05-30	01:18:00
2018-05-30	01:19:00
2018-05-30	01:20:00
2018-05-30	01:21:00
2018-05-30	01:22:00
2018-05-30	01:23:00
2018-05-30	01:24:00
2018-05-30	01:25:00
2018-05-30	01:26:00
2018-05-30	01:27:00
2018-05-30	01:28:00
2018-05-30	01:29:00
2018-05-30	01:30:00
2018-05-30	01:31:00
2018-05-30	01:32:00
2018-05-30	01:33:00
2018-05-30	01:34:00
2018-05-30	01:35:00
2018-05-30	01:36:00
2018-05-30	01:37:00
2018-05-30	01:38:00
2018-05-30	01:39:00
2018-05-30	01:40:00
2018-05-30	01:41:00
2018-05-30	01:42:00
2018-05-30	01:43:00
2018-05-30	01:44:00
2018-05-30	01:45:00
2018-05-30	01:46:00
2018-05-30	01:47:00
2018-05-30	01:48:00
2018-05-30	01:49:00
2018-05-30	01:50:00
2018-05-30	01:51:00
2018-05-30	01:52:00
2018-05-30	01:53:00
2018-05-30	01:54:00
2018-05-30	01:55:00
2018-05-30	01:56:00
2018-05-30	01:57:00
2018-05-30	01:58:00
2018-05-30	01:59:00
2018-05-30	02:00:00
2018-05-30	02:01:00
2018-05-30	02:02:00
2018-05-30	02:03:00
2018-05-30	02:04:00
2018-05-30	02:05:00
2018-05-30	02:06:00
2018-05-30	02:07:00
2018-05-30	02:08:00
2018-05-30	02:09:00
2018-05-30	02:10:00
2018-05-30	02:11:00
2018-05-30	02:12:00
2018-05-30	02:13:00
2018-05-30	02:14:00
2018-05-30	02:15:00
2018-05-30	02:16:00
2018-05-30	02:17:00
2018-05-30	02:18:00
2018-05-30	02:19:00
2018-05-30	02:20:00
2018-05-30	02:21:00
2018-05-30	02:22:00
2018-05-30	02:23:00
2018-05-30	02:24:00
2018-05-30	02:25:00
2018-05-30	02:26:00
2018-05-30	02:27:00
2018-05-30	02:28:00
2018-05-30	02:29:00
2018-05-30	02:30:00
2018-05-30	02:31:00
2018-05-30	02:32:00
2018-05-30	02:33:00
2018-05-30	02:34:00
2018-05-30	02:35:00
2018-05-30	02:36:00
2018-05-30	02:37:00
2018-05-30	02:38:00
2018-05-30	02:39:00
2018-05-30	02:40:00
2018-05-30	02:41:00
2018-05-30	02:42:00
2018-05-30	02:43:00
2018-05-30	02:44:00
2018-05-30	02:45:00
2018-05-30	02:46:00
2018-05-30	02:47:00
2018-05-30	02:48:00
2018-05-30	02:49:00
2018-05-30	02:50:00
2018-05-30	02:51:00
2018-05-30	02:52:00
2018-05-30	02:53:00
2018-05-30	02:54:00
2018-05-30	02:55:00
2018-05-30	02:56:00
2018-05-30	02:57:00
2018-05-30	02:58:00
2018-05-30	02:59:00
2018-05-30	03:00:00
2018-05-30	03:01:00
2018-05-30	03:02:00
2018-05-30	03:03:00
2018-05-30	03:04:00
2018-05-30	03:05:00
2018-05-30	03:06:00
2018-05-30	03:07:00
2018-05-30	03:08:00
2018-05-30	03:09:00
2018-05-30	03:10:00
2018-05-30	03:11:00
2018-05-30	03:12:00
2018-05-30	03:13:00
2018-05-30	03:14:00
2018-05-30	03:15:00
2018-05-30	03:16:00
2018-05-30	03:17:00
2018-05-30	03:18:00
2018-05-30	03:19:00
2018-05-30	03:20:00
2018-05-30	03:21:00
2018-05-30	03:22:00
2018-05-30	03:23:00
2018-05-30	03:24:00
2018-05-30	03:25:00
2018-05-30	03:26:00
2018-05-30	03:27:00
2018-05-30	03:28:00
2018-05-30	03:29:00
2018-05-30	03:30:00
2018-05-30	03:31:00
2018-05-30	03:32:00
2018-05-30	03:33:00
2018-05-30	03:34:00
2018-05-30	03:35:00
2018-05-30	03:36:00
2018-05-30	03:37:00
2018-05-30	03:38:00
2018-05-30	03:39:00
2018-05-30	03:40:00
2018-05-30	03:41:00
2018-05-30	03:42:00
2018-05-30	03:43:00
2018-05-30	03:44:00
2018-05-30	03:45:00
2018-05-30	03:46:00
2018-05-30	03:47:00
2018-05-30	03:48:00
2018-05-30	03:49:00
2018-05-30	03:50:00
2018-05-30	03:51:00
2018-05-30	03:52:00
2018-05-30	03:53:00
2018-05-30	03:54:00
2018-05-30	03:55:00
2018-05-30	03:56:00
2018-05-30	03:57:00
2018-05-30	03:58:00
2018-05-30	03:59:00
2018-05-30	04:00:00
2018-05-30	04:01:00
2018-05-30	04:02:00
2018-05-30	04:03:00
2018-05-30	04:04:00
2018-05-30	04:05:00
2018-05-30	04:06:00
2018-05-30	04:07:00
2018-05-30	04:08:00
2018-05-30	04:09:00
2018-05-30	04:10:00
2018-05-30	04:11:00
2018-05-30	04:12:00
2018-05-30	04:13:00
2018-05-30	04:14:00
2018-05-30	04:15:00
2018-05-30	04:16:00
2018-05-30	04:17:00
2018-05-30	04:18:00
2018-05-30	04:19:00
2018-05-30	04:20:00
2018-05-30	04:21:00
2018-05-30	04:22:00
2018-05-30	04:23:00
2018-05-30	04:24:00
2018-05-30	04:25:00
2018-05-30	04:26:00
2018-05-30	04:27:00
2018-05-30	04:28:00
2018-05-30	04:29:00
2018-05-30	04:30:00
2018-05-30	04:31:00
2018-05-30	04:32:00
2018-05-30	04:33:00
2018-05-30	04:34:00
2018-05-30	04:35:00
2018-05-30	04:36:00
2018-05-30	04:37:00
2018-05-30	04:38:00
2018-05-30	04:39:00
2018-05-30	04:40:00
2018-05-30	04:41:00
2018-05-30	04:42:00
2018-05-30	04:43:00
2018-05-30	04:44:00
2018-05-30	04:45:00
2018-05-30	04:46:00
2018-05-30	04:47:00
2018-05-30	04:48:00
2018-05-30	04:49:00
2018-05-30	04:50:00
2018-05-30	04:51:00
2018-05-30	04:52:00
2018-05-30	04:53:00
2018-05-30	04:54:00
2018-05-30	04:55:00
2018-05-30	04:56:00
2018-05-30	04:57:00
2018-05-30	04:58:00
2018-05-30	04:59:00
2018-05-30	05:00:00
2018-05-30	05:01:00
2018-05-30	05:02:00
2018-05-30	05:03:00
2018-05-30	05:04:00
2018-05-30	05:05:00
2018-05-30	05:06:00
2018-05-30	05:07:00
2018-05-30	05:08:00
2018-05-30	05:09:00
2018-05-30	05:10:00
2018-05-30	05:11:00
2018-05-30	05:12:00
2018-05-30	05:13:00
2018-05-30	05:14:00
2018-05-30	05:15:00
2018-05-30	05:16:00
2018-05-30	05:17:00
2018-05-30	05:18:00
2018-05-30	05:19:00
2018-05-30	05:20:00
2018-05-30	05:21:00
2018-05-30	05:22:00
2018-05-30	05:23:00
2018-05-30	05:24:00
2018-05-30	05:25:00
2018-05-30	05:26:00
2018-05-30	05:27:00
2018-05-30	05:28:00
2018-05-30	05:29:00
2018-05-30	05:30:00
2018-05-30	05:31:00
2018-05-30	05:32:00
2018-05-30	05:33:00
2018-05-30	05:34:00
2018-05-30	05:35:00
2018-05-30	05:36:00
2018-05-30	05:37:00
2018-05-30	05:38:00
2018-05-30	05:39:00
2018-05-30	05:40:00
2018-05-30	05:41:00
2018-05-30	05:42:00
2018-05-30	05:43:00
2018-05-30	05:44:00
2018-05-30	05:45:00
2018-05-30	05:46:00
2018-05-30	05:47:00
2018-05-30	05:48:00
2018-05-30	05:49:00
2018-05-30	05:50:00
2018-05-30	05:51:00
2018-05-30	05:52:00
2018-05-30	05:53:00
2018-05-30	05:54:00
2018-05-30	05:55:00
2018-05-30	05:56:00
2018-05-30	05:57:00
2018-05-30	05:58:00
2018-05-30	05:59:00
2018-05-30	06:00:00
2018-05-30	06:01:00
2018-05-30	06:02:00
2018-05-30	06:03:00
2018-05-30	06:04:00
2018-05-30	06:05:00
2018-05-30	06:06:00
2018-05-30	06:07:00
2018-05-30	06:08:00
2018-05-30	06:09:00
2018-05-30	06:10:00
2018-05-30	06:11:00
2018-05-30	06:12:00
2018-05-30	06:13:00
2018-05-30	06:14:00
2018-05-30	06:15:00
2018-05-30	06:16:00
2018-05-30	06:17:00
2018-05-30	06:18:00
2018-05-30	06:19:00
2018-05-30	06:20:00
2018-05-30	06:21:00
2018-05-30	06:22:00
2018-05-30	06:23:00
2018-05-30	06:24:00
2018-05-30	06:25:00
2018-05-30	06:26:00
2018-05-30	06:27:00
2018-05-30	06:28:00
2018-05-30	06:29:00
2018-05-30	06:30:00
2018-05-30	06:31:00
2018-05-30	06:32:00
2018-05-30	06:33:00
2018-05-30	06:34:00
2018-05-30	06:35:00
2018-05-30	06:36:00
2018-05-30	06:37:00
2018-05-30	06:38:00
2018-05-30	06:39:00
2018-05-30	06:40:00
2018-05-30	06:41:00
2018-05-30	06:42:00
2018-05-30	06:43:00
2018-05-30	06:44:00
2018-05-30	06:45:00
2018-05-30	06:46:00
2018-05-30	06:47:00
2018-05-30	06:48:00
2018-05-30	06:49:00
2018-05-30	06:50:00
2018-05-30	06:51:00
2018-05-30	06:52:00
2018-05-30	06:53:00
2018-05-30	06:54:00
2018-05-30	06:55:00
2018-05-30	06:56:00
2018-05-30	06:57:00
2018-05-30	06:58:00
2018-05-30	06:59:00
2018-05-30	07:00:00
2018-05-30	07:01:00
2018-05-30	07:02:00
2018-05-30	07:03:00
2018-05-30	07:04:00
2018-05-30	07:05:00
2018-05-30	07:06:00
2018-05-30	07:07:00
2018-05-30	07:08:00
2018-05-30	07:09:00
2018-05-30	07:10:00
2018-05-30	07:11:00
2018-05-30	07:12:00
2018-05-30	07:13:00
2018-05-30	07:14:00
2018-05-30	07:15:00
2018-05-30	07:16:00
2018-05-30	07:17:00
2018-05-30	07:18:00
2018-05-30	07:19:00
2018-05-30	07:20:00
2018-05-30	07:21:00
2018-05-30	07:22:00
2018-05-30	07:23:00
2018-05-30	07:24:00
2018-05-30	07:25:00
2018-05-30	07:26:00
2018-05-30	07:27:00
2018-05-30	07:28:00
2018-05-30	07:29:00
2018-05-30	07:30:00
2018-05-30	07:31:00
2018-05-30	07:32:00
2018-05-30	07:33:00
2018-05-30	07:34:00
2018-05-30	07:35:00
2018-05-30	07:36:00
2018-05-30	07:37:00
2018-05-30	07:38:00
2018-05-30	07:39:00
2018-05-30	07:40:00
2018-05-30	07:41:00
2018-05-30	07:42:00
2018-05-30	07:43:00
2018-05-30	07:44:00
2018-05-30	07:45:00
2018-05-30	07:46:00
2018-05-30	07:47:00
2018-05-30	07:48:00
2018-05-30	07:49:00
2018-05-30	07:50:00
2018-05-30	07:51:00
2018-05-30	07:52:00
2018-05-30	07:53:00
2018-05-30	07:54:00
2018-05-30	07:55:00
2018-05-30	07:56:00
2018-05-30	07:57:00
2018-05-30	07:58:00
2018-05-30	07:59:00
2018-05-30	08:00:00
2018-05-30	08:01:00
2018-05-30	08:02:00
2018-05-30	08:03:00
2018-05-30	08:04:00
2018-05-30	08:05:00
2018-05-30	08:06:00
2018-05-30	08:07:00
2018-05-30	08:08:00
2018-05-30	08:09:00
2018-05-30	08:10:00
2018-05-30	08:11:00
2018-05-30	08:12:00
2018-05-30	08:13:00
2018-05-30	08:14:00
2018-05-30	08:15:00
2018-05-30	08:16:00
2018-05-30	08:17:00
2018-05-30	08:18:00
2018-05-30	08:19:00
2018-05-30	08:20:00
2018-05-30	08:21:00
2018-05-30	08:22:00
2018-05-30	08:23:00
2018-05-30	08:24:00
2018-05-30	08:25:00
2018-05-30	08:26:00
2018-05-30	08:27:00
2018-05-30	08:28:00
2018-05-30	08:29:00
2018-05-30	08:30:00
2018-05-30	08:31:00
2018-05-30	08:32:00
2018-05-30	08:33:00
2018-05-30	08:34:00
2018-05-30	08:35:00
2018-05-30	08:36:00
2018-05-30	08:37:00
2018-05-30	08:38:00
2018-05-30	08:39:00
2018-05-30	08:40:00
2018-05-30	08:41:00
2018-05-30	08:42:00
2018-05-30	08:43:00
2018-05-30	08:44:00
2018-05-30	08:45:00
2018-05-30	08:46:00
2018-05-30	08:47:00
2018-05-30	08:48:00
2018-05-30	08:49:00
2018-05-30	08:50:00
2018-05-30	08:51:00
2018-05-30	08:52:00
2018-05-30	08:53:00
2018-05-30	08:54:00
2018-05-30	08:55:00
2018-05-30	08:56:00
2018-05-30	08:57:00
2018-05-30	08:58:00
2018-05-30	08:59:00
2018-05-30	09:00:00
2018-05-30	09:01:00
2018-05-30	09:02:00
2018-05-30	09:03:00
2018-05-30	09:04:00
2018-05-30	09:05:00
2018-05-30	09:06:00
2018-05-30	09:07:00
2018-05-30	09:08:00
2018-05-30	09:09:00
2018-05-30	09:10:00
2018-05-30	09:11:00
2018-05-30	09:12:00
2018-05-30	09:13:00
2018-05-30	09:14:00
2018-05-30	09:15:00
2018-05-30	09:16:00
2018-05-30	09:17:00
2018-05-30	09:18:00
2018-05-30	09:19:00
2018-05-30	09:20:00
2018-05-30	09:21:00
2018-05-30	09:22:00
2018-05-30	09:23:00
2018-05-30	09:24:00
2018-05-30	09:25:00
2018-05-30	09:26:00
2018-05-30	09:27:00
2018-05-30	09:28:00
2018-05-30	09:29:00
2018-05-30	09:30:00
2018-05-30	09:31:00
2018-05-30	09:32:00
2018-05-30	09:33:00
2018-05-30	09:34:00
2018-05-30	09:35:00
2018-05-30	09:36:00
2018-05-30	09:37:00
2018-05-30	09:38:00
2018-05-30	09:39:00
2018-05-30	09:40:00
2018-05-30	09:41:00
2018-05-30	09:42:00
2018-05-30	09:43:00
2018-05-30	09:44:00
2018-05-30	09:45:00
2018-05-30	09:46:00
2018-05-30	09:47:00
2018-05-30	09:48:00
2018-05-30	09:49:00
2018-05-30	09:50:00
2018-05-30	09:51:00
2018-05-30	09:52:00
2018-05-30	09:53:00
2018-05-30	09:54:00
2018-05-30	09:55:00
2018-05-30	09:56:00
2018-05-30	09:57:00
2018-05-30	09:58:00
2018-05-30	09:59:00
2018-05-30	10:00:00
2018-05-30	10:01:00
2018-05-30	10:02:00
2018-05-30	10:03:00
2018-05-30	10:04:00
2018-05-30	10:05:00
2018-05-30	10:06:00
2018-05-30	10:07:00
2018-05-30	10:08:00
2018-05-30	10:09:00
2018-05-30	10:10:00
2018-05-30	10:11:00
2018-05-30	10:12:00
2018-05-30	10:13:00
2018-05-30	10:14:00
2018-05-30	10:15:00
2018-05-30	10:16:00
2018-05-30	10:17:00
2018-05-30	10:18:00
2018-05-30	10:19:00
2018-05-30	10:20:00
2018-05-30	10:21:00
2018-05-30	10:22:00
2018-05-30	10:23:00
2018-05-30	10:24:00
2018-05-30	10:25:00
2018-05-30	10:26:00
2018-05-30	10:27:00
2018-05-30	10:28:00
2018-05-30	10:29:00
2018-05-30	10:30:00
2018-05-30	10:31:00
2018-05-30	10:32:00
2018-05-30	10:33:00
2018-05-30	10:34:00
2018-05-30	10:35:00
2018-05-30	10:36:00
2018-05-30	10:37:00
2018-05-30	10:38:00
2018-05-30	10:39:00
2018-05-30	10:40:00
2018-05-30	10:41:00
2018-05-30	10:42:00
2018-05-30	10:43:00
2018-05-30	10:44:00
2018-05-30	10:45:00
2018-05-30	10:46:00
2018-05-30	10:47:00
2018-05-30	10:48:00
2018-05-30	10:49:00
2018-05-30	10:50:00
2018-05-30	10:51:00
2018-05-30	10:52:00
2018-05-30	10:53:00
2018-05-30	10:54:00
2018-05-30	10:55:00
2018-05-30	10:56:00
2018-05-30	10:57:00
2018-05-30	10:58:00
2018-05-30	10:59:00
2018-05-30	11:00:00
2018-05-30	11:01:00
2018-05-30	11:02:00
2018-05-30	11:03:00
2018-05-30	11:04:00
2018-05-30	11:05:00
2018-05-30	11:06:00
2018-05-30	11:07:00
2018-05-30	11:08:00
2018-05-30	11:09:00
2018-05-30	11:10:00
2018-05-30	11:11:00
2018-05-30	11:12:00
2018-05-30	11:13:00
2018-05-30	11:14:00
2018-05-30	11:15:00
2018-05-30	11:16:00
2018-05-30	11:17:00
2018-05-30	11:18:00
2018-05-30	11:19:00
2018-05-30	11:20:00
2018-05-30	11:21:00
2018-05-30	11:22:00
2018-05-30	11:23:00
2018-05-30	11:24:00
2018-05-30	11:25:00
2018-05-30	11:26:00
2018-05-30	11:27:00
2018-05-30	11:28:00
2018-05-30	11:29:00
2018-05-30	11:30:00
2018-05-30	11:31:00
2018-05-30	11:32:00
2018-05-30	11:33:00
2018-05-30	11:34:00
2018-05-30	11:35:00
2018-05-30	11:36:00
2018-05-30	11:37:00
2018-05-30	11:38:00
2018-05-30	11:39:00
2018-05-30	11:40:00
2018-05-30	11:41:00
2018-05-30	11:42:00
2018-05-30	11:43:00
2018-05-30	11:44:00
2018-05-30	11:45:00
2018-05-30	11:46:00
2018-05-30	11:47:00
2018-05-30	11:48:00
2018-05-30	11:49:00
2018-05-30	11:50:00
2018-05-30	11:51:00
2018-05-30	11:52:00
2018-05-30	11:53:00
2018-05-30	11:54:00
2018-05-30	11:55:00
2018-05-30	11:56:00
2018-05-30	11:57:00
2018-05-30	11:58:00
2018-05-30	11:59:00
2018-05-30	12:00:00
2018-05-30	12:01:00
2018-05-30	12:02:00
2018-05-30	12:03:00
2018-05-30	12:04:00
2018-05-30	12:05:00
2018-05-30	12:06:00
2018-05-30	12:07:00
2018-05-30	12:08:00
2018-05-30	12:09:00
2018-05-30	12:10:00
2018-05-30	12:11:00
2018-05-30	12:12:00
2018-05-30	12:13:00
2018-05-30	12:14:00
2018-05-30	12:15:00
2018-05-30	12:16:00
2018-05-30	12:17:00
2018-05-30	12:18:00
2018-05-30	12:19:00
2018-05-30	12:20:00
2018-05-30	12:21:00
2018-05-30	12:22:00
2018-05-30	12:23:00
2018-05-30	12:24:00
2018-05-30	12:25:00
2018-05-30	12:26:00
2018-05-30	12:27:00
2018-05-30	12:28:00
2018-05-30	12:29:00
2018-05-30	12:30:00
2018-05-30	12:31:00
2018-05-30	12:32:00
2018-05-30	12:33:00
2018-05-30	12:34:00
2018-05-30	12:35:00
2018-05-30	12:36:00
2018-05-30	12:37:00
2018-05-30	12:38:00
2018-05-30	12:39:00
2018-05-30	12:40:00
2018-05-30	12:41:00
2018-05-30	12:42:00
2018-05-30	12:43:00
2018-05-30	12:44:00
2018-05-30	12:45:00
2018-05-30	12:46:00
2018-05-30	12:47:00
2018-05-30	12:48:00
2018-05-30	12:49:00
2018-05-30	12:50:00
2018-05-30	12:51:00
2018-05-30	12:52:00
2018-05-30	12:53:00
2018-05-30	12:54:00
2018-05-30	12:55:00
2018-05-30	12:56:00
2018-05-30	12:57:00
2018-05-30	12:58:00
2018-05-30	12:59:00
2018-05-30	13:00:00
2018-05-30	13:01:00
2018-05-30	13:02:00
2018-05-30	13:03:00
2018-05-30	13:04:00
2018-05-30	13:05:00
2018-05-30	13:06:00
2018-05-30	13:07:00
2018-05-30	13:08:00
2018-05-30	13:09:00
2018-05-30	13:10:00
2018-05-30	13:11:00
2018-05-30	13:12:00
2018-05-30	13:13:00
2018-05-30	13:14:00
2018-05-30	13:15:00
2018-05-30	13:16:00
2018-05-30	13:17:00
2018-05-30	13:18:00
2018-05-30	13:19:00
2018-05-30	13:20:00
2018-05-30	13:21:00
2018-05-30	13:22:00
2018-05-30	13:23:00
2018-05-30	13:24:00
2018-05-30	13:25:00
2018-05-30	13:26:00
2018-05-30	13:27:00
2018-05-30	13:28:00
2018-05-30	13:29:00
2018-05-30	13:30:00
2018-05-30	13:31:00
2018-05-30	13:32:00
2018-05-30	13:33:00
2018-05-30	13:34:00
2018-05-30	13:35:00
2018-05-30	13:36:00
2018-05-30	13:37:00
2018-05-30	13:38:00
2018-05-30	13:39:00
2018-05-30	13:40:00
2018-05-30	13:41:00
2018-05-30	13:42:00
2018-05-30	13:43:00
2018-05-30	13:44:00
2018-05-30	13:45:00
2018-05-30	13:46:00
2018-05-30	13:47:00
2018-05-30	13:48:00
2018-05-30	13:49:00
2018-05-30	13:50:00
2018-05-30	13:51:00
2018-05-30	13:52:00
2018-05-30	13:53:00
2018-05-30	13:54:00
2018-05-30	13:55:00
2018-05-30	13:56:00
2018-05-30	13:57:00
2018-05-30	13:58:00
2018-05-30	13:59:00
2018-05-30	14:00:00
2018-05-30	14:01:00
2018-05-30	14:02:00
2018-05-30	14:03:00
2018-05-30	14:04:00
2018-05-30	14:05:00
2018-05-30	14:06:00
2018-05-30	14:07:00
2018-05-30	14:08:00
2018-05-30	14:09:00
2018-05-30	14:10:00
2018-05-30	14:11:00
2018-05-30	14:12:00
2018-05-30	14:13:00
2018-05-30	14:14:00
2018-05-30	14:15:00
2018-05-30	14:16:00
2018-05-30	14:17:00
2018-05-30	14:18:00
2018-05-30	14:19:00
2018-05-30	14:20:00
2018-05-30	14:21:00
2018-05-30	14:22:00
2018-05-30	14:23:00
2018-05-30	14:24:00
2018-05-30	14:25:00
2018-05-30	14:26:00
2018-05-30	14:27:00
2018-05-30	14:28:00
2018-05-30	14:29:00
2018-05-30	14:30:00
2018-05-30	14:31:00
2018-05-30	14:32:00
2018-05-30	14:33:00
2018-05-30	14:34:00
2018-05-30	14:35:00
2018-05-30	14:36:00
2018-05-30	14:37:00
2018-05-30	14:38:00
2018-05-30	14:39:00
2018-05-30	14:40:00
2018-05-30	14:41:00
2018-05-30	14:42:00
2018-05-30	14:43:00
2018-05-30	14:44:00
2018-05-30	14:45:00
2018-05-30	14:46:00
2018-05-30	14:47:00
2018-05-30	14:48:00
2018-05-30	14:49:00
2018-05-30	14:50:00
2018-05-30	14:51:00
2018-05-30	14:52:00
2018-05-30	14:53:00
2018-05-30	14:54:00
2018-05-30	14:55:00
2018-05-30	14:56:00
2018-05-30	14:57:00
2018-05-30	14:58:00
2018-05-30	14:59:00
2018-05-30	15:00:00
2018-05-30	15:01:00
2018-05-30	15:02:00
2018-05-30	15:03:00
2018-05-30	15:04:00
2018-05-30	15:05:00
2018-05-30	15:06:00
2018-05-30	15:07:00
2018-05-30	15:08:00
2018-05-30	15:09:00
2018-05-30	15:10:00
2018-05-30	15:11:00
2018-05-30	15:12:00
2018-05-30	15:13:00
2018-05-30	15:14:00
2018-05-30	15:15:00
2018-05-30	15:16:00
2018-05-30	15:17:00
2018-05-30	15:18:00
2018-05-30	15:19:00
2018-05-30	15:20:00
2018-05-30	15:21:00
2018-05-30	15:22:00
2018-05-30	15:23:00
2018-05-30	15:24:00
2018-05-30	15:25:00
2018-05-30	15:26:00
2018-05-30	15:27:00
2018-05-30	15:28:00
2018-05-30	15:29:00
2018-05-30	15:30:00
2018-05-30	15:31:00
2018-05-30	15:32:00
2018-05-30	15:33:00
2018-05-30	15:34:00
2018-05-30	15:35:00
2018-05-30	15:36:00
2018-05-30	15:37:00
2018-05-30	15:38:00
2018-05-30	15:39:00
2018-05-30	15:40:00
2018-05-30	15:41:00
2018-05-30	15:42:00
2018-05-30	15:43:00
2018-05-30	15:44:00
2018-05-30	15:45:00
2018-05-30	15:46:00
2018-05-30	15:47:00
2018-05-30	15:48:00
2018-05-30	15:49:00
2018-05-30	15:50:00
2018-05-30	15:51:00
2018-05-30	15:52:00
2018-05-30	15:53:00
2018-05-30	15:54:00
2018-05-30	15:55:00
2018-05-30	15:56:00
2018-05-30	15:57:00
2018-05-30	15:58:00
2018-05-30	15:59:00
2018-05-30	16:00:00
2018-05-30	16:01:00
2018-05-30	16:02:00
2018-05-30	16:03:00
2018-05-30	16:04:00
2018-05-30	16:05:00
2018-05-30	16:06:00
2018-05-30	16:07:00
2018-05-30	16:08:00
2018-05-30	16:09:00
2018-05-30	16:10:00
2018-05-30	16:11:00
2018-05-30	16:12:00
2018-05-30	16:13:00
2018-05-30	16:14:00
2018-05-30	16:15:00
2018-05-30	16:16:00
2018-05-30	16:17:00
2018-05-30	16:18:00
2018-05-30	16:19:00
2018-05-30	16:20:00
2018-05-30	16:21:00
2018-05-30	16:22:00
2018-05-30	16:23:00
2018-05-30	16:24:00
2018-05-30	16:25:00
2018-05-30	16:26:00
2018-05-30	16:27:00
2018-05-30	16:28:00
2018-05-30	16:29:00
2018-05-30	16:30:00
2018-05-30	16:31:00
2018-05-30	16:32:00
2018-05-30	16:33:00
2018-05-30	16:34:00
2018-05-30	16:35:00
2018-05-30	16:36:00
2018-05-30	16:37:00
2018-05-30	16:38:00
2018-05-30	16:39:00
2018-05-30	16:40:00
2018-05-30	16:41:00
2018-05-30	16:42:00
2018-05-30	16:43:00
2018-05-30	16:44:00
2018-05-30	16:45:00
2018-05-30	16:46:00
2018-05-30	16:47:00
2018-05-30	16:48:00
2018-05-30	16:49:00
2018-05-30	16:50:00
2018-05-30	16:51:00
2018-05-30	16:52:00
2018-05-30	16:53:00
2018-05-30	16:54:00
2018-05-30	16:55:00
2018-05-30	16:56:00
2018-05-30	16:57:00
2018-05-30	16:58:00
2018-05-30	16:59:00
2018-05-30	17:00:00
2018-05-30	17:01:00
2018-05-30	17:02:00
2018-05-30	17:03:00
2018-05-30	17:04:00
2018-05-30	17:05:00
2018-05-30	17:06:00
2018-05-30	17:07:00
2018-05-30	17:08:00
2018-05-30	17:09:00
2018-05-30	17:10:00
2018-05-30	17:11:00
2018-05-30	17:12:00
2018-05-30	17:13:00
2018-05-30	17:14:00
2018-05-30	17:15:00
2018-05-30	17:16:00
2018-05-30	17:17:00
2018-05-30	17:18:00
2018-05-30	17:19:00
2018-05-30	17:20:00
2018-05-30	17:21:00
2018-05-30	17:22:00
2018-05-30	17:23:00
2018-05-30	17:24:00
2018-05-30	17:25:00
2018-05-30	17:26:00
2018-05-30	17:27:00
2018-05-30	17:28:00
2018-05-30	17:29:00
2018-05-30	17:30:00
2018-05-30	17:31:00
2018-05-30	17:32:00
2018-05-30	17:33:00
2018-05-30	17:34:00
2018-05-30	17:35:00
2018-05-30	17:36:00
2018-05-30	17:37:00
2018-05-30	17:38:00
2018-05-30	17:39:00
2018-05-30	17:40:00
2018-05-30	17:41:00
2018-05-30	17:42:00
2018-05-30	17:43:00
2018-05-30	17:44:00
2018-05-30	17:45:00
2018-05-30	17:46:00
2018-05-30	17:47:00
2018-05-30	17:48:00
2018-05-30	17:49:00
2018-05-30	17:50:00
2018-05-30	17:51:00
2018-05-30	17:52:00
2018-05-30	17:53:00
2018-05-30	17:54:00
2018-05-30	17:55:00
2018-05-30	17:56:00
2018-05-30	17:57:00
2018-05-30	17:58:00
2018-05-30	17:59:00
2018-05-30	18:00:00
2018-05-30	18:01:00
2018-05-30	18:02:00
2018-05-30	18:03:00
2018-05-30	18:04:00
2018-05-30	18:05:00
2018-05-30	18:06:00
2018-05-30	18:07:00
2018-05-30	18:08:00
2018-05-30	18:09:00
2018-05-30	18:10:00
2018-05-30	18:11:00
2018-05-30	18:12:00
2018-05-30	18:13:00
2018-05-30	18:14:00
2018-05-30	18:15:00
2018-05-30	18:16:00
2018-05-30	18:17:00
2018-05-30	18:18:00
2018-05-30	18:19:00
2018-05-30	18:20:00
2018-05-30	18:21:00
2018-05-30	18:22:00
2018-05-30	18:23:00
2018-05-30	18:24:00
2018-05-30	18:25:00
2018-05-30	18:26:00
2018-05-30	18:27:00
2018-05-30	18:28:00
2018-05-30	18:29:00
2018-05-30	18:30:00
2018-05-30	18:31:00
2018-05-30	18:32:00
2018-05-30	18:33:00
2018-05-30	18:34:00
2018-05-30	18:35:00
2018-05-30	18:36:00
2018-05-30	18:37:00
2018-05-30	18:38:00
2018-05-30	18:39:00
2018-05-30	18:40:00
2018-05-30	18:41:00
2018-05-30	18:42:00
2018-05-30	18:43:00
2018-05-30	18:44:00
2018-05-30	18:45:00
2018-05-30	18:46:00
2018-05-30	18:47:00
2018-05-30	18:48:00
2018-05-30	18:49:00
2018-05-30	18:50:00
2018-05-30	18:51:00
2018-05-30	18:52:00
2018-05-30	18:53:00
2018-05-30	18:54:00
2018-05-30	18:55:00
2018-05-30	18:56:00
2018-05-30	18:57:00
2018-05-30	18:58:00
2018-05-30	18:59:00
2018-05-30	19:00:00
2018-05-30	19:01:00
2018-05-30	19:02:00
2018-05-30	19:03:00
2018-05-30	19:04:00
2018-05-30	19:05:00
2018-05-30	19:06:00
2018-05-30	19:07:00
2018-05-30	19:08:00
2018-05-30	19:09:00
2018-05-30	19:10:00
2018-05-30	19:11:00
2018-05-30	19:12:00
2018-05-30	19:13:00
2018-05-30	19:14:00
2018-05-30	19:15:00
2018-05-30	19:16:00
2018-05-30	19:17:00
2018-05-30	19:18:00
2018-05-30	19:19:00
2018-05-30	19:20:00
2018-05-30	19:21:00
2018-05-30	19:22:00
2018-05-30	19:23:00
2018-05-30	19:24:00
2018-05-30	19:25:00
2018-05-30	19:26:00
2018-05-30	19:27:00
2018-05-30	19:28:00
2018-05-30	19:29:00
2018-05-30	19:30:00
2018-05-30	19:31:00
2018-05-30	19:32:00
2018-05-30	19:33:00
2018-05-30	19:34:00
2018-05-30	19:35:00
2018-05-30	19:36:00
2018-05-30	19:37:00
2018-05-30	19:38:00
2018-05-30	19:39:00
2018-05-30	19:40:00
2018-05-30	19:41:00
2018-05-30	19:42:00
2018-05-30	19:43:00
2018-05-30	19:44:00
2018-05-30	19:45:00
2018-05-30	19:46:00
2018-05-30	19:47:00
2018-05-30	19:48:00
2018-05-30	19:49:00
2018-05-30	19:50:00
2018-05-30	19:51:00
2018-05-30	19:52:00
2018-05-30	19:53:00
2018-05-30	19:54:00
2018-05-30	19:55:00
2018-05-30	19:56:00
2018-05-30	19:57:00
2018-05-30	19:58:00
2018-05-30	19:59:00
2018-05-30	20:00:00
2018-05-30	20:01:00
2018-05-30	20:02:00
2018-05-30	20:03:00
2018-05-30	20:04:00
2018-05-30	20:05:00
2018-05-30	20:06:00
2018-05-30	20:07:00
2018-05-30	20:08:00
[truncated: 194,455 more rows]

## Sheet: 1016
date	time
2018-06-12	00:00:00
2018-06-12	00:01:00
2018-06-12	00:02:00
2018-06-12	00:03:00
2018-06-12	00:04:00
2018-06-12	00:05:00
2018-06-12	00:06:00
2018-06-12	00:07:00
2018-06-12	00:08:00
2018-06-12	00:09:00
2018-06-12	00:10:00
2018-06-12	00:11:00
2018-06-12	00:12:00
2018-06-12	00:13:00
2018-06-12	00:14:00
2018-06-12	00:15:00
2018-06-12	00:16:00
2018-06-12	00:17:00
2018-06-12	00:18:00
2018-06-12	00:19:00
2018-06-12	00:20:00
2018-06-12	00:21:00
2018-06-12	00:22:00
2018-06-12	00:23:00
2018-06-12	00:24:00
2018-06-12	00:25:00
2018-06-12	00:26:00
2018-06-12	00:27:00
2018-06-12	00:28:00
2018-06-12	00:29:00
2018-06-12	00:30:00
2018-06-12	00:31:00
2018-06-12	00:32:00
2018-06-12	00:33:00
2018-06-12	00:34:00
2018-06-12	00:35:00
2018-06-12	00:36:00
2018-06-12	00:37:00
2018-06-12	00:38:00
2018-06-12	00:39:00
2018-06-12	00:40:00
2018-06-12	00:41:00
2018-06-12	00:42:00
2018-06-12	00:43:00
2018-06-12	00:44:00
2018-06-12	00:45:00
2018-06-12	00:46:00
2018-06-12	00:47:00
2018-06-12	00:48:00
2018-06-12	00:49:00
2018-06-12	00:50:00
2018-06-12	00:51:00
2018-06-12	00:52:00
2018-06-12	00:53:00
2018-06-12	00:54:00
2018-06-12	00:55:00
2018-06-12	00:56:00
2018-06-12	00:57:00
2018-06-12	00:58:00
2018-06-12	00:59:00
2018-06-12	01:00:00
2018-06-12	01:01:00
2018-06-12	01:02:00
2018-06-12	01:03:00
2018-06-12	01:04:00
2018-06-12	01:05:00
2018-06-12	01:06:00
2018-06-12	01:07:00
2018-06-12	01:08:00
2018-06-12	01:09:00
2018-06-12	01:10:00
2018-06-12	01:11:00
2018-06-12	01:12:00
2018-06-12	01:13:00
2018-06-12	01:14:00
2018-06-12	01:15:00
2018-06-12	01:16:00
2018-06-12	01:17:00
2018-06-12	01:18:00
2018-06-12	01:19:00
2018-06-12	01:20:00
2018-06-12	01:21:00
2018-06-12	01:22:00
2018-06-12	01:23:00
2018-06-12	01:24:00
2018-06-12	01:25:00
2018-06-12	01:26:00
2018-06-12	01:27:00
2018-06-12	01:28:00
2018-06-12	01:29:00
2018-06-12	01:30:00
2018-06-12	01:31:00
2018-06-12	01:32:00
2018-06-12	01:33:00
2018-06-12	01:34:00
2018-06-12	01:35:00
2018-06-12	01:36:00
2018-06-12	01:37:00
2018-06-12	01:38:00
2018-06-12	01:39:00
2018-06-12	01:40:00
2018-06-12	01:41:00
2018-06-12	01:42:00
2018-06-12	01:43:00
2018-06-12	01:44:00
2018-06-12	01:45:00
2018-06-12	01:46:00
2018-06-12	01:47:00
2018-06-12	01:48:00
2018-06-12	01:49:00
2018-06-12	01:50:00
2018-06-12	01:51:00
2018-06-12	01:52:00
2018-06-12	01:53:00
2018-06-12	01:54:00
2018-06-12	01:55:00
2018-06-12	01:56:00
2018-06-12	01:57:00
2018-06-12	01:58:00
2018-06-12	01:59:00
2018-06-12	02:00:00
2018-06-12	02:01:00
2018-06-12	02:02:00
2018-06-12	02:03:00
2018-06-12	02:04:00
2018-06-12	02:05:00
2018-06-12	02:06:00
2018-06-12	02:07:00
2018-06-12	02:08:00
2018-06-12	02:09:00
2018-06-12	02:10:00
2018-06-12	02:11:00
2018-06-12	02:12:00
2018-06-12	02:13:00
2018-06-12	02:14:00
2018-06-12	02:15:00
2018-06-12	02:16:00
2018-06-12	02:17:00
2018-06-12	02:18:00
2018-06-12	02:19:00
2018-06-12	02:20:00
2018-06-12	02:21:00
2018-06-12	02:22:00
2018-06-12	02:23:00
2018-06-12	02:24:00
2018-06-12	02:25:00
2018-06-12	02:26:00
2018-06-12	02:27:00
2018-06-12	02:28:00
2018-06-12	02:29:00
2018-06-12	02:30:00
2018-06-12	02:31:00
2018-06-12	02:32:00
2018-06-12	02:33:00
2018-06-12	02:34:00
2018-06-12	02:35:00
2018-06-12	02:36:00
2018-06-12	02:37:00
2018-06-12	02:38:00
2018-06-12	02:39:00
2018-06-12	02:40:00
2018-06-12	02:41:00
2018-06-12	02:42:00
2018-06-12	02:43:00
2018-06-12	02:44:00
2018-06-12	02:45:00
2018-06-12	02:46:00
2018-06-12	02:47:00
2018-06-12	02:48:00
2018-06-12	02:49:00
2018-06-12	02:50:00
2018-06-12	02:51:00
2018-06-12	02:52:00
2018-06-12	02:53:00
2018-06-12	02:54:00
2018-06-12	02:55:00
2018-06-12	02:56:00
2018-06-12	02:57:00
2018-06-12	02:58:00
2018-06-12	02:59:00
2018-06-12	03:00:00
2018-06-12	03:01:00
2018-06-12	03:02:00
2018-06-12	03:03:00
2018-06-12	03:04:00
2018-06-12	03:05:00
2018-06-12	03:06:00
2018-06-12	03:07:00
2018-06-12	03:08:00
2018-06-12	03:09:00
2018-06-12	03:10:00
2018-06-12	03:11:00
2018-06-12	03:12:00
2018-06-12	03:13:00
2018-06-12	03:14:00
2018-06-12	03:15:00
2018-06-12	03:16:00
2018-06-12	03:17:00
2018-06-12	03:18:00
2018-06-12	03:19:00
2018-06-12	03:20:00
2018-06-12	03:21:00
2018-06-12	03:22:00
2018-06-12	03:23:00
2018-06-12	03:24:00
2018-06-12	03:25:00
2018-06-12	03:26:00
2018-06-12	03:27:00
2018-06-12	03:28:00
2018-06-12	03:29:00
2018-06-12	03:30:00
2018-06-12	03:31:00
2018-06-12	03:32:00
2018-06-12	03:33:00
2018-06-12	03:34:00
2018-06-12	03:35:00
2018-06-12	03:36:00
2018-06-12	03:37:00
2018-06-12	03:38:00
2018-06-12	03:39:00
2018-06-12	03:40:00
2018-06-12	03:41:00
2018-06-12	03:42:00
2018-06-12	03:43:00
2018-06-12	03:44:00
2018-06-12	03:45:00
2018-06-12	03:46:00
2018-06-12	03:47:00
2018-06-12	03:48:00
2018-06-12	03:49:00
2018-06-12	03:50:00
2018-06-12	03:51:00
2018-06-12	03:52:00
2018-06-12	03:53:00
2018-06-12	03:54:00
2018-06-12	03:55:00
2018-06-12	03:56:00
2018-06-12	03:57:00
2018-06-12	03:58:00
2018-06-12	03:59:00
2018-06-12	04:00:00
2018-06-12	04:01:00
2018-06-12	04:02:00
2018-06-12	04:03:00
2018-06-12	04:04:00
2018-06-12	04:05:00
2018-06-12	04:06:00
2018-06-12	04:07:00
2018-06-12	04:08:00
2018-06-12	04:09:00
2018-06-12	04:10:00
2018-06-12	04:11:00
2018-06-12	04:12:00
2018-06-12	04:13:00
2018-06-12	04:14:00
2018-06-12	04:15:00
2018-06-12	04:16:00
2018-06-12	04:17:00
2018-06-12	04:18:00
2018-06-12	04:19:00
2018-06-12	04:20:00
2018-06-12	04:21:00
2018-06-12	04:22:00
2018-06-12	04:23:00
2018-06-12	04:24:00
2018-06-12	04:25:00
2018-06-12	04:26:00
2018-06-12	04:27:00
2018-06-12	04:28:00
2018-06-12	04:29:00
2018-06-12	04:30:00
2018-06-12	04:31:00
2018-06-12	04:32:00
2018-06-12	04:33:00
2018-06-12	04:34:00
2018-06-12	04:35:00
2018-06-12	04:36:00
2018-06-12	04:37:00
2018-06-12	04:38:00
2018-06-12	04:39:00
2018-06-12	04:40:00
2018-06-12	04:41:00
2018-06-12	04:42:00
2018-06-12	04:43:00
2018-06-12	04:44:00
2018-06-12	04:45:00
2018-06-12	04:46:00
2018-06-12	04:47:00
2018-06-12	04:48:00
2018-06-12	04:49:00
2018-06-12	04:50:00
2018-06-12	04:51:00
2018-06-12	04:52:00
2018-06-12	04:53:00
2018-06-12	04:54:00
2018-06-12	04:55:00
2018-06-12	04:56:00
2018-06-12	04:57:00
2018-06-12	04:58:00
2018-06-12	04:59:00
2018-06-12	05:00:00
2018-06-12	05:01:00
2018-06-12	05:02:00
2018-06-12	05:03:00
2018-06-12	05:04:00
2018-06-12	05:05:00
2018-06-12	05:06:00
2018-06-12	05:07:00
2018-06-12	05:08:00
2018-06-12	05:09:00
2018-06-12	05:10:00
2018-06-12	05:11:00
2018-06-12	05:12:00
2018-06-12	05:13:00
2018-06-12	05:14:00
2018-06-12	05:15:00
2018-06-12	05:16:00
2018-06-12	05:17:00
2018-06-12	05:18:00
2018-06-12	05:19:00
2018-06-12	05:20:00
2018-06-12	05:21:00
2018-06-12	05:22:00
2018-06-12	05:23:00
2018-06-12	05:24:00
2018-06-12	05:25:00
2018-06-12	05:26:00
2018-06-12	05:27:00
2018-06-12	05:28:00
2018-06-12	05:29:00
2018-06-12	05:30:00
2018-06-12	05:31:00
2018-06-12	05:32:00
2018-06-12	05:33:00
2018-06-12	05:34:00
2018-06-12	05:35:00
2018-06-12	05:36:00
2018-06-12	05:37:00
2018-06-12	05:38:00
2018-06-12	05:39:00
2018-06-12	05:40:00
2018-06-12	05:41:00
2018-06-12	05:42:00
2018-06-12	05:43:00
2018-06-12	05:44:00
2018-06-12	05:45:00
2018-06-12	05:46:00
2018-06-12	05:47:00
2018-06-12	05:48:00
2018-06-12	05:49:00
2018-06-12	05:50:00
2018-06-12	05:51:00
2018-06-12	05:52:00
2018-06-12	05:53:00
2018-06-12	05:54:00
2018-06-12	05:55:00
2018-06-12	05:56:00
2018-06-12	05:57:00
2018-06-12	05:58:00
2018-06-12	05:59:00
2018-06-12	06:00:00
2018-06-12	06:01:00
2018-06-12	06:02:00
2018-06-12	06:03:00
2018-06-12	06:04:00
2018-06-12	06:05:00
2018-06-12	06:06:00
2018-06-12	06:07:00
2018-06-12	06:08:00
2018-06-12	06:09:00
2018-06-12	06:10:00
2018-06-12	06:11:00
2018-06-12	06:12:00
2018-06-12	06:13:00
2018-06-12	06:14:00
2018-06-12	06:15:00
2018-06-12	06:16:00
2018-06-12	06:17:00
2018-06-12	06:18:00
2018-06-12	06:19:00
2018-06-12	06:20:00
2018-06-12	06:21:00
2018-06-12	06:22:00
2018-06-12	06:23:00
2018-06-12	06:24:00
2018-06-12	06:25:00
2018-06-12	06:26:00
2018-06-12	06:27:00
2018-06-12	06:28:00
2018-06-12	06:29:00
2018-06-12	06:30:00
2018-06-12	06:31:00
2018-06-12	06:32:00
2018-06-12	06:33:00
2018-06-12	06:34:00
2018-06-12	06:35:00
2018-06-12	06:36:00
2018-06-12	06:37:00
2018-06-12	06:38:00
2018-06-12	06:39:00
2018-06-12	06:40:00
2018-06-12	06:41:00
2018-06-12	06:42:00
2018-06-12	06:43:00
2018-06-12	06:44:00
2018-06-12	06:45:00
2018-06-12	06:46:00
2018-06-12	06:47:00
2018-06-12	06:48:00
2018-06-12	06:49:00
2018-06-12	06:50:00
2018-06-12	06:51:00
2018-06-12	06:52:00
2018-06-12	06:53:00
2018-06-12	06:54:00
2018-06-12	06:55:00
2018-06-12	06:56:00
2018-06-12	06:57:00
2018-06-12	06:58:00
2018-06-12	06:59:00
2018-06-12	07:00:00
2018-06-12	07:01:00
2018-06-12	07:02:00
2018-06-12	07:03:00
2018-06-12	07:04:00
2018-06-12	07:05:00
2018-06-12	07:06:00
2018-06-12	07:07:00
2018-06-12	07:08:00
2018-06-12	07:09:00
2018-06-12	07:10:00
2018-06-12	07:11:00
2018-06-12	07:12:00
2018-06-12	07:13:00
2018-06-12	07:14:00
2018-06-12	07:15:00
2018-06-12	07:16:00
2018-06-12	07:17:00
2018-06-12	07:18:00
2018-06-12	07:19:00
2018-06-12	07:20:00
2018-06-12	07:21:00
2018-06-12	07:22:00
2018-06-12	07:23:00
2018-06-12	07:24:00
2018-06-12	07:25:00
2018-06-12	07:26:00
2018-06-12	07:27:00
2018-06-12	07:28:00
2018-06-12	07:29:00
2018-06-12	07:30:00
2018-06-12	07:31:00
2018-06-12	07:32:00
2018-06-12	07:33:00
2018-06-12	07:34:00
2018-06-12	07:35:00
2018-06-12	07:36:00
2018-06-12	07:37:00
2018-06-12	07:38:00
2018-06-12	07:39:00
2018-06-12	07:40:00
2018-06-12	07:41:00
2018-06-12	07:42:00
2018-06-12	07:43:00
2018-06-12	07:44:00
2018-06-12	07:45:00
2018-06-12	07:46:00
2018-06-12	07:47:00
2018-06-12	07:48:00
2018-06-12	07:49:00
2018-06-12	07:50:00
2018-06-12	07:51:00
2018-06-12	07:52:00
2018-06-12	07:53:00
2018-06-12	07:54:00
2018-06-12	07:55:00
2018-06-12	07:56:00
2018-06-12	07:57:00
2018-06-12	07:58:00
2018-06-12	07:59:00
2018-06-12	08:00:00
2018-06-12	08:01:00
2018-06-12	08:02:00
2018-06-12	08:03:00
2018-06-12	08:04:00
2018-06-12	08:05:00
2018-06-12	08:06:00
2018-06-12	08:07:00
2018-06-12	08:08:00
2018-06-12	08:09:00
2018-06-12	08:10:00
2018-06-12	08:11:00
2018-06-12	08:12:00
2018-06-12	08:13:00
2018-06-12	08:14:00
2018-06-12	08:15:00
2018-06-12	08:16:00
2018-06-12	08:17:00
2018-06-12	08:18:00
2018-06-12	08:19:00
2018-06-12	08:20:00
2018-06-12	08:21:00
2018-06-12	08:22:00
2018-06-12	08:23:00
2018-06-12	08:24:00
2018-06-12	08:25:00
2018-06-12	08:26:00
2018-06-12	08:27:00
2018-06-12	08:28:00
2018-06-12	08:29:00
2018-06-12	08:30:00
2018-06-12	08:31:00
2018-06-12	08:32:00
2018-06-12	08:33:00
2018-06-12	08:34:00
2018-06-12	08:35:00
2018-06-12	08:36:00
2018-06-12	08:37:00
2018-06-12	08:38:00
2018-06-12	08:39:00
2018-06-12	08:40:00
2018-06-12	08:41:00
2018-06-12	08:42:00
2018-06-12	09:42:00
2018-06-12	09:43:00
2018-06-12	09:44:00
2018-06-12	09:45:00
2018-06-12	09:46:00
2018-06-12	09:47:00
2018-06-12	09:48:00
2018-06-12	09:49:00
2018-06-12	09:50:00
2018-06-12	09:51:00
2018-06-12	09:52:00
2018-06-12	09:53:00
2018-06-12	09:54:00
2018-06-12	09:55:00
2018-06-12	09:56:00
2018-06-12	09:57:00
2018-06-12	09:58:00
2018-06-12	09:59:00
2018-06-12	10:00:00
2018-06-12	10:01:00
2018-06-12	10:02:00
2018-06-12	10:03:00
2018-06-12	10:04:00
2018-06-12	10:05:00
2018-06-12	10:06:00
2018-06-12	10:07:00
2018-06-12	10:08:00
2018-06-12	10:09:00
2018-06-12	10:10:00
2018-06-12	10:11:00
2018-06-12	10:12:00
2018-06-12	10:13:00
2018-06-12	10:14:00
2018-06-12	10:15:00
2018-06-12	10:16:00
2018-06-12	10:17:00
2018-06-12	10:18:00
2018-06-12	10:19:00
2018-06-12	10:20:00
2018-06-12	10:21:00
2018-06-12	10:22:00
2018-06-12	10:23:00
2018-06-12	10:24:00
2018-06-12	10:25:00
2018-06-12	10:26:00
2018-06-12	10:27:00
2018-06-12	10:28:00
2018-06-12	10:29:00
2018-06-12	10:30:00
2018-06-12	10:31:00
2018-06-12	10:32:00
2018-06-12	10:33:00
2018-06-12	10:34:00
2018-06-12	10:35:00
2018-06-12	10:36:00
2018-06-12	10:37:00
2018-06-12	10:38:00
2018-06-12	10:39:00
2018-06-12	10:40:00
2018-06-12	10:41:00
2018-06-12	10:42:00
2018-06-12	10:43:00
2018-06-12	10:44:00
2018-06-12	10:45:00
2018-06-12	10:46:00
2018-06-12	10:47:00
2018-06-12	10:48:00
2018-06-12	10:49:00
2018-06-12	10:50:00
2018-06-12	10:51:00
2018-06-12	10:52:00
2018-06-12	10:53:00
2018-06-12	10:54:00
2018-06-12	10:55:00
2018-06-12	10:56:00
2018-06-12	10:57:00
2018-06-12	10:58:00
2018-06-12	10:59:00
2018-06-12	11:00:00
2018-06-12	11:01:00
2018-06-12	11:02:00
2018-06-12	11:03:00
2018-06-12	11:04:00
2018-06-12	11:05:00
2018-06-12	11:06:00
2018-06-12	11:07:00
2018-06-12	11:08:00
2018-06-12	11:09:00
2018-06-12	11:10:00
2018-06-12	11:11:00
2018-06-12	11:12:00
2018-06-12	11:13:00
2018-06-12	11:14:00
2018-06-12	11:15:00
2018-06-12	11:16:00
2018-06-12	11:17:00
2018-06-12	11:18:00
2018-06-12	11:19:00
2018-06-12	11:20:00
2018-06-12	11:21:00
2018-06-12	11:22:00
2018-06-12	11:23:00
2018-06-12	11:24:00
2018-06-12	11:25:00
2018-06-12	11:26:00
2018-06-12	11:27:00
2018-06-12	11:28:00
2018-06-12	11:29:00
2018-06-12	11:30:00
2018-06-12	11:31:00
2018-06-12	11:32:00
2018-06-12	11:33:00
2018-06-12	11:34:00
2018-06-12	11:35:00
2018-06-12	11:36:00
2018-06-12	11:37:00
2018-06-12	11:38:00
2018-06-12	11:39:00
2018-06-12	11:40:00
2018-06-12	11:41:00
2018-06-12	11:42:00
2018-06-12	11:43:00
2018-06-12	11:44:00
2018-06-12	11:45:00
2018-06-12	11:46:00
2018-06-12	11:47:00
2018-06-12	11:48:00
2018-06-12	11:49:00
2018-06-12	11:50:00
2018-06-12	11:51:00
2018-06-12	11:52:00
2018-06-12	11:53:00
2018-06-12	11:54:00
2018-06-12	11:55:00
2018-06-12	11:56:00
2018-06-12	11:57:00
2018-06-12	11:58:00
2018-06-12	11:59:00
2018-06-12	12:00:00
2018-06-12	12:01:00
2018-06-12	12:02:00
2018-06-12	12:03:00
2018-06-12	12:04:00
2018-06-12	12:05:00
2018-06-12	12:06:00
2018-06-12	12:07:00
2018-06-12	12:08:00
2018-06-12	12:09:00
2018-06-12	12:10:00
2018-06-12	12:11:00
2018-06-12	12:12:00
2018-06-12	12:13:00
2018-06-12	12:14:00
2018-06-12	12:15:00
2018-06-12	12:16:00
2018-06-12	12:17:00
2018-06-12	12:18:00
2018-06-12	12:19:00
2018-06-12	12:20:00
2018-06-12	12:21:00
2018-06-12	12:22:00
2018-06-12	12:23:00
2018-06-12	12:24:00
2018-06-12	12:25:00
2018-06-12	12:26:00
2018-06-12	12:27:00
2018-06-12	12:28:00
2018-06-12	12:29:00
2018-06-12	12:30:00
2018-06-12	12:31:00
2018-06-12	12:32:00
2018-06-12	12:33:00
2018-06-12	12:34:00
2018-06-12	12:35:00
2018-06-12	12:36:00
2018-06-12	12:37:00
2018-06-12	12:38:00
2018-06-12	12:39:00
2018-06-12	12:40:00
2018-06-12	12:41:00
2018-06-12	12:42:00
2018-06-12	12:43:00
2018-06-12	12:44:00
2018-06-12	12:45:00
2018-06-12	12:46:00
2018-06-12	12:47:00
2018-06-12	12:48:00
2018-06-12	12:49:00
2018-06-12	12:50:00
2018-06-12	12:51:00
2018-06-12	12:52:00
2018-06-12	12:53:00
2018-06-12	12:54:00
2018-06-12	12:55:00
2018-06-12	12:56:00
2018-06-12	12:57:00
2018-06-12	12:58:00
2018-06-12	12:59:00
2018-06-12	13:00:00
2018-06-12	13:01:00
2018-06-12	13:02:00
2018-06-12	13:03:00
2018-06-12	13:04:00
2018-06-12	13:05:00
2018-06-12	13:06:00
2018-06-12	13:07:00
2018-06-12	13:08:00
2018-06-12	13:09:00
2018-06-12	13:10:00
2018-06-12	13:11:00
2018-06-12	13:12:00
2018-06-12	13:13:00
2018-06-12	13:14:00
2018-06-12	13:15:00
2018-06-12	13:16:00
2018-06-12	13:17:00
2018-06-12	13:18:00
2018-06-12	13:19:00
2018-06-12	13:20:00
2018-06-12	13:21:00
2018-06-12	13:22:00
2018-06-12	13:23:00
2018-06-12	13:24:00
2018-06-12	13:25:00
2018-06-12	13:26:00
2018-06-12	13:27:00
2018-06-12	13:28:00
2018-06-12	13:29:00
2018-06-12	13:30:00
2018-06-12	13:31:00
2018-06-12	13:32:00
2018-06-12	13:33:00
2018-06-12	13:34:00
2018-06-12	13:35:00
2018-06-12	13:36:00
2018-06-12	13:37:00
2018-06-12	13:38:00
2018-06-12	13:39:00
2018-06-12	13:40:00
2018-06-12	13:41:00
2018-06-12	13:42:00
2018-06-12	13:43:00
2018-06-12	13:44:00
2018-06-12	13:45:00
2018-06-12	13:46:00
2018-06-12	13:47:00
2018-06-12	13:48:00
2018-06-12	13:49:00
2018-06-12	13:50:00
2018-06-12	13:51:00
2018-06-12	13:52:00
2018-06-12	13:53:00
2018-06-12	13:54:00
2018-06-12	13:55:00
2018-06-12	13:56:00
2018-06-12	13:57:00
2018-06-12	13:58:00
2018-06-12	13:59:00
2018-06-12	14:00:00
2018-06-12	14:01:00
2018-06-12	14:02:00
2018-06-12	14:03:00
2018-06-12	14:04:00
2018-06-12	14:05:00
2018-06-12	14:06:00
2018-06-12	14:07:00
2018-06-12	14:08:00
2018-06-12	14:09:00
2018-06-12	14:10:00
2018-06-12	14:11:00
2018-06-12	14:12:00
2018-06-12	14:13:00
2018-06-12	14:14:00
2018-06-12	14:15:00
2018-06-12	14:16:00
2018-06-12	14:17:00
2018-06-12	14:18:00
2018-06-12	14:19:00
2018-06-12	14:20:00
2018-06-12	14:21:00
2018-06-12	14:22:00
2018-06-12	14:23:00
2018-06-12	14:24:00
2018-06-12	14:25:00
2018-06-12	14:26:00
2018-06-12	14:27:00
2018-06-12	14:28:00
2018-06-12	14:29:00
2018-06-12	14:30:00
2018-06-12	14:31:00
2018-06-12	14:32:00
2018-06-12	14:33:00
2018-06-12	14:34:00
2018-06-12	14:35:00
2018-06-12	14:36:00
2018-06-12	14:37:00
2018-06-12	14:38:00
2018-06-12	14:39:00
2018-06-12	14:40:00
2018-06-12	14:41:00
2018-06-12	14:42:00
2018-06-12	14:43:00
2018-06-12	14:44:00
2018-06-12	14:45:00
2018-06-12	14:46:00
2018-06-12	14:47:00
2018-06-12	14:48:00
2018-06-12	14:49:00
2018-06-12	14:50:00
2018-06-12	14:51:00
2018-06-12	14:52:00
2018-06-12	14:53:00
2018-06-12	14:54:00
2018-06-12	14:55:00
2018-06-12	14:56:00
2018-06-12	14:57:00
2018-06-12	14:58:00
2018-06-12	14:59:00
2018-06-12	15:00:00
2018-06-12	15:01:00
2018-06-12	15:02:00
2018-06-12	15:03:00
2018-06-12	15:04:00
2018-06-12	15:05:00
2018-06-12	15:06:00
2018-06-12	15:07:00
2018-06-12	15:08:00
2018-06-12	15:09:00
2018-06-12	15:10:00
2018-06-12	15:11:00
2018-06-12	15:12:00
2018-06-12	15:13:00
2018-06-12	15:14:00
2018-06-12	15:15:00
2018-06-12	15:16:00
2018-06-12	15:17:00
2018-06-12	15:18:00
2018-06-12	15:19:00
2018-06-12	15:20:00
2018-06-12	15:21:00
2018-06-12	15:22:00
2018-06-12	15:23:00
2018-06-12	15:24:00
2018-06-12	15:25:00
2018-06-12	15:26:00
2018-06-12	15:27:00
2018-06-12	15:28:00
2018-06-12	15:29:00
2018-06-12	15:30:00
2018-06-12	15:31:00
2018-06-12	15:32:00
2018-06-12	15:33:00
2018-06-12	15:34:00
2018-06-12	15:35:00
2018-06-12	15:36:00
2018-06-12	15:37:00
2018-06-12	15:38:00
2018-06-12	15:39:00
2018-06-12	15:40:00
2018-06-12	15:41:00
2018-06-12	15:42:00
2018-06-12	15:43:00
2018-06-12	15:44:00
2018-06-12	15:45:00
2018-06-12	15:46:00
2018-06-12	15:47:00
2018-06-12	15:48:00
2018-06-12	15:49:00
2018-06-12	15:50:00
2018-06-12	15:51:00
2018-06-12	15:52:00
2018-06-12	15:53:00
2018-06-12	15:54:00
2018-06-12	15:55:00
2018-06-12	15:56:00
2018-06-12	15:57:00
2018-06-12	15:58:00
2018-06-12	15:59:00
2018-06-12	16:00:00
2018-06-12	16:01:00
2018-06-12	16:02:00
2018-06-12	16:03:00
2018-06-12	16:04:00
2018-06-12	16:05:00
2018-06-12	16:06:00
2018-06-12	16:07:00
2018-06-12	16:08:00
2018-06-12	16:09:00
2018-06-12	16:10:00
2018-06-12	16:11:00
2018-06-12	16:12:00
2018-06-12	16:13:00
2018-06-12	16:14:00
2018-06-12	16:15:00
2018-06-12	16:16:00
2018-06-12	16:17:00
2018-06-12	16:18:00
2018-06-12	16:19:00
2018-06-12	16:20:00
2018-06-12	16:21:00
2018-06-12	16:22:00
2018-06-12	16:23:00
2018-06-12	16:24:00
2018-06-12	16:25:00
2018-06-12	16:26:00
2018-06-12	16:27:00
2018-06-12	16:28:00
2018-06-12	16:29:00
2018-06-12	16:30:00
2018-06-12	16:31:00
2018-06-12	16:32:00
2018-06-12	16:33:00
2018-06-12	16:34:00
2018-06-12	16:35:00
2018-06-12	16:36:00
2018-06-12	16:37:00
2018-06-12	16:38:00
2018-06-12	16:39:00
2018-06-12	16:40:00
2018-06-12	16:41:00
2018-06-12	16:42:00
2018-06-12	16:43:00
2018-06-12	16:44:00
2018-06-12	16:45:00
2018-06-12	16:46:00
2018-06-12	16:47:00
2018-06-12	16:48:00
2018-06-12	16:49:00
2018-06-12	16:50:00
2018-06-12	16:51:00
2018-06-12	16:52:00
2018-06-12	16:53:00
2018-06-12	16:54:00
2018-06-12	16:55:00
2018-06-12	16:56:00
2018-06-12	16:57:00
2018-06-12	16:58:00
2018-06-12	16:59:00
2018-06-12	17:00:00
2018-06-12	17:01:00
2018-06-12	17:02:00
2018-06-12	17:03:00
2018-06-12	17:04:00
2018-06-12	17:05:00
2018-06-12	17:06:00
2018-06-12	17:07:00
2018-06-12	17:08:00
2018-06-12	17:09:00
2018-06-12	17:10:00
2018-06-12	17:11:00
2018-06-12	17:12:00
2018-06-12	17:13:00
2018-06-12	17:14:00
2018-06-12	17:15:00
2018-06-12	17:16:00
2018-06-12	17:17:00
2018-06-12	17:18:00
2018-06-12	17:19:00
2018-06-12	17:20:00
2018-06-12	17:21:00
2018-06-12	17:22:00
2018-06-12	17:23:00
2018-06-12	17:24:00
2018-06-12	17:25:00
2018-06-12	17:26:00
2018-06-12	17:27:00
2018-06-12	17:28:00
2018-06-12	17:29:00
2018-06-12	17:30:00
2018-06-12	17:31:00
2018-06-12	17:32:00
2018-06-12	17:33:00
2018-06-12	17:34:00
2018-06-12	17:35:00
2018-06-12	17:36:00
2018-06-12	17:37:00
2018-06-12	17:38:00
2018-06-12	17:39:00
2018-06-12	17:40:00
2018-06-12	17:41:00
2018-06-12	17:42:00
2018-06-12	17:43:00
2018-06-12	17:44:00
2018-06-12	17:45:00
2018-06-12	17:46:00
2018-06-12	17:47:00
2018-06-12	17:48:00
2018-06-12	17:49:00
2018-06-12	17:50:00
2018-06-12	17:51:00
2018-06-12	17:52:00
2018-06-12	17:53:00
2018-06-12	17:54:00
2018-06-12	17:55:00
2018-06-12	17:56:00
2018-06-12	17:57:00
2018-06-12	17:58:00
2018-06-12	17:59:00
2018-06-12	18:00:00
2018-06-12	18:01:00
2018-06-12	18:02:00
2018-06-12	18:03:00
2018-06-12	18:04:00
2018-06-12	18:05:00
2018-06-12	18:06:00
2018-06-12	18:07:00
2018-06-12	18:08:00
2018-06-12	18:09:00
2018-06-12	18:10:00
2018-06-12	18:11:00
2018-06-12	18:12:00
2018-06-12	18:13:00
2018-06-12	18:14:00
2018-06-12	18:15:00
2018-06-12	18:16:00
2018-06-12	18:17:00
2018-06-12	18:18:00
2018-06-12	18:19:00
2018-06-12	18:20:00
2018-06-12	18:21:00
2018-06-12	18:22:00
2018-06-12	18:23:00
2018-06-12	18:24:00
2018-06-12	18:25:00
2018-06-12	18:26:00
2018-06-12	18:27:00
2018-06-12	18:28:00
2018-06-12	18:29:00
2018-06-12	18:30:00
2018-06-12	18:31:00
2018-06-12	18:32:00
2018-06-12	18:33:00
2018-06-12	18:34:00
2018-06-12	18:35:00
2018-06-12	18:36:00
2018-06-12	18:37:00
2018-06-12	18:38:00
2018-06-12	18:39:00
2018-06-12	18:40:00
2018-06-12	18:41:00
2018-06-12	18:42:00
2018-06-12	18:43:00
2018-06-12	18:44:00
2018-06-12	18:45:00
2018-06-12	18:46:00
2018-06-12	18:47:00
2018-06-12	18:48:00
2018-06-12	18:49:00
2018-06-12	18:50:00
2018-06-12	18:51:00
2018-06-12	18:52:00
2018-06-12	18:53:00
2018-06-12	18:54:00
2018-06-12	18:55:00
2018-06-12	18:56:00
2018-06-12	18:57:00
2018-06-12	18:58:00
2018-06-12	18:59:00
2018-06-12	19:00:00
2018-06-12	19:01:00
2018-06-12	19:02:00
2018-06-12	19:03:00
2018-06-12	19:04:00
2018-06-12	19:05:00
2018-06-12	19:06:00
2018-06-12	19:07:00
2018-06-12	19:08:00
2018-06-12	19:09:00
2018-06-12	19:10:00
2018-06-12	19:11:00
2018-06-12	19:12:00
2018-06-12	19:13:00
2018-06-12	19:14:00
2018-06-12	19:15:00
2018-06-12	19:16:00
2018-06-12	19:17:00
2018-06-12	19:18:00
2018-06-12	19:19:00
2018-06-12	19:20:00
2018-06-12	19:21:00
2018-06-12	19:22:00
2018-06-12	19:23:00
2018-06-12	19:24:00
2018-06-12	19:25:00
2018-06-12	19:26:00
2018-06-12	19:27:00
2018-06-12	19:28:00
2018-06-12	19:29:00
2018-06-12	19:30:00
2018-06-12	19:31:00
2018-06-12	19:32:00
2018-06-12	19:33:00
2018-06-12	19:34:00
2018-06-12	19:35:00
2018-06-12	19:36:00
2018-06-12	19:37:00
2018-06-12	19:38:00
2018-06-12	19:39:00
2018-06-12	19:40:00
2018-06-12	19:41:00
2018-06-12	19:42:00
2018-06-12	19:43:00
2018-06-12	19:44:00
2018-06-12	19:45:00
2018-06-12	19:46:00
2018-06-12	19:47:00
2018-06-12	19:48:00
2018-06-12	19:49:00
2018-06-12	19:50:00
2018-06-12	19:51:00
2018-06-12	19:52:00
2018-06-12	19:53:00
2018-06-12	19:54:00
2018-06-12	19:55:00
2018-06-12	19:56:00
2018-06-12	19:57:00
2018-06-12	19:58:00
2018-06-12	19:59:00
2018-06-12	20:00:00
2018-06-12	20:01:00
2018-06-12	20:02:00
2018-06-12	20:03:00
2018-06-12	20:04:00
2018-06-12	20:05:00
2018-06-12	20:06:00
2018-06-12	20:07:00
2018-06-12	20:08:00
2018-06-12	20:09:00
2018-06-12	20:10:00
2018-06-12	20:11:00
2018-06-12	20:12:00
2018-06-12	20:13:00
2018-06-12	20:14:00
2018-06-12	20:15:00
2018-06-12	20:16:00
2018-06-12	20:17:00
2018-06-12	20:18:00
2018-06-12	20:19:00
2018-06-12	20:20:00
2018-06-12	20:21:00
2018-06-12	20:22:00
2018-06-12	20:23:00
2018-06-12	20:24:00
2018-06-12	20:25:00
2018-06-12	20:26:00
2018-06-12	20:27:00
2018-06-12	20:28:00
2018-06-12	20:29:00
2018-06-12	20:30:00
2018-06-12	20:31:00
2018-06-12	20:32:00
2018-06-12	20:33:00
2018-06-12	20:34:00
2018-06-12	20:35:00
2018-06-12	20:36:00
2018-06-12	20:37:00
2018-06-12	20:38:00
2018-06-12	20:39:00
2018-06-12	20:40:00
2018-06-12	20:41:00
2018-06-12	20:42:00
2018-06-12	20:43:00
2018-06-12	20:44:00
2018-06-12	20:45:00
2018-06-12	20:46:00
2018-06-12	20:47:00
2018-06-12	20:48:00
2018-06-12	20:49:00
2018-06-12	20:50:00
2018-06-12	20:51:00
2018-06-12	20:52:00
2018-06-12	20:53:00
2018-06-12	20:54:00
2018-06-12	20:55:00
2018-06-12	20:56:00
2018-06-12	20:57:00
2018-06-12	20:58:00
2018-06-12	20:59:00
2018-06-12	21:00:00
2018-06-12	21:01:00
2018-06-12	21:02:00
2018-06-12	21:03:00
2018-06-12	21:04:00
2018-06-12	21:05:00
2018-06-12	21:06:00
2018-06-12	21:07:00
2018-06-12	21:08:00
2018-06-12	21:09:00
2018-06-12	21:10:00
2018-06-12	21:11:00
2018-06-12	21:12:00
2018-06-12	21:13:00
2018-06-12	21:14:00
2018-06-12	21:15:00
2018-06-12	21:16:00
2018-06-12	21:17:00
2018-06-12	21:18:00
2018-06-12	21:19:00
2018-06-12	21:20:00
2018-06-12	21:21:00
2018-06-12	21:22:00
2018-06-12	21:23:00
2018-06-12	21:24:00
2018-06-12	21:25:00
2018-06-12	21:26:00
2018-06-12	21:27:00
2018-06-12	21:28:00
2018-06-12	21:29:00
2018-06-12	21:30:00
2018-06-12	21:31:00
2018-06-12	21:32:00
2018-06-12	21:33:00
2018-06-12	21:34:00
2018-06-12	21:35:00
2018-06-12	21:36:00
2018-06-12	21:37:00
2018-06-12	21:38:00
2018-06-12	21:39:00
2018-06-12	21:40:00
2018-06-12	21:41:00
2018-06-12	21:42:00
2018-06-12	21:43:00
2018-06-12	21:44:00
2018-06-12	21:45:00
2018-06-12	21:46:00
2018-06-12	21:47:00
2018-06-12	21:48:00
2018-06-12	21:49:00
2018-06-12	21:50:00
2018-06-12	21:51:00
2018-06-12	21:52:00
2018-06-12	21:53:00
2018-06-12	21:54:00
2018-06-12	21:55:00
2018-06-12	21:56:00
2018-06-12	21:57:00
2018-06-12	21:58:00
2018-06-12	21:59:00
2018-06-12	22:00:00
2018-06-12	22:01:00
2018-06-12	22:02:00
2018-06-12	22:03:00
2018-06-12	22:04:00
2018-06-12	22:05:00
2018-06-12	22:06:00
2018-06-12	22:07:00
2018-06-12	22:08:00
2018-06-12	22:09:00
2018-06-12	22:10:00
2018-06-12	22:11:00
2018-06-12	22:12:00
2018-06-12	22:13:00
2018-06-12	22:14:00
2018-06-12	22:15:00
2018-06-12	22:16:00
2018-06-12	22:17:00
2018-06-12	22:18:00
2018-06-12	22:19:00
2018-06-12	22:20:00
2018-06-12	22:21:00
2018-06-12	22:22:00
2018-06-12	22:23:00
2018-06-12	22:24:00
2018-06-12	22:25:00
2018-06-12	22:26:00
2018-06-12	22:27:00
2018-06-12	22:28:00
2018-06-12	22:29:00
2018-06-12	22:30:00
2018-06-12	22:31:00
2018-06-12	22:32:00
2018-06-12	22:33:00
2018-06-12	22:34:00
2018-06-12	22:35:00
2018-06-12	22:36:00
2018-06-12	22:37:00
2018-06-12	22:38:00
2018-06-12	22:39:00
2018-06-12	22:40:00
2018-06-12	22:41:00
2018-06-12	22:42:00
2018-06-12	22:43:00
2018-06-12	22:44:00
2018-06-12	22:45:00
2018-06-12	22:46:00
2018-06-12	22:47:00
2018-06-12	22:48:00
2018-06-12	22:49:00
2018-06-12	22:50:00
2018-06-12	22:51:00
2018-06-12	22:52:00
2018-06-12	22:53:00
2018-06-12	22:54:00
2018-06-12	22:55:00
2018-06-12	22:56:00
2018-06-12	22:57:00
2018-06-12	22:58:00
2018-06-12	22:59:00
2018-06-12	23:00:00
2018-06-12	23:01:00
2018-06-12	23:02:00
2018-06-12	23:03:00
2018-06-12	23:04:00
2018-06-12	23:05:00
2018-06-12	23:06:00
2018-06-12	23:07:00
2018-06-12	23:08:00
2018-06-12	23:09:00
2018-06-12	23:10:00
2018-06-12	23:11:00
2018-06-12	23:12:00
2018-06-12	23:13:00
2018-06-12	23:14:00
2018-06-12	23:15:00
2018-06-12	23:16:00
2018-06-12	23:17:00
2018-06-12	23:18:00
2018-06-12	23:19:00
2018-06-12	23:20:00
2018-06-12	23:21:00
2018-06-12	23:22:00
2018-06-12	23:23:00
2018-06-12	23:24:00
2018-06-12	23:25:00
2018-06-12	23:26:00
2018-06-12	23:27:00
2018-06-12	23:28:00
2018-06-12	23:29:00
2018-06-12	23:30:00
2018-06-12	23:31:00
2018-06-12	23:32:00
2018-06-12	23:33:00
2018-06-12	23:34:00
2018-06-12	23:35:00
2018-06-12	23:36:00
2018-06-12	23:37:00
2018-06-12	23:38:00
2018-06-12	23:39:00
2018-06-12	23:40:00
2018-06-12	23:41:00
2018-06-12	23:42:00
2018-06-12	23:43:00
2018-06-12	23:44:00
2018-06-12	23:45:00
2018-06-12	23:46:00
2018-06-12	23:47:00
2018-06-12	23:48:00
2018-06-12	23:49:00
2018-06-12	23:50:00
2018-06-12	23:51:00
2018-06-12	23:52:00
2018-06-12	23:53:00
2018-06-12	23:54:00
2018-06-12	23:55:00
2018-06-12	23:56:00
2018-06-12	23:57:00
2018-06-12	23:58:00
2018-06-13	00:00:00
2018-06-13	00:01:00
2018-06-13	00:02:00
2018-06-13	00:03:00
2018-06-13	00:04:00
2018-06-13	00:05:00
2018-06-13	00:06:00
2018-06-13	00:07:00
2018-06-13	00:08:00
2018-06-13	00:09:00
2018-06-13	00:10:00
2018-06-13	00:11:00
2018-06-13	00:12:00
2018-06-13	00:13:00
2018-06-13	00:14:00
2018-06-13	00:15:00
2018-06-13	00:16:00
2018-06-13	00:17:00
2018-06-13	00:18:00
2018-06-13	00:19:00
2018-06-13	00:20:00
2018-06-13	00:21:00
2018-06-13	00:22:00
2018-06-13	00:23:00
2018-06-13	00:24:00
2018-06-13	00:25:00
2018-06-13	00:26:00
2018-06-13	00:27:00
2018-06-13	00:28:00
2018-06-13	00:29:00
2018-06-13	00:30:00
2018-06-13	00:31:00
2018-06-13	00:32:00
2018-06-13	00:33:00
2018-06-13	00:34:00
2018-06-13	00:35:00
2018-06-13	00:36:00
2018-06-13	00:37:00
2018-06-13	00:38:00
2018-06-13	00:39:00
2018-06-13	00:40:00
2018-06-13	00:41:00
2018-06-13	00:42:00
2018-06-13	00:43:00
2018-06-13	00:44:00
2018-06-13	00:45:00
2018-06-13	00:46:00
2018-06-13	00:47:00
2018-06-13	00:48:00
2018-06-13	00:49:00
2018-06-13	00:50:00
2018-06-13	00:51:00
2018-06-13	00:52:00
2018-06-13	00:53:00
2018-06-13	00:54:00
2018-06-13	00:55:00
2018-06-13	00:56:00
2018-06-13	00:57:00
2018-06-13	00:58:00
2018-06-13	00:59:00
2018-06-13	01:00:00
2018-06-13	01:01:00
2018-06-13	01:02:00
2018-06-13	01:03:00
2018-06-13	01:04:00
2018-06-13	01:05:00
2018-06-13	01:06:00
2018-06-13	01:07:00
2018-06-13	01:08:00
2018-06-13	01:09:00
2018-06-13	01:10:00
2018-06-13	01:11:00
2018-06-13	01:12:00
2018-06-13	01:13:00
2018-06-13	01:14:00
2018-06-13	01:15:00
2018-06-13	01:16:00
2018-06-13	01:17:00
2018-06-13	01:18:00
2018-06-13	01:19:00
2018-06-13	01:20:00
2018-06-13	01:21:00
2018-06-13	01:22:00
2018-06-13	01:23:00
2018-06-13	01:24:00
2018-06-13	01:25:00
2018-06-13	01:26:00
2018-06-13	01:27:00
2018-06-13	01:28:00
2018-06-13	01:29:00
2018-06-13	01:30:00
2018-06-13	01:31:00
2018-06-13	01:32:00
2018-06-13	01:33:00
2018-06-13	01:34:00
2018-06-13	01:35:00
2018-06-13	01:36:00
2018-06-13	01:37:00
2018-06-13	01:38:00
2018-06-13	01:39:00
2018-06-13	01:40:00
2018-06-13	01:41:00
2018-06-13	01:42:00
2018-06-13	01:43:00
2018-06-13	01:44:00
2018-06-13	01:45:00
2018-06-13	01:46:00
2018-06-13	01:47:00
2018-06-13	01:48:00
2018-06-13	01:49:00
2018-06-13	01:50:00
2018-06-13	01:51:00
2018-06-13	01:52:00
2018-06-13	01:53:00
2018-06-13	01:54:00
2018-06-13	01:55:00
2018-06-13	01:56:00
2018-06-13	01:57:00
2018-06-13	01:58:00
2018-06-13	01:59:00
2018-06-13	02:00:00
2018-06-13	02:01:00
2018-06-13	02:02:00
2018-06-13	02:03:00
2018-06-13	02:04:00
2018-06-13	02:05:00
2018-06-13	02:06:00
2018-06-13	02:07:00
2018-06-13	02:08:00
2018-06-13	02:09:00
2018-06-13	02:10:00
2018-06-13	02:11:00
2018-06-13	02:12:00
2018-06-13	02:13:00
2018-06-13	02:14:00
2018-06-13	02:15:00
2018-06-13	02:16:00
2018-06-13	02:17:00
2018-06-13	02:18:00
2018-06-13	02:19:00
2018-06-13	02:20:00
2018-06-13	02:21:00
2018-06-13	02:22:00
2018-06-13	02:23:00
2018-06-13	02:24:00
2018-06-13	02:25:00
2018-06-13	02:26:00
2018-06-13	02:27:00
2018-06-13	02:28:00
2018-06-13	02:29:00
2018-06-13	02:30:00
2018-06-13	02:31:00
2018-06-13	02:32:00
2018-06-13	02:33:00
2018-06-13	02:34:00
2018-06-13	02:35:00
2018-06-13	02:36:00
2018-06-13	02:37:00
2018-06-13	02:38:00
2018-06-13	02:39:00
2018-06-13	02:40:00
2018-06-13	02:41:00
2018-06-13	02:42:00
2018-06-13	02:43:00
2018-06-13	02:44:00
2018-06-13	02:45:00
2018-06-13	02:46:00
2018-06-13	02:47:00
2018-06-13	02:48:00
2018-06-13	02:49:00
2018-06-13	02:50:00
2018-06-13	02:51:00
2018-06-13	02:52:00
2018-06-13	02:53:00
2018-06-13	02:54:00
2018-06-13	02:55:00
2018-06-13	02:56:00
2018-06-13	02:57:00
2018-06-13	02:58:00
2018-06-13	02:59:00
2018-06-13	03:00:00
2018-06-13	03:01:00
2018-06-13	03:02:00
2018-06-13	03:03:00
2018-06-13	03:04:00
2018-06-13	03:05:00
2018-06-13	03:06:00
2018-06-13	03:07:00
2018-06-13	03:08:00
2018-06-13	03:09:00
2018-06-13	03:10:00
2018-06-13	03:11:00
2018-06-13	03:12:00
2018-06-13	03:13:00
2018-06-13	03:14:00
2018-06-13	03:15:00
2018-06-13	03:16:00
2018-06-13	03:17:00
2018-06-13	03:18:00
2018-06-13	03:19:00
2018-06-13	03:20:00
2018-06-13	03:21:00
2018-06-13	03:22:00
2018-06-13	03:23:00
2018-06-13	03:24:00
2018-06-13	03:25:00
2018-06-13	03:26:00
2018-06-13	03:27:00
2018-06-13	03:28:00
2018-06-13	03:29:00
2018-06-13	03:30:00
2018-06-13	03:31:00
2018-06-13	03:32:00
2018-06-13	03:33:00
2018-06-13	03:34:00
2018-06-13	03:35:00
2018-06-13	03:36:00
2018-06-13	03:37:00
2018-06-13	03:38:00
2018-06-13	03:39:00
2018-06-13	03:40:00
2018-06-13	03:41:00
2018-06-13	03:42:00
2018-06-13	03:43:00
2018-06-13	03:44:00
2018-06-13	03:45:00
2018-06-13	03:46:00
2018-06-13	03:47:00
2018-06-13	03:48:00
2018-06-13	03:49:00
2018-06-13	03:50:00
2018-06-13	03:51:00
2018-06-13	03:52:00
2018-06-13	03:53:00
2018-06-13	03:54:00
2018-06-13	03:55:00
2018-06-13	03:56:00
2018-06-13	03:57:00
2018-06-13	03:58:00
2018-06-13	03:59:00
2018-06-13	04:00:00
2018-06-13	04:01:00
2018-06-13	04:02:00
2018-06-13	04:03:00
2018-06-13	04:04:00
2018-06-13	04:05:00
2018-06-13	04:06:00
2018-06-13	04:07:00
2018-06-13	04:08:00
2018-06-13	04:09:00
2018-06-13	04:10:00
2018-06-13	04:11:00
2018-06-13	04:12:00
2018-06-13	04:13:00
2018-06-13	04:14:00
2018-06-13	04:15:00
2018-06-13	04:16:00
2018-06-13	04:17:00
2018-06-13	04:18:00
2018-06-13	04:19:00
2018-06-13	04:20:00
2018-06-13	04:21:00
2018-06-13	04:22:00
2018-06-13	04:23:00
2018-06-13	04:24:00
2018-06-13	04:25:00
2018-06-13	04:26:00
2018-06-13	04:27:00
2018-06-13	04:28:00
2018-06-13	04:29:00
2018-06-13	04:30:00
2018-06-13	04:31:00
2018-06-13	04:32:00
2018-06-13	04:33:00
2018-06-13	04:34:00
2018-06-13	04:35:00
2018-06-13	04:36:00
2018-06-13	04:37:00
2018-06-13	04:38:00
2018-06-13	04:39:00
2018-06-13	04:40:00
2018-06-13	04:41:00
2018-06-13	04:42:00
2018-06-13	04:43:00
2018-06-13	04:44:00
2018-06-13	04:45:00
2018-06-13	04:46:00
2018-06-13	04:47:00
2018-06-13	04:48:00
2018-06-13	04:49:00
2018-06-13	04:50:00
2018-06-13	04:51:00
2018-06-13	04:52:00
2018-06-13	04:53:00
2018-06-13	04:54:00
2018-06-13	04:55:00
2018-06-13	04:56:00
2018-06-13	04:57:00
2018-06-13	04:58:00
2018-06-13	04:59:00
2018-06-13	05:00:00
2018-06-13	05:01:00
2018-06-13	05:02:00
2018-06-13	05:03:00
2018-06-13	05:04:00
2018-06-13	05:05:00
2018-06-13	05:06:00
2018-06-13	05:07:00
2018-06-13	05:08:00
2018-06-13	05:09:00
2018-06-13	05:10:00
2018-06-13	05:11:00
2018-06-13	05:12:00
2018-06-13	05:13:00
2018-06-13	05:14:00
2018-06-13	05:15:00
2018-06-13	05:16:00
2018-06-13	05:17:00
2018-06-13	05:18:00
2018-06-13	05:19:00
2018-06-13	05:20:00
2018-06-13	05:21:00
2018-06-13	05:22:00
2018-06-13	05:23:00
2018-06-13	05:24:00
2018-06-13	05:25:00
2018-06-13	05:26:00
2018-06-13	05:27:00
2018-06-13	05:28:00
2018-06-13	05:29:00
2018-06-13	05:30:00
2018-06-13	05:31:00
2018-06-13	05:32:00
2018-06-13	05:33:00
2018-06-13	05:34:00
2018-06-13	05:35:00
2018-06-13	05:36:00
2018-06-13	05:37:00
2018-06-13	05:38:00
2018-06-13	05:39:00
2018-06-13	05:40:00
2018-06-13	05:41:00
2018-06-13	05:42:00
2018-06-13	05:43:00
2018-06-13	05:44:00
2018-06-13	05:45:00
2018-06-13	05:46:00
2018-06-13	05:47:00
2018-06-13	05:48:00
2018-06-13	05:49:00
2018-06-13	05:50:00
2018-06-13	05:51:00
2018-06-13	05:52:00
2018-06-13	05:53:00
2018-06-13	05:54:00
2018-06-13	05:55:00
2018-06-13	05:56:00
2018-06-13	05:57:00
2018-06-13	05:58:00
2018-06-13	05:59:00
2018-06-13	06:00:00
2018-06-13	06:01:00
2018-06-13	06:02:00
2018-06-13	06:03:00
2018-06-13	06:04:00
2018-06-13	06:05:00
2018-06-13	06:06:00
2018-06-13	06:07:00
2018-06-13	06:08:00
2018-06-13	06:09:00
2018-06-13	06:10:00
2018-06-13	06:11:00
2018-06-13	06:12:00
2018-06-13	06:13:00
2018-06-13	06:14:00
2018-06-13	06:15:00
2018-06-13	06:16:00
2018-06-13	06:17:00
2018-06-13	06:18:00
2018-06-13	06:19:00
2018-06-13	06:20:00
2018-06-13	06:21:00
2018-06-13	06:22:00
2018-06-13	06:23:00
2018-06-13	06:24:00
2018-06-13	06:25:00
2018-06-13	06:26:00
2018-06-13	06:27:00
2018-06-13	06:28:00
2018-06-13	06:29:00
2018-06-13	06:30:00
2018-06-13	06:31:00
2018-06-13	06:32:00
2018-06-13	06:33:00
2018-06-13	06:34:00
2018-06-13	06:35:00
2018-06-13	06:36:00
2018-06-13	06:37:00
2018-06-13	06:38:00
2018-06-13	06:39:00
2018-06-13	06:40:00
2018-06-13	06:41:00
2018-06-13	06:42:00
2018-06-13	06:43:00
2018-06-13	06:44:00
2018-06-13	06:45:00
2018-06-13	06:46:00
2018-06-13	06:47:00
2018-06-13	06:48:00
2018-06-13	06:49:00
2018-06-13	06:50:00
2018-06-13	06:51:00
2018-06-13	06:52:00
2018-06-13	06:53:00
2018-06-13	06:54:00
2018-06-13	06:55:00
2018-06-13	06:56:00
2018-06-13	06:57:00
2018-06-13	06:58:00
2018-06-13	06:59:00
2018-06-13	07:00:00
2018-06-13	07:01:00
2018-06-13	07:02:00
2018-06-13	07:03:00
2018-06-13	07:04:00
2018-06-13	07:05:00
2018-06-13	07:06:00
2018-06-13	07:07:00
2018-06-13	07:08:00
2018-06-13	07:09:00
2018-06-13	07:10:00
2018-06-13	07:11:00
2018-06-13	07:12:00
2018-06-13	07:13:00
2018-06-13	07:14:00
2018-06-13	07:15:00
2018-06-13	07:16:00
2018-06-13	07:17:00
2018-06-13	07:18:00
2018-06-13	07:19:00
2018-06-13	07:20:00
2018-06-13	07:21:00
2018-06-13	07:22:00
2018-06-13	07:23:00
2018-06-13	07:24:00
2018-06-13	07:25:00
2018-06-13	07:26:00
2018-06-13	07:27:00
2018-06-13	07:28:00
2018-06-13	07:29:00
2018-06-13	07:30:00
2018-06-13	07:31:00
2018-06-13	07:32:00
2018-06-13	07:33:00
2018-06-13	07:34:00
2018-06-13	07:35:00
2018-06-13	07:36:00
2018-06-13	07:37:00
2018-06-13	07:38:00
2018-06-13	07:39:00
2018-06-13	07:40:00
2018-06-13	07:41:00
2018-06-13	07:42:00
2018-06-13	07:43:00
2018-06-13	07:44:00
2018-06-13	07:45:00
2018-06-13	07:46:00
2018-06-13	07:47:00
2018-06-13	07:48:00
2018-06-13	07:49:00
2018-06-13	07:50:00
2018-06-13	07:51:00
2018-06-13	07:52:00
2018-06-13	07:53:00
2018-06-13	07:54:00
2018-06-13	07:55:00
2018-06-13	07:56:00
2018-06-13	07:57:00
2018-06-13	07:58:00
2018-06-13	07:59:00
2018-06-13	08:00:00
2018-06-13	08:01:00
2018-06-13	08:02:00
2018-06-13	08:03:00
2018-06-13	08:04:00
2018-06-13	08:05:00
2018-06-13	08:07:00
2018-06-13	08:13:00
2018-06-13	08:27:00
2018-06-13	08:34:00
2018-06-13	15:51:00
2018-06-13	16:29:00
2018-06-13	16:30:00
2018-06-13	16:41:00
2018-06-13	17:02:00
2018-06-13	17:03:00
2018-06-13	17:04:00
2018-06-13	17:05:00
2018-06-13	17:06:00
2018-06-13	17:07:00
2018-06-13	17:08:00
2018-06-13	17:09:00
2018-06-13	17:10:00
2018-06-13	17:11:00
2018-06-13	17:12:00
2018-06-13	17:13:00
2018-06-13	17:14:00
2018-06-13	17:15:00
2018-06-13	17:16:00
2018-06-13	17:17:00
2018-06-13	17:18:00
2018-06-13	17:19:00
2018-06-13	17:20:00
2018-06-13	17:21:00
2018-06-13	17:22:00
2018-06-13	17:23:00
2018-06-13	17:24:00
2018-06-13	17:25:00
2018-06-13	17:26:00
2018-06-13	17:27:00
2018-06-13	17:28:00
2018-06-13	17:29:00
2018-06-13	17:30:00
2018-06-13	17:31:00
2018-06-13	17:32:00
2018-06-13	17:33:00
2018-06-13	17:34:00
2018-06-13	17:35:00
2018-06-13	17:36:00
2018-06-13	17:37:00
2018-06-13	17:38:00
2018-06-13	17:39:00
2018-06-13	17:40:00
2018-06-13	17:41:00
2018-06-13	17:42:00
2018-06-13	17:43:00
2018-06-13	17:44:00
2018-06-13	17:45:00
2018-06-13	17:46:00
2018-06-13	17:47:00
2018-06-13	17:48:00
2018-06-13	17:49:00
2018-06-13	17:50:00
2018-06-13	17:51:00
2018-06-13	17:52:00
2018-06-13	17:53:00
2018-06-13	17:54:00
2018-06-13	17:55:00
2018-06-13	17:56:00
2018-06-13	17:57:00
2018-06-13	17:58:00
2018-06-13	17:59:00
2018-06-13	18:00:00
2018-06-13	18:01:00
2018-06-13	18:02:00
2018-06-13	18:03:00
2018-06-13	18:04:00
2018-06-13	18:05:00
2018-06-13	18:06:00
2018-06-13	18:07:00
2018-06-13	18:08:00
2018-06-13	18:09:00
2018-06-13	18:10:00
2018-06-13	18:11:00
2018-06-13	18:12:00
2018-06-13	18:13:00
2018-06-13	18:14:00
2018-06-13	18:15:00
2018-06-13	18:16:00
2018-06-13	18:17:00
2018-06-13	18:18:00
2018-06-13	18:19:00
2018-06-13	18:20:00
2018-06-13	18:21:00
2018-06-13	18:22:00
2018-06-13	18:23:00
2018-06-13	18:24:00
2018-06-13	18:25:00
2018-06-13	18:26:00
2018-06-13	18:27:00
2018-06-13	18:28:00
2018-06-13	18:29:00
2018-06-13	18:30:00
2018-06-13	18:31:00
2018-06-13	18:32:00
2018-06-13	18:33:00
2018-06-13	18:34:00
2018-06-13	18:35:00
2018-06-13	18:36:00
2018-06-13	18:37:00
2018-06-13	18:38:00
2018-06-13	18:39:00
2018-06-13	18:40:00
2018-06-13	18:41:00
2018-06-13	18:42:00
2018-06-13	18:43:00
2018-06-13	18:44:00
2018-06-13	18:45:00
2018-06-13	18:46:00
2018-06-13	18:47:00
2018-06-13	18:48:00
2018-06-13	18:49:00
2018-06-13	18:50:00
2018-06-13	18:51:00
2018-06-13	18:52:00
2018-06-13	18:53:00
2018-06-13	18:54:00
2018-06-13	18:55:00
2018-06-13	18:56:00
2018-06-13	18:57:00
2018-06-13	18:58:00
2018-06-13	18:59:00
2018-06-13	19:00:00
2018-06-13	19:01:00
2018-06-13	19:02:00
2018-06-13	19:03:00
2018-06-13	19:04:00
2018-06-13	19:05:00
2018-06-13	19:06:00
[truncated: 32,933 more rows]

## Sheet: 1018
date	time
2018-06-09	12:02:00
2018-06-09	12:13:00
2018-06-09	12:16:00
2018-06-09	12:18:00
2018-06-09	12:28:00
2018-06-09	22:05:00
2018-06-10	12:23:00
2018-06-10	20:14:00
2018-06-11	08:47:00
2018-06-11	08:48:00
2018-06-11	08:49:00
2018-06-11	08:50:00
2018-06-11	08:51:00
2018-06-11	08:52:00
2018-06-11	08:53:00
2018-06-11	08:54:00
2018-06-11	08:55:00
2018-06-11	08:56:00
2018-06-11	08:57:00
2018-06-11	08:58:00
2018-06-11	08:59:00
2018-06-11	09:00:00
2018-06-11	09:01:00
2018-06-11	09:02:00
2018-06-11	09:03:00
2018-06-11	09:04:00
2018-06-11	09:05:00
2018-06-11	09:06:00
2018-06-11	09:07:00
2018-06-11	09:08:00
2018-06-11	09:09:00
2018-06-11	09:10:00
2018-06-11	09:11:00
2018-06-11	09:12:00
2018-06-11	09:13:00
2018-06-11	09:14:00
2018-06-11	09:15:00
2018-06-11	09:16:00
2018-06-11	09:17:00
2018-06-11	09:18:00
2018-06-11	09:19:00
2018-06-11	09:20:00
2018-06-11	09:21:00
2018-06-11	09:22:00
2018-06-11	09:23:00
2018-06-11	09:24:00
2018-06-11	09:25:00
2018-06-11	09:26:00
2018-06-11	09:27:00
2018-06-11	09:28:00
2018-06-11	09:29:00
2018-06-11	09:30:00
2018-06-11	09:31:00
2018-06-11	09:32:00
2018-06-11	09:33:00
2018-06-11	09:34:00
2018-06-11	09:35:00
2018-06-11	09:36:00
2018-06-11	09:37:00
2018-06-11	09:38:00
2018-06-11	09:39:00
2018-06-11	09:40:00
2018-06-11	09:41:00
2018-06-11	09:42:00
2018-06-11	09:43:00
2018-06-11	09:44:00
2018-06-11	09:45:00
2018-06-11	09:46:00
2018-06-11	09:47:00
2018-06-11	09:48:00
2018-06-11	09:49:00
2018-06-11	09:50:00
2018-06-11	09:51:00
2018-06-11	09:52:00
2018-06-11	09:53:00
2018-06-11	09:54:00
2018-06-11	09:55:00
2018-06-11	09:56:00
2018-06-11	09:57:00
2018-06-11	09:58:00
2018-06-11	09:59:00
2018-06-11	10:00:00
2018-06-11	10:01:00
2018-06-11	10:02:00
2018-06-11	10:03:00
2018-06-11	10:04:00
2018-06-11	10:05:00
2018-06-11	10:06:00
2018-06-11	10:07:00
2018-06-11	10:08:00
2018-06-11	10:09:00
2018-06-11	10:10:00
2018-06-11	10:11:00
2018-06-11	10:12:00
2018-06-11	10:13:00
2018-06-11	10:14:00
2018-06-11	10:15:00
2018-06-11	10:16:00
2018-06-11	10:17:00
2018-06-11	10:18:00
2018-06-11	10:19:00
2018-06-11	10:20:00
2018-06-11	10:21:00
2018-06-11	10:22:00
2018-06-11	10:23:00
2018-06-11	10:24:00
2018-06-11	10:25:00
2018-06-11	10:26:00
2018-06-11	10:27:00
2018-06-11	10:28:00
2018-06-11	10:29:00
2018-06-11	10:30:00
2018-06-11	10:31:00
2018-06-11	10:32:00
2018-06-11	10:33:00
2018-06-11	10:34:00
2018-06-11	10:35:00
2018-06-11	10:36:00
2018-06-11	10:37:00
2018-06-11	10:38:00
2018-06-11	10:39:00
2018-06-11	10:40:00
2018-06-11	10:41:00
2018-06-11	10:42:00
2018-06-11	10:43:00
2018-06-11	10:44:00
2018-06-11	10:45:00
2018-06-11	10:46:00
2018-06-11	10:47:00
2018-06-11	10:48:00
2018-06-11	10:49:00
2018-06-11	10:50:00
2018-06-11	10:51:00
2018-06-11	10:52:00
2018-06-11	10:53:00
2018-06-11	10:54:00
2018-06-11	10:55:00
2018-06-11	10:56:00
2018-06-11	10:57:00
2018-06-11	10:58:00
2018-06-11	10:59:00
2018-06-11	11:00:00
2018-06-11	11:01:00
2018-06-11	11:02:00
2018-06-11	11:03:00
2018-06-11	11:04:00
2018-06-11	11:05:00
2018-06-11	11:06:00
2018-06-11	11:07:00
2018-06-11	11:08:00
2018-06-11	11:09:00
2018-06-11	11:10:00
2018-06-11	11:11:00
2018-06-11	11:12:00
2018-06-11	11:13:00
2018-06-11	11:14:00
2018-06-11	11:15:00
2018-06-11	11:16:00
2018-06-11	11:17:00
2018-06-11	11:18:00
2018-06-11	11:19:00
2018-06-11	11:20:00
2018-06-11	11:21:00
2018-06-11	11:22:00
2018-06-11	11:23:00
2018-06-11	11:24:00
2018-06-11	11:25:00
2018-06-11	11:26:00
2018-06-11	11:27:00
2018-06-11	11:28:00
2018-06-11	11:29:00
2018-06-11	11:30:00
2018-06-11	11:31:00
2018-06-11	11:32:00
2018-06-11	11:33:00
2018-06-11	11:34:00
2018-06-11	11:35:00
2018-06-11	11:36:00
2018-06-11	11:37:00
2018-06-11	11:38:00
2018-06-11	11:39:00
2018-06-11	11:40:00
2018-06-11	11:41:00
2018-06-11	11:42:00
2018-06-11	11:43:00
2018-06-11	11:44:00
2018-06-11	11:45:00
2018-06-11	11:46:00
2018-06-11	11:47:00
2018-06-11	11:48:00
2018-06-11	11:49:00
2018-06-11	11:50:00
2018-06-11	11:51:00
2018-06-11	11:52:00
2018-06-11	11:53:00
2018-06-11	11:54:00
2018-06-11	11:55:00
2018-06-11	11:56:00
2018-06-11	11:57:00
2018-06-11	11:58:00
2018-06-11	11:59:00
2018-06-11	12:00:00
2018-06-11	12:01:00
2018-06-11	12:02:00
2018-06-11	12:03:00
2018-06-11	12:04:00
2018-06-11	12:05:00
2018-06-11	12:06:00
2018-06-11	12:07:00
2018-06-11	12:08:00
2018-06-11	12:09:00
2018-06-11	12:10:00
2018-06-11	12:11:00
2018-06-11	12:12:00
2018-06-11	12:13:00
2018-06-11	12:14:00
2018-06-11	12:15:00
2018-06-11	12:16:00
2018-06-11	12:17:00
2018-06-11	12:18:00
2018-06-11	12:19:00
2018-06-11	13:14:00
2018-06-11	13:15:00
2018-06-11	16:13:00
2018-06-11	17:30:00
2018-06-11	17:31:00
2018-06-11	18:59:00
2018-06-12	13:14:00
2018-06-12	19:16:00
2018-06-12	20:06:00
2018-06-13	10:23:00
2018-06-13	10:39:00
2018-06-14	15:59:00
2018-06-14	16:00:00
2018-06-14	16:01:00
2018-06-14	16:02:00
2018-06-14	16:03:00
2018-06-14	16:04:00
2018-06-14	16:05:00
2018-06-14	16:06:00
2018-06-14	16:07:00
2018-06-14	16:08:00
2018-06-14	16:09:00
2018-06-14	16:10:00
2018-06-14	16:11:00
2018-06-14	16:12:00
2018-06-14	16:13:00
2018-06-14	16:14:00
2018-06-14	16:15:00
2018-06-14	16:16:00
2018-06-14	16:17:00
2018-06-14	16:18:00
2018-06-14	16:19:00
2018-06-14	16:20:00
2018-06-14	16:21:00
2018-06-14	16:22:00
2018-06-14	16:23:00
2018-06-14	16:24:00
2018-06-14	16:25:00
2018-06-14	16:26:00
2018-06-14	16:27:00
2018-06-14	16:28:00
2018-06-14	16:29:00
2018-06-14	16:30:00
2018-06-14	16:31:00
2018-06-14	16:32:00
2018-06-14	16:33:00
2018-06-14	16:34:00
2018-06-14	16:35:00
2018-06-14	16:36:00
2018-06-14	16:37:00
2018-06-14	16:38:00
2018-06-14	16:39:00
2018-06-14	16:40:00
2018-06-14	16:41:00
2018-06-14	16:42:00
2018-06-14	16:43:00
2018-06-14	16:44:00
2018-06-14	16:45:00
2018-06-14	16:46:00
2018-06-14	16:47:00
2018-06-14	16:48:00
2018-06-14	16:49:00
2018-06-14	16:50:00
2018-06-14	16:51:00
2018-06-14	19:40:00
2018-06-14	19:41:00
2018-06-14	19:42:00
2018-06-14	19:43:00
2018-06-14	19:44:00
2018-06-14	19:45:00
2018-06-14	19:46:00
2018-06-14	19:47:00
2018-06-14	19:48:00
2018-06-14	19:49:00
2018-06-14	19:50:00
2018-06-14	19:51:00
2018-06-14	19:52:00
2018-06-14	19:53:00
2018-06-14	19:54:00
2018-06-14	19:55:00
2018-06-14	19:56:00
2018-06-14	19:57:00
2018-06-14	19:58:00
2018-06-14	19:59:00
2018-06-14	20:00:00
2018-06-14	20:01:00
2018-06-14	20:02:00
2018-06-14	20:03:00
2018-06-14	20:04:00
2018-06-14	20:05:00
2018-06-14	20:06:00
2018-06-14	20:07:00
2018-06-14	20:08:00
2018-06-14	20:09:00
2018-06-14	20:10:00
2018-06-14	20:11:00
2018-06-14	20:12:00
2018-06-14	20:13:00
2018-06-14	20:14:00
2018-06-14	20:15:00
2018-06-14	20:16:00
2018-06-14	20:17:00
2018-06-14	20:18:00
2018-06-14	20:19:00
2018-06-14	20:20:00
2018-06-14	20:21:00
2018-06-14	20:22:00
2018-06-14	20:23:00
2018-06-14	20:24:00
2018-06-14	20:25:00
2018-06-14	20:26:00
2018-06-14	20:27:00
2018-06-14	20:28:00
2018-06-14	20:29:00
2018-06-14	20:30:00
2018-06-14	20:31:00
2018-06-14	20:32:00
2018-06-14	20:33:00
2018-06-14	20:34:00
2018-06-14	20:35:00
2018-06-14	20:36:00
2018-06-14	20:37:00
2018-06-14	20:38:00
2018-06-14	20:39:00
2018-06-14	20:40:00
2018-06-14	20:41:00
2018-06-14	20:42:00
2018-06-14	20:43:00
2018-06-14	20:44:00
2018-06-14	20:45:00
2018-06-14	20:46:00
2018-06-14	20:47:00
2018-06-14	20:48:00
2018-06-14	20:49:00
2018-06-14	20:50:00
2018-06-14	20:51:00
2018-06-14	20:52:00
2018-06-14	20:53:00
2018-06-14	20:54:00
2018-06-14	20:55:00
2018-06-14	20:56:00
2018-06-14	20:57:00
2018-06-14	20:58:00
2018-06-14	20:59:00
2018-06-14	21:00:00
2018-06-14	21:01:00
2018-06-14	21:02:00
2018-06-14	21:03:00
2018-06-14	21:04:00
2018-06-14	21:05:00
2018-06-14	21:06:00
2018-06-14	21:07:00
2018-06-14	21:08:00
2018-06-14	21:09:00
2018-06-14	21:10:00
2018-06-14	21:11:00
2018-06-14	21:12:00
2018-06-14	21:13:00
2018-06-14	21:14:00
2018-06-14	21:15:00
2018-06-14	21:16:00
2018-06-14	21:17:00
2018-06-14	21:18:00
2018-06-14	21:19:00
2018-06-14	21:20:00
2018-06-14	21:21:00
2018-06-14	21:22:00
2018-06-14	21:23:00
2018-06-14	21:24:00
2018-06-14	21:25:00
2018-06-14	21:26:00
2018-06-14	21:27:00
2018-06-14	21:28:00
2018-06-14	21:29:00
2018-06-14	21:30:00
2018-06-14	21:31:00
2018-06-14	21:32:00
2018-06-14	21:33:00
2018-06-14	21:34:00
2018-06-14	21:35:00
2018-06-14	21:36:00
2018-06-14	21:37:00
2018-06-14	21:38:00
2018-06-14	21:39:00
2018-06-14	21:40:00
2018-06-14	21:41:00
2018-06-14	21:42:00
2018-06-14	21:43:00
2018-06-14	21:44:00
2018-06-14	21:45:00
2018-06-14	21:46:00
2018-06-14	21:47:00
2018-06-14	21:48:00
2018-06-14	21:49:00
2018-06-14	21:50:00
2018-06-14	21:51:00
2018-06-14	21:52:00
2018-06-14	21:53:00
2018-06-14	21:54:00
2018-06-14	21:55:00
2018-06-14	21:56:00
2018-06-14	21:57:00
2018-06-14	21:58:00
2018-06-14	21:59:00
2018-06-14	22:00:00
2018-06-14	22:01:00
2018-06-14	22:02:00
2018-06-14	22:03:00
2018-06-14	22:04:00
2018-06-14	22:05:00
2018-06-14	22:06:00
2018-06-14	22:07:00
2018-06-14	22:08:00
2018-06-14	22:09:00
2018-06-14	22:10:00
2018-06-14	22:11:00
2018-06-14	22:12:00
2018-06-14	22:13:00
2018-06-14	22:14:00
2018-06-14	22:15:00
2018-06-14	22:16:00
2018-06-14	22:17:00
2018-06-14	22:18:00
2018-06-14	22:19:00
2018-06-14	22:20:00
2018-06-14	22:21:00
2018-06-14	22:22:00
2018-06-14	22:23:00
2018-06-14	22:24:00
2018-06-14	22:25:00
2018-06-14	22:26:00
2018-06-14	22:27:00
2018-06-14	22:28:00
2018-06-14	22:29:00
2018-06-14	22:30:00
2018-06-14	22:31:00
2018-06-14	22:32:00
2018-06-14	22:33:00
2018-06-14	22:34:00
2018-06-14	22:35:00
2018-06-14	22:36:00
2018-06-14	22:37:00
2018-06-14	22:38:00
2018-06-14	22:39:00
2018-06-14	22:40:00
2018-06-14	22:41:00
2018-06-14	22:42:00
2018-06-14	22:43:00
2018-06-14	22:44:00
2018-06-14	22:45:00
2018-06-14	22:46:00
2018-06-14	22:47:00
2018-06-14	22:48:00
2018-06-14	22:49:00
2018-06-14	22:50:00
2018-06-14	22:51:00
2018-06-14	22:52:00
2018-06-14	22:53:00
2018-06-14	22:54:00
2018-06-14	22:55:00
2018-06-14	22:56:00
2018-06-14	22:57:00
2018-06-14	22:58:00
2018-06-14	22:59:00
2018-06-14	23:00:00
2018-06-14	23:01:00
2018-06-14	23:02:00
2018-06-14	23:03:00
2018-06-14	23:04:00
2018-06-14	23:05:00
2018-06-14	23:06:00
2018-06-14	23:07:00
2018-06-14	23:08:00
2018-06-14	23:09:00
2018-06-14	23:10:00
2018-06-14	23:11:00
2018-06-14	23:12:00
2018-06-14	23:13:00
2018-06-14	23:14:00
2018-06-14	23:15:00
2018-06-14	23:16:00
2018-06-14	23:17:00
2018-06-14	23:18:00
2018-06-14	23:19:00
2018-06-14	23:20:00
2018-06-14	23:21:00
2018-06-14	23:22:00
2018-06-14	23:23:00
2018-06-14	23:24:00
2018-06-14	23:25:00
2018-06-14	23:26:00
2018-06-14	23:27:00
2018-06-14	23:28:00
2018-06-14	23:29:00
2018-06-14	23:30:00
2018-06-14	23:31:00
2018-06-14	23:32:00
2018-06-14	23:33:00
2018-06-14	23:34:00
2018-06-14	23:35:00
2018-06-14	23:36:00
2018-06-14	23:37:00
2018-06-14	23:38:00
2018-06-14	23:39:00
2018-06-14	23:40:00
2018-06-14	23:41:00
2018-06-14	23:42:00
2018-06-14	23:43:00
2018-06-14	23:44:00
2018-06-14	23:45:00
2018-06-14	23:46:00
2018-06-14	23:47:00
2018-06-14	23:48:00
2018-06-14	23:49:00
2018-06-14	23:50:00
2018-06-14	23:51:00
2018-06-14	23:52:00
2018-06-14	23:53:00
2018-06-14	23:54:00
2018-06-14	23:55:00
2018-06-14	23:56:00
2018-06-14	23:57:00
2018-06-14	23:58:00
2018-06-15	00:00:00
2018-06-15	00:01:00
2018-06-15	00:02:00
2018-06-15	00:03:00
2018-06-15	00:04:00
2018-06-15	00:05:00
2018-06-15	00:06:00
2018-06-15	00:07:00
2018-06-15	00:08:00
2018-06-15	00:09:00
2018-06-15	00:10:00
2018-06-15	00:11:00
2018-06-15	00:12:00
2018-06-15	00:13:00
2018-06-15	00:14:00
2018-06-15	00:15:00
2018-06-15	00:16:00
2018-06-15	00:17:00
2018-06-15	00:18:00
2018-06-15	00:19:00
2018-06-15	00:20:00
2018-06-15	00:21:00
2018-06-15	00:22:00
2018-06-15	00:23:00
2018-06-15	00:24:00
2018-06-15	00:25:00
2018-06-15	00:26:00
2018-06-15	00:27:00
2018-06-15	00:28:00
2018-06-15	00:29:00
2018-06-15	00:30:00
2018-06-15	00:31:00
2018-06-15	00:32:00
2018-06-15	00:33:00
2018-06-15	00:34:00
2018-06-15	00:35:00
2018-06-15	00:36:00
2018-06-15	00:37:00
2018-06-15	00:38:00
2018-06-15	00:39:00
2018-06-15	00:40:00
2018-06-15	00:41:00
2018-06-15	00:42:00
2018-06-15	00:43:00
2018-06-15	00:44:00
2018-06-15	00:45:00
2018-06-15	00:46:00
2018-06-15	00:47:00
2018-06-15	00:48:00
2018-06-15	00:49:00
2018-06-15	00:50:00
2018-06-15	00:51:00
2018-06-15	00:52:00
2018-06-15	00:53:00
2018-06-15	00:54:00
2018-06-15	00:55:00
2018-06-15	00:56:00
2018-06-15	00:57:00
2018-06-15	00:58:00
2018-06-15	00:59:00
2018-06-15	01:00:00
2018-06-15	01:01:00
2018-06-15	01:02:00
2018-06-15	01:03:00
2018-06-15	01:04:00
2018-06-15	01:05:00
2018-06-15	03:34:00
2018-06-15	03:53:00
2018-06-15	03:59:00
2018-06-15	04:04:00
2018-06-15	04:06:00
2018-06-15	15:49:00
2018-06-15	15:50:00
2018-06-15	15:51:00
2018-06-15	15:52:00
2018-06-15	15:53:00
2018-06-15	15:54:00
2018-06-15	15:55:00
2018-06-15	15:56:00
2018-06-15	15:57:00
2018-06-15	15:58:00
2018-06-15	15:59:00
2018-06-15	16:00:00
2018-06-15	16:01:00
2018-06-15	16:02:00
2018-06-15	16:03:00
2018-06-15	16:04:00
2018-06-15	16:05:00
2018-06-15	16:06:00
2018-06-15	16:07:00
2018-06-15	16:08:00
2018-06-15	16:09:00
2018-06-15	16:10:00
2018-06-15	16:11:00
2018-06-15	16:12:00
2018-06-15	16:13:00
2018-06-15	16:14:00
2018-06-15	16:15:00
2018-06-15	16:16:00
2018-06-15	16:17:00
2018-06-15	16:18:00
2018-06-15	16:19:00
2018-06-15	16:20:00
2018-06-15	16:21:00
2018-06-15	16:22:00
2018-06-15	16:23:00
2018-06-15	16:24:00
2018-06-15	16:25:00
2018-06-15	16:26:00
2018-06-15	16:27:00
2018-06-15	16:28:00
2018-06-15	16:29:00
2018-06-15	16:30:00
2018-06-15	16:31:00
2018-06-15	16:32:00
2018-06-15	16:33:00
2018-06-15	16:34:00
2018-06-15	16:35:00
2018-06-15	16:36:00
2018-06-15	16:37:00
2018-06-15	16:38:00
2018-06-15	16:39:00
2018-06-15	16:40:00
2018-06-15	16:41:00
2018-06-15	16:42:00
2018-06-15	16:43:00
2018-06-15	16:44:00
2018-06-15	16:45:00
2018-06-15	16:46:00
2018-06-15	16:47:00
2018-06-15	16:48:00
2018-06-15	16:49:00
2018-06-15	16:50:00
2018-06-15	16:51:00
2018-06-15	16:52:00
2018-06-15	16:53:00
2018-06-15	16:54:00
2018-06-15	16:55:00
2018-06-15	16:56:00
2018-06-15	16:57:00
2018-06-15	16:58:00
2018-06-15	16:59:00
2018-06-15	17:00:00
2018-06-15	17:01:00
2018-06-15	17:02:00
2018-06-15	17:03:00
2018-06-15	17:04:00
2018-06-15	17:05:00
2018-06-15	17:06:00
2018-06-15	17:07:00
2018-06-15	17:08:00
2018-06-15	17:09:00
2018-06-15	17:10:00
2018-06-15	17:11:00
2018-06-15	17:12:00
2018-06-15	17:13:00
2018-06-15	17:14:00
2018-06-15	17:15:00
2018-06-15	17:16:00
2018-06-15	17:17:00
2018-06-15	17:18:00
2018-06-15	17:19:00
2018-06-15	17:20:00
2018-06-15	17:21:00
2018-06-15	17:22:00
2018-06-15	17:23:00
2018-06-15	17:24:00
2018-06-15	17:25:00
2018-06-15	17:26:00
2018-06-15	17:27:00
2018-06-15	17:28:00
2018-06-15	17:29:00
2018-06-15	17:30:00
2018-06-15	17:31:00
2018-06-15	17:32:00
2018-06-15	17:33:00
2018-06-15	17:34:00
2018-06-15	17:35:00
2018-06-15	17:36:00
2018-06-15	17:37:00
2018-06-15	17:38:00
2018-06-15	17:39:00
2018-06-15	17:40:00
2018-06-15	17:41:00
2018-06-15	17:42:00
2018-06-15	17:43:00
2018-06-15	17:44:00
2018-06-15	17:45:00
2018-06-15	17:46:00
2018-06-15	17:47:00
2018-06-15	17:48:00
2018-06-15	17:49:00
2018-06-15	17:50:00
2018-06-15	17:51:00
2018-06-15	17:52:00
2018-06-15	17:53:00
2018-06-15	17:54:00
2018-06-15	17:55:00
2018-06-15	17:56:00
2018-06-15	17:57:00
2018-06-15	17:58:00
2018-06-15	17:59:00
2018-06-15	18:00:00
2018-06-15	18:01:00
2018-06-15	18:02:00
2018-06-15	18:03:00
2018-06-15	18:04:00
2018-06-15	18:05:00
2018-06-15	18:06:00
2018-06-15	18:07:00
2018-06-15	18:08:00
2018-06-15	18:09:00
2018-06-15	18:10:00
2018-06-15	18:11:00
2018-06-15	18:12:00
2018-06-15	18:13:00
2018-06-15	18:14:00
2018-06-15	18:15:00
2018-06-15	18:16:00
2018-06-15	18:17:00
2018-06-15	18:18:00
2018-06-15	18:19:00
2018-06-15	18:20:00
2018-06-15	18:21:00
2018-06-15	18:22:00
2018-06-15	18:23:00
2018-06-15	18:24:00
2018-06-15	18:25:00
2018-06-15	18:26:00
2018-06-15	18:27:00
2018-06-15	18:28:00
2018-06-15	18:29:00
2018-06-15	18:30:00
2018-06-15	18:31:00
2018-06-15	19:47:00
2018-06-15	19:48:00
2018-06-15	19:49:00
2018-06-15	19:50:00
2018-06-15	19:51:00
2018-06-15	19:52:00
2018-06-15	19:53:00
2018-06-15	19:54:00
2018-06-15	19:55:00
2018-06-15	19:56:00
2018-06-15	19:57:00
2018-06-15	19:58:00
2018-06-15	19:59:00
2018-06-15	20:00:00
2018-06-15	20:01:00
2018-06-15	20:02:00
2018-06-15	20:03:00
2018-06-15	20:04:00
2018-06-15	20:05:00
2018-06-15	20:06:00
2018-06-15	20:07:00
2018-06-15	20:08:00
2018-06-15	20:09:00
2018-06-15	20:10:00
2018-06-15	20:11:00
2018-06-15	20:12:00
2018-06-15	20:13:00
2018-06-15	20:14:00
2018-06-15	20:15:00
2018-06-15	20:16:00
2018-06-15	20:17:00
2018-06-15	20:18:00
2018-06-15	20:19:00
2018-06-15	20:20:00
2018-06-15	20:21:00
2018-06-15	20:22:00
2018-06-15	20:23:00
2018-06-15	20:24:00
2018-06-15	20:25:00
2018-06-15	20:26:00
2018-06-15	20:27:00
2018-06-15	20:28:00
2018-06-15	20:29:00
2018-06-15	20:30:00
2018-06-15	20:31:00
2018-06-15	20:32:00
2018-06-15	20:33:00
2018-06-15	20:34:00
2018-06-15	20:35:00
2018-06-15	20:36:00
2018-06-15	20:37:00
2018-06-15	20:38:00
2018-06-15	20:39:00
2018-06-15	20:40:00
2018-06-15	20:41:00
2018-06-15	20:42:00
2018-06-15	20:43:00
2018-06-15	20:44:00
2018-06-15	20:45:00
2018-06-15	20:46:00
2018-06-15	20:47:00
2018-06-15	20:48:00
2018-06-15	20:49:00
2018-06-15	20:50:00
2018-06-15	20:51:00
2018-06-15	20:52:00
2018-06-15	20:53:00
2018-06-15	20:54:00
2018-06-15	20:55:00
2018-06-15	20:56:00
2018-06-15	20:57:00
2018-06-15	20:58:00
2018-06-15	20:59:00
2018-06-15	21:00:00
2018-06-15	21:01:00
2018-06-15	21:02:00
2018-06-15	21:03:00
2018-06-15	21:04:00
2018-06-15	21:05:00
2018-06-15	21:06:00
2018-06-15	21:07:00
2018-06-15	21:08:00
2018-06-15	21:09:00
2018-06-15	21:10:00
2018-06-15	21:11:00
2018-06-15	21:12:00
2018-06-15	21:13:00
2018-06-15	21:14:00
2018-06-15	21:15:00
2018-06-15	21:16:00
2018-06-15	21:17:00
2018-06-15	21:18:00
2018-06-15	21:19:00
2018-06-15	21:20:00
2018-06-15	21:21:00
2018-06-15	21:22:00
2018-06-15	21:23:00
2018-06-15	21:24:00
2018-06-15	21:25:00
2018-06-15	21:26:00
2018-06-15	21:27:00
2018-06-15	21:28:00
2018-06-15	21:29:00
2018-06-15	21:30:00
2018-06-15	21:31:00
2018-06-15	21:32:00
2018-06-15	21:33:00
2018-06-15	21:34:00
2018-06-15	21:35:00
2018-06-15	21:36:00
2018-06-15	21:37:00
2018-06-15	21:38:00
2018-06-15	21:39:00
2018-06-15	21:40:00
2018-06-15	21:41:00
2018-06-15	21:42:00
2018-06-15	21:43:00
2018-06-15	21:44:00
2018-06-15	21:45:00
2018-06-15	21:46:00
2018-06-15	21:47:00
2018-06-15	21:48:00
2018-06-15	21:49:00
2018-06-15	21:50:00
2018-06-15	21:51:00
2018-06-15	21:52:00
2018-06-15	21:53:00
2018-06-15	21:54:00
2018-06-15	21:55:00
2018-06-15	21:56:00
2018-06-15	21:57:00
2018-06-15	21:58:00
2018-06-15	21:59:00
2018-06-15	22:00:00
2018-06-15	22:01:00
2018-06-15	22:02:00
2018-06-15	22:03:00
2018-06-15	22:04:00
2018-06-15	22:05:00
2018-06-15	22:06:00
2018-06-15	22:07:00
2018-06-15	22:08:00
2018-06-15	22:09:00
2018-06-15	22:10:00
2018-06-15	22:11:00
2018-06-15	22:12:00
2018-06-15	22:13:00
2018-06-15	22:14:00
2018-06-15	22:15:00
2018-06-15	22:16:00
2018-06-15	22:17:00
2018-06-15	22:18:00
2018-06-15	22:19:00
2018-06-15	22:20:00
2018-06-15	22:21:00
2018-06-15	22:22:00
2018-06-15	22:23:00
2018-06-15	22:24:00
2018-06-15	22:25:00
2018-06-15	22:26:00
2018-06-15	22:27:00
2018-06-15	22:28:00
2018-06-15	22:29:00
2018-06-15	22:30:00
2018-06-15	22:31:00
2018-06-15	22:32:00
2018-06-15	22:33:00
2018-06-15	22:34:00
2018-06-15	22:35:00
2018-06-15	22:36:00
2018-06-15	22:37:00
2018-06-15	22:38:00
2018-06-15	22:39:00
2018-06-15	22:40:00
2018-06-15	22:41:00
2018-06-15	22:42:00
2018-06-15	22:43:00
2018-06-15	22:44:00
2018-06-15	22:45:00
2018-06-15	22:46:00
2018-06-15	22:47:00
2018-06-15	22:48:00
2018-06-15	22:49:00
2018-06-15	22:50:00
2018-06-15	22:51:00
2018-06-15	22:52:00
2018-06-15	22:53:00
2018-06-15	22:54:00
2018-06-15	22:55:00
2018-06-15	22:56:00
2018-06-15	22:57:00
2018-06-15	22:58:00
2018-06-15	22:59:00
2018-06-15	23:00:00
2018-06-15	23:01:00
2018-06-15	23:02:00
2018-06-15	23:03:00
2018-06-15	23:04:00
2018-06-15	23:05:00
2018-06-15	23:06:00
2018-06-15	23:07:00
2018-06-15	23:08:00
2018-06-15	23:09:00
2018-06-15	23:10:00
2018-06-15	23:11:00
2018-06-15	23:12:00
2018-06-15	23:13:00
2018-06-16	01:50:00
2018-06-16	02:42:00
2018-06-16	02:45:00
2018-06-16	03:19:00
2018-06-16	03:20:00
2018-06-16	03:21:00
2018-06-16	03:22:00
2018-06-16	03:23:00
2018-06-16	03:24:00
2018-06-16	03:25:00
2018-06-16	03:26:00
2018-06-16	03:27:00
2018-06-16	03:28:00
2018-06-16	03:29:00
2018-06-16	03:30:00
2018-06-16	03:31:00
2018-06-16	03:32:00
2018-06-16	03:34:00
2018-06-21	19:27:00
2018-06-21	19:28:00
2018-06-21	21:26:00
2018-06-21	21:27:00
2018-06-21	21:28:00
2018-06-21	21:29:00
2018-06-21	21:30:00
2018-06-21	21:31:00
2018-06-21	21:32:00
2018-06-21	21:33:00
2018-06-21	21:34:00
2018-06-21	21:35:00
2018-06-21	21:36:00
2018-06-21	21:37:00
2018-06-21	21:38:00
2018-06-21	21:39:00
2018-06-21	21:40:00
2018-06-21	21:41:00
2018-06-21	21:42:00
2018-06-21	21:43:00
2018-06-21	21:44:00
2018-06-21	21:45:00
2018-06-21	21:46:00
2018-06-21	21:47:00
2018-06-21	21:48:00
2018-06-21	21:49:00
2018-06-21	21:50:00
2018-06-21	21:51:00
2018-06-21	21:52:00
2018-06-21	21:53:00
2018-06-21	21:54:00
2018-06-21	21:55:00
2018-06-21	21:56:00
2018-06-21	21:57:00
2018-06-21	21:58:00
2018-06-21	21:59:00
2018-06-21	22:00:00
2018-06-21	22:01:00
2018-06-21	22:02:00
2018-06-21	22:03:00
2018-06-21	22:04:00
2018-06-21	22:05:00
2018-06-21	22:06:00
2018-06-21	22:07:00
2018-06-21	22:08:00
2018-06-21	22:09:00
2018-06-21	22:10:00
2018-06-21	22:11:00
2018-06-21	22:12:00
2018-06-21	22:13:00
2018-06-21	22:14:00
2018-06-21	22:15:00
2018-06-21	22:16:00
2018-06-21	22:17:00
2018-06-21	22:18:00
2018-06-21	22:19:00
2018-06-21	22:20:00
2018-06-21	22:21:00
2018-06-21	22:22:00
2018-06-21	22:23:00
2018-06-21	22:24:00
2018-06-21	22:25:00
2018-06-21	22:26:00
2018-06-21	22:27:00
2018-06-21	22:28:00
2018-06-21	22:29:00
2018-06-21	22:30:00
2018-06-21	22:31:00
2018-06-21	22:32:00
2018-06-21	22:33:00
2018-06-21	22:34:00
2018-06-21	22:35:00
2018-06-21	22:36:00
2018-06-21	22:37:00
2018-06-21	22:38:00
2018-06-21	22:39:00
2018-06-21	22:40:00
2018-06-21	22:41:00
2018-06-21	22:42:00
2018-06-21	22:43:00
2018-06-21	22:44:00
2018-06-21	22:45:00
2018-06-21	22:46:00
2018-06-21	22:47:00
2018-06-21	22:48:00
2018-06-21	22:49:00
2018-06-21	22:50:00
2018-06-21	22:51:00
2018-06-21	22:52:00
2018-06-21	22:53:00
2018-06-21	22:54:00
2018-06-21	22:55:00
2018-06-21	22:56:00
2018-06-21	22:57:00
2018-06-21	22:58:00
2018-06-21	22:59:00
2018-06-21	23:00:00
2018-06-21	23:01:00
2018-06-21	23:02:00
2018-06-21	23:03:00
2018-06-21	23:04:00
2018-06-21	23:05:00
2018-06-21	23:06:00
2018-06-21	23:07:00
2018-06-21	23:08:00
2018-06-21	23:09:00
2018-06-21	23:10:00
2018-06-21	23:11:00
2018-06-21	23:12:00
2018-06-21	23:13:00
2018-06-21	23:14:00
2018-06-21	23:15:00
2018-06-21	23:16:00
2018-06-21	23:17:00
2018-06-21	23:18:00
2018-06-21	23:19:00
2018-06-21	23:20:00
2018-06-21	23:21:00
2018-06-21	23:22:00
2018-06-21	23:23:00
2018-06-21	23:24:00
2018-06-21	23:25:00
2018-06-21	23:26:00
2018-06-21	23:27:00
2018-06-21	23:28:00
2018-06-21	23:29:00
2018-06-21	23:30:00
2018-06-21	23:31:00
2018-06-21	23:32:00
2018-06-21	23:33:00
2018-06-21	23:34:00
2018-06-21	23:35:00
2018-06-21	23:36:00
2018-06-21	23:37:00
2018-06-21	23:38:00
2018-06-21	23:39:00
2018-06-21	23:40:00
2018-06-21	23:41:00
2018-06-21	23:42:00
2018-06-21	23:43:00
2018-06-21	23:44:00
2018-06-21	23:45:00
2018-06-21	23:46:00
2018-06-21	23:47:00
2018-06-21	23:48:00
2018-06-21	23:49:00
2018-06-21	23:50:00
2018-06-21	23:51:00
2018-06-21	23:52:00
2018-06-21	23:53:00
2018-06-21	23:54:00
2018-06-21	23:55:00
2018-06-21	23:56:00
2018-06-21	23:57:00
2018-06-21	23:58:00
2018-06-22	00:00:00
2018-06-22	00:01:00
2018-06-22	00:02:00
2018-06-22	00:03:00
2018-06-22	00:04:00
2018-06-22	00:05:00
2018-06-22	00:06:00
2018-06-22	00:07:00
2018-06-22	00:08:00
2018-06-22	00:09:00
2018-06-22	00:10:00
2018-06-22	00:11:00
2018-06-22	00:12:00
2018-06-22	00:13:00
2018-06-22	00:14:00
2018-06-22	00:15:00
2018-06-22	00:16:00
2018-06-22	00:17:00
2018-06-22	00:18:00
2018-06-22	00:19:00
2018-06-22	00:20:00
2018-06-22	00:21:00
2018-06-22	00:22:00
2018-06-22	00:23:00
2018-06-22	00:24:00
2018-06-22	00:25:00
2018-06-22	00:26:00
2018-06-22	00:27:00
2018-06-22	00:28:00
2018-06-22	00:29:00
2018-06-22	00:30:00
2018-06-22	00:31:00
2018-06-22	00:32:00
2018-06-22	00:33:00
2018-06-22	00:34:00
2018-06-22	00:35:00
2018-06-22	00:36:00
2018-06-22	00:37:00
2018-06-22	00:38:00
2018-06-22	00:39:00
2018-06-22	00:40:00
2018-06-22	00:41:00
2018-06-22	00:42:00
2018-06-22	00:43:00
2018-06-22	00:44:00
2018-06-22	00:45:00
2018-06-22	00:46:00
2018-06-22	00:47:00
2018-06-22	00:48:00
2018-06-22	00:49:00
2018-06-22	00:50:00
2018-06-22	00:51:00
2018-06-22	00:52:00
2018-06-22	00:53:00
2018-06-22	00:54:00
2018-06-22	00:55:00
2018-06-22	00:56:00
2018-06-22	00:57:00
2018-06-22	00:58:00
2018-06-22	00:59:00
2018-06-22	01:00:00
2018-06-22	01:01:00
2018-06-22	01:02:00
2018-06-22	01:03:00
2018-06-22	01:04:00
2018-06-22	01:05:00
2018-06-22	01:06:00
2018-06-22	01:07:00
2018-06-22	01:08:00
2018-06-22	01:09:00
2018-06-22	01:10:00
2018-06-22	01:11:00
2018-06-22	01:12:00
2018-06-22	01:13:00
2018-06-22	01:14:00
2018-06-22	01:15:00
2018-06-22	01:16:00
2018-06-22	01:17:00
2018-06-22	01:18:00
2018-06-22	01:19:00
2018-06-22	01:20:00
2018-06-22	01:21:00
2018-06-22	01:22:00
2018-06-22	01:23:00
2018-06-22	01:24:00
2018-06-22	01:25:00
2018-06-22	01:26:00
2018-06-22	01:27:00
2018-06-22	01:28:00
2018-06-22	01:29:00
2018-06-22	01:30:00
2018-06-22	01:31:00
2018-06-22	01:32:00
2018-06-22	01:33:00
2018-06-22	01:34:00
2018-06-22	01:35:00
2018-06-22	01:36:00
2018-06-22	01:37:00
2018-06-22	01:38:00
2018-06-22	01:39:00
2018-06-22	01:40:00
2018-06-22	01:41:00
2018-06-22	01:42:00
2018-06-22	01:43:00
2018-06-22	01:44:00
2018-06-22	01:45:00
2018-06-22	01:46:00
2018-06-22	01:47:00
2018-06-22	01:48:00
2018-06-22	01:49:00
2018-06-22	01:50:00
2018-06-22	01:51:00
2018-06-22	01:52:00
2018-06-22	01:53:00
2018-06-22	01:54:00
2018-06-22	01:55:00
2018-06-22	01:56:00
2018-06-22	01:57:00
2018-06-22	01:58:00
2018-06-22	01:59:00
2018-06-22	02:00:00
2018-06-22	02:01:00
2018-06-22	02:02:00
2018-06-22	02:03:00
2018-06-22	02:04:00
2018-06-22	02:05:00
2018-06-22	02:06:00
2018-06-22	02:07:00
2018-06-22	02:08:00
2018-06-22	02:09:00
2018-06-22	02:10:00
2018-06-22	02:11:00
2018-06-22	02:12:00
2018-06-22	02:13:00
2018-06-22	02:14:00
2018-06-22	02:15:00
2018-06-22	02:16:00
2018-06-22	02:17:00
2018-06-22	02:18:00
2018-06-22	02:19:00
2018-06-22	02:20:00
2018-06-22	02:21:00
2018-06-22	02:22:00
2018-06-22	02:23:00
2018-06-22	02:24:00
2018-06-22	02:25:00
2018-06-22	02:26:00
2018-06-22	02:27:00
2018-06-22	02:28:00
2018-06-22	02:29:00
2018-06-22	02:30:00
2018-06-22	02:31:00
2018-06-22	02:32:00
2018-06-22	02:33:00
2018-06-22	02:34:00
2018-06-22	02:35:00
2018-06-22	02:36:00
2018-06-22	02:37:00
2018-06-22	02:38:00
2018-06-22	02:39:00
2018-06-22	02:40:00
2018-06-22	02:41:00
2018-06-22	02:42:00
2018-06-22	02:43:00
2018-06-22	02:44:00
2018-06-22	02:45:00
2018-06-22	02:46:00
2018-06-22	02:47:00
2018-06-22	02:48:00
2018-06-22	02:49:00
2018-06-22	02:50:00
2018-06-22	02:51:00
2018-06-22	02:52:00
2018-06-22	02:53:00
2018-06-22	02:54:00
2018-06-22	02:55:00
2018-06-22	02:56:00
2018-06-22	02:57:00
2018-06-22	02:58:00
2018-06-22	02:59:00
2018-06-22	03:00:00
2018-06-22	03:01:00
2018-06-22	03:02:00
2018-06-22	03:03:00
2018-06-22	03:04:00
2018-06-22	03:05:00
2018-06-22	03:06:00
2018-06-22	03:07:00
2018-06-22	03:08:00
2018-06-22	03:09:00
2018-06-22	03:10:00
2018-06-22	03:11:00
2018-06-22	03:12:00
2018-06-22	03:13:00
2018-06-22	03:14:00
2018-06-22	03:15:00
2018-06-22	03:16:00
2018-06-22	03:17:00
2018-06-22	03:18:00
2018-06-22	03:19:00
2018-06-22	03:20:00
2018-06-22	03:21:00
2018-06-22	03:22:00
2018-06-22	03:23:00
2018-06-22	03:24:00
2018-06-22	03:25:00
2018-06-22	03:26:00
2018-06-22	03:27:00
2018-06-22	03:28:00
2018-06-22	03:29:00
2018-06-22	03:30:00
2018-06-22	03:31:00
2018-06-22	03:32:00
2018-06-22	03:33:00
2018-06-22	03:34:00
2018-06-22	03:35:00
2018-06-22	03:36:00
2018-06-22	03:37:00
2018-06-22	03:38:00
2018-06-22	03:39:00
2018-06-22	03:40:00
2018-06-22	03:41:00
2018-06-22	03:42:00
2018-06-22	03:43:00
2018-06-22	03:44:00
2018-06-22	03:45:00
2018-06-22	03:46:00
2018-06-22	03:47:00
2018-06-22	03:48:00
2018-06-22	03:49:00
2018-06-22	03:50:00
2018-06-22	03:51:00
2018-06-22	03:52:00
2018-06-22	03:53:00
2018-06-22	03:54:00
2018-06-22	03:55:00
2018-06-22	03:56:00
2018-06-22	03:57:00
2018-06-22	03:58:00
2018-06-22	03:59:00
2018-06-22	04:00:00
2018-06-22	04:01:00
2018-06-22	04:02:00
2018-06-22	04:03:00
2018-06-22	04:04:00
2018-06-22	04:05:00
2018-06-22	04:06:00
2018-06-22	04:07:00
2018-06-22	04:08:00
2018-06-22	04:09:00
2018-06-22	04:10:00
2018-06-22	04:11:00
2018-06-22	04:12:00
2018-06-22	04:13:00
2018-06-22	04:14:00
2018-06-22	04:15:00
2018-06-22	04:16:00
2018-06-22	04:17:00
2018-06-22	04:18:00
2018-06-22	04:19:00
2018-06-22	04:20:00
2018-06-22	04:21:00
2018-06-22	04:22:00
2018-06-22	04:23:00
2018-06-22	04:24:00
2018-06-22	04:25:00
2018-06-22	04:26:00
2018-06-22	04:27:00
2018-06-22	04:28:00
2018-06-22	04:29:00
2018-06-22	04:30:00
2018-06-22	04:31:00
2018-06-22	04:32:00
2018-06-22	04:33:00
2018-06-22	04:34:00
2018-06-22	04:35:00
2018-06-22	04:36:00
2018-06-22	04:37:00
2018-06-22	04:38:00
2018-06-22	04:39:00
2018-06-22	04:40:00
2018-06-22	04:41:00
2018-06-22	04:42:00
2018-06-22	04:43:00
2018-06-22	04:44:00
2018-06-22	04:45:00
2018-06-22	04:46:00
2018-06-22	04:47:00
2018-06-22	04:48:00
2018-06-22	04:49:00
2018-06-22	04:50:00
2018-06-22	04:51:00
2018-06-22	04:52:00
2018-06-22	04:53:00
2018-06-22	04:54:00
2018-06-22	04:55:00
2018-06-22	04:56:00
2018-06-22	04:57:00
2018-06-22	04:58:00
2018-06-22	04:59:00
2018-06-22	05:00:00
2018-06-22	05:01:00
2018-06-22	05:02:00
2018-06-22	05:03:00
2018-06-22	05:04:00
2018-06-22	05:05:00
2018-06-22	05:06:00
2018-06-22	05:07:00
2018-06-22	05:08:00
2018-06-22	05:09:00
2018-06-22	05:10:00
2018-06-22	05:11:00
2018-06-22	05:12:00
2018-06-22	05:13:00
2018-06-22	05:14:00
2018-06-22	05:15:00
2018-06-22	05:16:00
2018-06-22	05:17:00
2018-06-22	05:18:00
2018-06-22	05:19:00
2018-06-22	05:20:00
2018-06-22	05:21:00
2018-06-22	05:22:00
2018-06-22	05:23:00
2018-06-22	05:24:00
2018-06-22	05:25:00
2018-06-22	05:26:00
2018-06-22	05:27:00
2018-06-22	05:28:00
2018-06-22	05:29:00
2018-06-22	05:30:00
2018-06-22	05:31:00
2018-06-22	05:32:00
2018-06-22	05:33:00
2018-06-22	05:34:00
2018-06-22	05:35:00
2018-06-22	05:36:00
2018-06-22	05:37:00
2018-06-22	05:38:00
2018-06-22	05:39:00
2018-06-22	05:40:00
2018-06-22	05:41:00
2018-06-22	05:42:00
2018-06-22	05:43:00
2018-06-22	05:44:00
2018-06-22	05:45:00
2018-06-22	05:46:00
2018-06-22	05:47:00
2018-06-22	05:48:00
2018-06-22	05:49:00
2018-06-22	05:50:00
2018-06-22	05:51:00
2018-06-22	05:52:00
2018-06-22	05:53:00
2018-06-22	05:54:00
2018-06-22	05:55:00
2018-06-22	05:56:00
2018-06-22	05:57:00
2018-06-22	05:58:00
2018-06-22	05:59:00
2018-06-22	06:00:00
2018-06-22	06:01:00
2018-06-22	06:02:00
2018-06-22	06:03:00
2018-06-22	06:04:00
2018-06-22	06:05:00
2018-06-22	06:06:00
2018-06-22	06:07:00
2018-06-22	06:08:00
2018-06-22	06:09:00
2018-06-22	06:10:00
2018-06-22	06:11:00
2018-06-22	06:12:00
2018-06-22	06:13:00
2018-06-22	06:14:00
2018-06-22	06:15:00
2018-06-22	06:16:00
2018-06-22	06:17:00
2018-06-22	06:18:00
2018-06-22	06:19:00
2018-06-22	06:20:00
2018-06-22	06:21:00
2018-06-22	06:22:00
2018-06-22	06:23:00
2018-06-22	06:24:00
2018-06-22	06:25:00
2018-06-22	06:26:00
2018-06-22	06:27:00
2018-06-22	06:28:00
2018-06-22	06:29:00
2018-06-22	06:30:00
2018-06-22	06:31:00
2018-06-22	06:32:00
2018-06-22	06:33:00
2018-06-22	06:34:00
2018-06-22	06:35:00
2018-06-22	06:36:00
2018-06-22	06:37:00
2018-06-22	06:38:00
2018-06-22	06:39:00
2018-06-22	06:40:00
2018-06-22	06:41:00
2018-06-22	06:42:00
2018-06-22	06:43:00
2018-06-22	06:44:00
2018-06-22	06:45:00
2018-06-22	06:46:00
2018-06-22	06:47:00
2018-06-22	06:48:00
2018-06-22	06:49:00
2018-06-22	06:50:00
2018-06-22	06:51:00
2018-06-22	06:52:00
2018-06-22	06:53:00
2018-06-22	06:54:00
2018-06-22	06:55:00
2018-06-22	06:56:00
2018-06-22	06:57:00
2018-06-22	06:58:00
2018-06-22	06:59:00
2018-06-22	07:00:00
2018-06-22	07:01:00
2018-06-22	07:02:00
2018-06-22	07:03:00
2018-06-22	07:04:00
2018-06-22	07:05:00
2018-06-22	07:06:00
2018-06-22	07:07:00
2018-06-22	07:08:00
2018-06-22	07:09:00
2018-06-22	07:10:00
2018-06-22	07:11:00
2018-06-22	07:12:00
2018-06-22	07:13:00
2018-06-22	07:14:00
2018-06-22	07:15:00
2018-06-22	07:16:00
2018-06-22	07:17:00
2018-06-22	07:18:00
2018-06-22	07:19:00
2018-06-22	07:20:00
2018-06-22	07:21:00
2018-06-22	07:22:00
2018-06-22	07:23:00
2018-06-22	07:24:00
2018-06-22	07:25:00
2018-06-22	07:26:00
2018-06-22	07:27:00
2018-06-22	07:28:00
2018-06-22	07:29:00
2018-06-22	07:30:00
2018-06-22	07:31:00
2018-06-22	07:32:00
2018-06-22	07:33:00
2018-06-22	07:34:00
2018-06-22	07:35:00
2018-06-22	07:36:00
2018-06-22	07:37:00
2018-06-22	07:38:00
2018-06-22	07:39:00
2018-06-22	07:40:00
2018-06-22	07:41:00
2018-06-22	07:42:00
2018-06-22	07:43:00
2018-06-22	07:44:00
2018-06-22	07:45:00
2018-06-22	07:46:00
2018-06-22	07:47:00
2018-06-22	07:48:00
2018-06-22	07:49:00
2018-06-22	07:50:00
2018-06-22	07:51:00
2018-06-22	07:52:00
2018-06-22	07:53:00
2018-06-22	07:54:00
2018-06-22	07:55:00
2018-06-22	07:56:00
2018-06-22	07:57:00
2018-06-22	07:58:00
2018-06-22	07:59:00
2018-06-22	08:00:00
2018-06-22	08:01:00
2018-06-22	08:02:00
2018-06-22	08:03:00
2018-06-22	08:04:00
2018-06-22	08:05:00
2018-06-22	08:06:00
2018-06-22	08:07:00
2018-06-22	08:08:00
2018-06-22	08:09:00
2018-06-22	08:10:00
2018-06-22	08:11:00
2018-06-22	08:12:00
2018-06-22	08:13:00
2018-06-22	08:14:00
2018-06-22	08:15:00
2018-06-22	08:16:00
2018-06-22	08:17:00
2018-06-22	08:18:00
2018-06-22	08:19:00
2018-06-22	08:20:00
2018-06-22	08:21:00
2018-06-22	08:22:00
2018-06-22	08:23:00
2018-06-22	08:24:00
2018-06-22	08:25:00
2018-06-22	08:26:00
2018-06-22	08:27:00
2018-06-22	08:28:00
2018-06-22	08:29:00
2018-06-22	08:30:00
2018-06-22	08:31:00
2018-06-22	08:32:00
2018-06-22	08:33:00
2018-06-22	08:34:00
2018-06-22	08:35:00
2018-06-22	08:36:00
2018-06-22	08:37:00
2018-06-22	08:38:00
2018-06-22	08:39:00
2018-06-22	08:40:00
2018-06-22	08:41:00
2018-06-22	08:42:00
2018-06-22	08:43:00
2018-06-22	08:44:00
2018-06-22	08:45:00
2018-06-22	08:46:00
2018-06-22	08:47:00
2018-06-22	08:48:00
2018-06-22	08:49:00
2018-06-22	08:50:00
2018-06-22	08:51:00
2018-06-22	08:52:00
2018-06-22	08:53:00
2018-06-22	08:54:00
2018-06-22	08:55:00
2018-06-22	08:56:00
2018-06-22	08:57:00
2018-06-22	08:58:00
2018-06-22	08:59:00
2018-06-22	09:00:00
2018-06-22	09:01:00
2018-06-22	09:02:00
2018-06-22	09:03:00
2018-06-22	09:04:00
2018-06-22	09:05:00
2018-06-22	09:06:00
2018-06-22	09:07:00
2018-06-22	09:08:00
2018-06-22	09:09:00
2018-06-22	09:10:00
2018-06-22	09:11:00
2018-06-22	09:12:00
2018-06-22	09:13:00
2018-06-22	09:14:00
2018-06-22	09:15:00
2018-06-22	09:16:00
2018-06-22	09:17:00
2018-06-22	09:18:00
2018-06-22	09:19:00
2018-06-22	09:20:00
2018-06-22	09:21:00
2018-06-22	09:22:00
2018-06-22	09:23:00
2018-06-22	09:24:00
2018-06-22	09:25:00
2018-06-22	09:26:00
2018-06-22	09:27:00
2018-06-22	09:28:00
2018-06-22	09:29:00
2018-06-22	09:30:00
2018-06-22	09:31:00
2018-06-22	09:32:00
2018-06-22	09:33:00
2018-06-22	09:34:00
2018-06-22	09:35:00
2018-06-22	09:36:00
2018-06-22	09:37:00
2018-06-22	09:38:00
2018-06-22	09:39:00
2018-06-22	09:40:00
2018-06-22	09:41:00
2018-06-22	09:42:00
2018-06-22	09:43:00
2018-06-22	09:44:00
2018-06-22	09:45:00
2018-06-22	09:46:00
2018-06-22	09:47:00
2018-06-22	09:48:00
2018-06-22	09:49:00
2018-06-22	09:50:00
2018-06-22	09:51:00
2018-06-22	09:52:00
2018-06-22	09:53:00
2018-06-22	09:54:00
2018-06-22	09:55:00
2018-06-22	09:56:00
2018-06-22	09:57:00
2018-06-22	09:58:00
2018-06-22	09:59:00
2018-06-22	10:00:00
2018-06-22	10:01:00
2018-06-22	10:02:00
2018-06-22	10:03:00
2018-06-22	10:04:00
2018-06-22	10:05:00
2018-06-22	10:06:00
2018-06-22	10:07:00
2018-06-22	10:08:00
2018-06-22	10:09:00
2018-06-22	10:10:00
2018-06-22	10:11:00
2018-06-22	10:12:00
2018-06-22	10:13:00
2018-06-22	10:14:00
2018-06-22	10:15:00
2018-06-22	10:16:00
2018-06-22	10:17:00
2018-06-22	10:18:00
2018-06-22	10:19:00
2018-06-22	10:20:00
2018-06-22	10:21:00
2018-06-22	10:22:00
2018-06-22	10:23:00
2018-06-22	10:24:00
2018-06-22	10:25:00
2018-06-22	10:26:00
2018-06-22	10:27:00
2018-06-22	10:28:00
2018-06-22	10:29:00
2018-06-22	10:30:00
2018-06-22	10:31:00
2018-06-22	10:32:00
2018-06-22	10:33:00
2018-06-22	10:34:00
2018-06-22	10:35:00
2018-06-22	10:36:00
2018-06-22	10:37:00
2018-06-22	10:38:00
2018-06-22	10:39:00
2018-06-22	10:40:00
2018-06-22	10:41:00
2018-06-22	10:42:00
2018-06-22	10:43:00
2018-06-22	10:44:00
2018-06-22	10:45:00
2018-06-22	10:46:00
2018-06-22	10:47:00
2018-06-22	10:48:00
2018-06-22	10:49:00
2018-06-22	10:50:00
2018-06-22	10:51:00
2018-06-22	10:52:00
2018-06-22	10:53:00
2018-06-22	10:54:00
2018-06-22	10:55:00
2018-06-22	10:56:00
2018-06-22	10:57:00
2018-06-22	10:58:00
2018-06-22	10:59:00
2018-06-22	11:00:00
2018-06-22	11:01:00
2018-06-22	11:02:00
2018-06-22	11:03:00
2018-06-22	11:04:00
2018-06-22	11:05:00
2018-06-22	11:06:00
2018-06-22	11:07:00
2018-06-22	11:08:00
2018-06-22	11:09:00
2018-06-22	11:10:00
2018-06-22	11:11:00
2018-06-22	11:12:00
2018-06-22	11:13:00
2018-06-22	11:14:00
2018-06-22	11:15:00
2018-06-22	11:16:00
2018-06-22	11:17:00
2018-06-22	11:18:00
2018-06-22	11:19:00
2018-06-22	11:20:00
2018-06-22	11:21:00
2018-06-22	11:22:00
2018-06-22	11:23:00
2018-06-22	11:24:00
2018-06-22	11:25:00
2018-06-22	11:26:00
2018-06-22	11:27:00
2018-06-22	11:28:00
2018-06-22	11:29:00
2018-06-22	11:30:00
2018-06-22	11:31:00
2018-06-22	11:32:00
2018-06-22	11:33:00
2018-06-22	11:34:00
2018-06-22	11:35:00
2018-06-22	11:36:00
2018-06-22	11:37:00
2018-06-22	11:38:00
2018-06-22	11:39:00
2018-06-22	11:40:00
2018-06-22	11:41:00
2018-06-22	11:42:00
2018-06-22	11:43:00
2018-06-22	11:44:00
2018-06-22	11:45:00
2018-06-22	11:46:00
2018-06-22	11:47:00
2018-06-22	11:48:00
2018-06-22	11:49:00
2018-06-22	11:50:00
2018-06-22	11:51:00
2018-06-22	11:52:00
2018-06-22	11:53:00
2018-06-22	11:54:00
2018-06-22	11:55:00
2018-06-22	11:56:00
2018-06-22	11:57:00
2018-06-22	11:58:00
2018-06-22	11:59:00
2018-06-22	12:00:00
2018-06-22	12:01:00
2018-06-22	12:02:00
2018-06-22	12:03:00
2018-06-22	12:04:00
2018-06-22	12:05:00
2018-06-22	12:06:00
2018-06-22	12:07:00
2018-06-22	12:08:00
2018-06-22	12:09:00
2018-06-22	12:10:00
2018-06-22	12:11:00
2018-06-22	12:12:00
2018-06-22	12:13:00
2018-06-22	12:14:00
2018-06-22	12:15:00
2018-06-22	12:16:00
2018-06-22	12:17:00
2018-06-22	12:18:00
2018-06-22	12:19:00
2018-06-22	12:20:00
2018-06-22	12:21:00
2018-06-22	12:22:00
2018-06-22	12:23:00
2018-06-22	12:24:00
2018-06-22	12:25:00
2018-06-22	12:26:00
2018-06-22	12:27:00
2018-06-22	12:28:00
2018-06-22	12:29:00
2018-06-22	12:30:00
2018-06-22	12:31:00
2018-06-22	12:32:00
2018-06-22	12:33:00
2018-06-22	12:34:00
2018-06-22	12:35:00
2018-06-22	12:36:00
2018-06-22	12:37:00
2018-06-22	12:38:00
2018-06-22	12:39:00
2018-06-22	12:40:00
2018-06-22	12:41:00
2018-06-22	12:42:00
2018-06-22	12:43:00
2018-06-22	12:44:00
2018-06-22	12:45:00
2018-06-22	12:46:00
2018-06-22	12:47:00
2018-06-22	12:48:00
2018-06-22	12:49:00
2018-06-22	12:50:00
2018-06-22	12:51:00
2018-06-22	12:52:00
2018-06-22	12:53:00
2018-06-22	12:54:00
2018-06-22	12:55:00
2018-06-22	12:56:00
2018-06-22	12:57:00
2018-06-22	12:58:00
2018-06-22	12:59:00
2018-06-22	13:00:00
2018-06-22	13:01:00
2018-06-22	13:02:00
2018-06-22	13:03:00
2018-06-22	13:04:00
2018-06-22	13:05:00
2018-06-22	13:06:00
2018-06-22	13:07:00
2018-06-22	13:08:00
2018-06-22	13:09:00
2018-06-22	13:10:00
2018-06-22	13:11:00
2018-06-22	13:12:00
2018-06-22	13:13:00
2018-06-22	13:14:00
2018-06-22	13:15:00
2018-06-22	13:16:00
2018-06-22	13:17:00
2018-06-22	13:18:00
2018-06-22	13:19:00
2018-06-22	13:20:00
2018-06-22	13:21:00
2018-06-22	13:22:00
2018-06-22	13:23:00
2018-06-22	13:24:00
2018-06-22	13:25:00
2018-06-22	13:26:00
2018-06-22	13:27:00
2018-06-22	13:28:00
2018-06-22	13:29:00
2018-06-22	13:30:00
2018-06-22	13:31:00
2018-06-22	13:32:00
2018-06-22	13:33:00
2018-06-22	13:34:00
2018-06-22	13:35:00
2018-06-22	13:36:00
2018-06-22	13:37:00
2018-06-22	13:38:00
2018-06-22	13:39:00
2018-06-22	13:40:00
2018-06-22	13:41:00
2018-06-22	13:42:00
2018-06-22	13:43:00
2018-06-22	13:44:00
2018-06-22	13:45:00
2018-06-22	13:46:00
2018-06-22	13:47:00
2018-06-22	13:48:00
2018-06-22	13:49:00
2018-06-22	13:50:00
2018-06-22	13:51:00
2018-06-22	13:52:00
2018-06-22	13:53:00
2018-06-22	13:54:00
2018-06-22	13:55:00
2018-06-22	13:56:00
2018-06-22	13:57:00
2018-06-22	13:58:00
2018-06-22	13:59:00
2018-06-22	14:00:00
[truncated: 205,476+ more rows]

## Sheet: 1022
date	time
2018-06-27	16:00:00
2018-06-27	16:01:00
2018-06-27	16:02:00
2018-06-27	16:03:00
2018-06-27	16:04:00
2018-06-27	16:05:00
2018-06-27	16:06:00
2018-06-27	16:07:00
2018-06-27	16:08:00
2018-06-27	16:09:00
2018-06-27	16:10:00
2018-06-27	16:11:00
2018-06-27	16:12:00
2018-06-27	16:13:00
2018-06-27	16:14:00
2018-06-27	16:15:00
2018-06-27	16:16:00
2018-06-27	16:17:00
2018-06-27	16:18:00
2018-06-27	16:19:00
2018-06-27	16:20:00
2018-06-27	16:21:00
2018-06-27	16:22:00
2018-06-27	16:23:00
2018-06-27	16:24:00
2018-06-27	16:25:00
2018-06-27	16:26:00
2018-06-27	16:27:00
2018-06-27	16:28:00
2018-06-27	16:29:00
2018-06-27	16:30:00
2018-06-27	16:31:00
2018-06-27	16:32:00
2018-06-27	16:33:00
2018-06-27	16:34:00
2018-06-27	16:35:00
2018-06-27	16:36:00
2018-06-27	16:37:00
2018-06-27	16:38:00
2018-06-27	16:39:00
2018-06-27	16:40:00
2018-06-27	16:41:00
2018-06-27	16:42:00
2018-06-27	16:43:00
2018-06-27	16:44:00
2018-06-27	16:45:00
2018-06-27	16:46:00
2018-06-27	16:47:00
2018-06-27	16:48:00
2018-06-27	16:49:00
2018-06-27	16:50:00
2018-06-27	16:51:00
2018-06-27	16:52:00
2018-06-27	16:53:00
2018-06-27	16:54:00
2018-06-27	16:55:00
2018-06-27	16:56:00
2018-06-27	16:57:00
2018-06-27	16:58:00
2018-06-27	16:59:00
2018-06-27	17:00:00
2018-06-27	17:01:00
2018-06-27	17:02:00
2018-06-27	17:03:00
2018-06-27	17:04:00
2018-06-27	17:05:00
2018-06-27	17:06:00
2018-06-27	17:07:00
2018-06-27	17:08:00
2018-06-27	17:09:00
2018-06-27	17:10:00
2018-06-27	17:11:00
2018-06-27	17:12:00
2018-06-27	17:13:00
2018-06-27	17:14:00
2018-06-27	17:15:00
2018-06-27	17:16:00
2018-06-27	17:17:00
2018-06-27	17:18:00
2018-06-27	17:19:00
2018-06-27	17:20:00
2018-06-27	17:21:00
2018-06-27	17:22:00
2018-06-27	17:23:00
2018-06-27	17:24:00
2018-06-27	17:25:00
2018-06-27	17:26:00
2018-06-27	17:27:00
2018-06-27	17:28:00
2018-06-27	17:29:00
2018-06-27	17:30:00
2018-06-27	17:31:00
2018-06-27	17:32:00
2018-06-27	17:33:00
2018-06-27	17:34:00
2018-06-27	17:35:00
2018-06-27	17:36:00
2018-06-27	17:37:00
2018-06-27	17:38:00
2018-06-27	17:39:00
2018-06-27	17:40:00
2018-06-27	17:41:00
2018-06-27	17:42:00
2018-06-27	17:43:00
2018-06-27	17:44:00
2018-06-27	17:45:00
2018-06-27	17:46:00
2018-06-27	17:47:00
2018-06-27	17:48:00
2018-06-27	17:49:00
2018-06-27	17:50:00
2018-06-27	17:51:00
2018-06-27	17:52:00
2018-06-27	17:53:00
2018-06-27	17:54:00
2018-06-27	17:55:00
2018-06-27	17:56:00
2018-06-27	17:57:00
2018-06-27	17:58:00
2018-06-27	17:59:00
2018-06-27	18:00:00
2018-06-27	18:01:00
2018-06-27	18:02:00
2018-06-27	18:03:00
2018-06-27	18:04:00
2018-06-27	18:05:00
2018-06-27	18:06:00
2018-06-27	18:07:00
2018-06-27	18:08:00
2018-06-27	18:09:00
2018-06-27	18:10:00
2018-06-27	18:11:00
2018-06-27	18:12:00
2018-06-27	18:13:00
2018-06-27	18:14:00
2018-06-27	18:15:00
2018-06-27	18:16:00
2018-06-27	18:17:00
2018-06-27	18:18:00
2018-06-27	18:19:00
2018-06-27	18:20:00
2018-06-27	18:21:00
2018-06-27	18:22:00
2018-06-27	18:23:00
2018-06-27	18:24:00
2018-06-27	18:25:00
2018-06-27	18:26:00
2018-06-27	18:27:00
2018-06-27	18:28:00
2018-06-27	18:29:00
2018-06-27	18:30:00
2018-06-27	18:31:00
2018-06-27	18:32:00
2018-06-27	18:33:00
2018-06-27	18:34:00
2018-06-27	18:35:00
2018-06-27	18:36:00
2018-06-27	18:37:00
2018-06-27	18:38:00
2018-06-27	18:39:00
2018-06-27	18:40:00
2018-06-27	18:41:00
2018-06-27	18:42:00
2018-06-27	18:43:00
2018-06-27	18:44:00
2018-06-27	18:45:00
2018-06-27	18:46:00
2018-06-27	18:47:00
2018-06-27	18:48:00
2018-06-27	18:49:00
2018-06-27	18:50:00
2018-06-27	18:51:00
2018-06-27	18:52:00
2018-06-27	18:53:00
2018-06-27	18:54:00
2018-06-27	18:55:00
2018-06-27	18:56:00
2018-06-27	18:57:00
2018-06-27	18:58:00
2018-06-27	18:59:00
2018-06-27	19:00:00
2018-06-27	19:01:00
2018-06-27	19:02:00
2018-06-27	19:03:00
2018-06-27	19:04:00
2018-06-27	19:05:00
2018-06-27	19:06:00
2018-06-27	19:07:00
2018-06-27	19:08:00
2018-06-27	19:09:00
2018-06-27	19:10:00
2018-06-27	19:11:00
2018-06-27	19:12:00
2018-06-27	19:13:00
2018-06-27	19:14:00
2018-06-27	19:15:00
2018-06-27	19:16:00
2018-06-27	19:17:00
2018-06-27	19:18:00
2018-06-27	19:19:00
2018-06-27	19:20:00
2018-06-27	19:21:00
2018-06-27	19:22:00
2018-06-27	19:23:00
2018-06-27	19:24:00
2018-06-27	19:25:00
2018-06-27	19:26:00
2018-06-27	19:27:00
2018-06-27	19:28:00
2018-06-27	19:29:00
2018-06-27	19:30:00
2018-06-27	19:31:00
2018-06-27	19:32:00
2018-06-27	19:33:00
2018-06-27	19:34:00
2018-06-27	19:35:00
2018-06-27	19:36:00
2018-06-27	19:37:00
2018-06-27	19:38:00
2018-06-27	19:39:00
2018-06-27	19:40:00
2018-06-27	19:41:00
2018-06-27	19:42:00
2018-06-27	19:43:00
2018-06-27	19:44:00
2018-06-27	19:45:00
2018-06-27	19:46:00
2018-06-27	19:47:00
2018-06-27	19:48:00
2018-06-27	19:49:00
2018-06-27	19:50:00
2018-06-27	19:51:00
2018-06-27	19:52:00
2018-06-27	19:53:00
2018-06-27	19:54:00
2018-06-27	19:55:00
2018-06-27	19:56:00
2018-06-27	19:57:00
2018-06-27	19:58:00
2018-06-27	19:59:00
2018-06-27	20:00:00
2018-06-27	20:01:00
2018-06-27	20:02:00
2018-06-27	20:03:00
2018-06-27	20:04:00
2018-06-27	20:05:00
2018-06-27	20:06:00
2018-06-27	20:07:00
2018-06-27	20:08:00
2018-06-27	20:09:00
2018-06-27	20:10:00
2018-06-27	20:11:00
2018-06-27	20:12:00
2018-06-27	20:13:00
2018-06-27	20:14:00
2018-06-27	20:15:00
2018-06-27	20:16:00
2018-06-27	20:17:00
2018-06-27	20:18:00
2018-06-27	20:19:00
2018-06-27	20:20:00
2018-06-27	20:21:00
2018-06-27	20:22:00
2018-06-27	20:23:00
2018-06-27	20:24:00
2018-06-27	20:25:00
2018-06-27	20:26:00
2018-06-27	20:27:00
2018-06-27	20:28:00
2018-06-27	20:29:00
2018-06-27	20:30:00
2018-06-27	20:31:00
2018-06-27	20:32:00
2018-06-27	20:33:00
2018-06-27	20:34:00
2018-06-27	20:35:00
2018-06-27	20:36:00
2018-06-27	20:37:00
2018-06-27	20:38:00
2018-06-27	20:39:00
2018-06-27	20:40:00
2018-06-27	20:41:00
2018-06-27	20:42:00
2018-06-27	20:43:00
2018-06-27	20:44:00
2018-06-27	20:45:00
2018-06-27	20:46:00
2018-06-27	20:47:00
2018-06-27	20:48:00
2018-06-27	20:49:00
2018-06-27	20:50:00
2018-06-27	20:51:00
2018-06-27	20:52:00
2018-06-27	20:53:00
2018-06-27	20:54:00
2018-06-27	20:55:00
2018-06-27	20:56:00
2018-06-27	20:57:00
2018-06-27	20:58:00
2018-06-27	20:59:00
2018-06-27	21:00:00
2018-06-27	21:01:00
2018-06-27	21:02:00
2018-06-27	21:03:00
2018-06-27	21:04:00
2018-06-27	21:05:00
2018-06-27	21:06:00
2018-06-27	21:07:00
2018-06-27	21:08:00
2018-06-27	21:09:00
2018-06-27	21:10:00
2018-06-27	21:11:00
2018-06-27	21:12:00
2018-06-27	21:13:00
2018-06-27	21:14:00
2018-06-27	21:15:00
2018-06-27	21:16:00
2018-06-27	21:17:00
2018-06-27	21:18:00
2018-06-27	21:19:00
2018-06-27	21:20:00
2018-06-27	21:21:00
2018-06-27	21:22:00
2018-06-27	21:23:00
2018-06-27	21:24:00
2018-06-27	21:25:00
2018-06-27	21:26:00
2018-06-27	21:27:00
2018-06-27	21:28:00
2018-06-27	21:29:00
2018-06-27	21:30:00
2018-06-27	21:31:00
2018-06-27	21:32:00
2018-06-27	21:33:00
2018-06-27	21:34:00
2018-06-27	21:35:00
2018-06-27	21:36:00
2018-06-27	21:37:00
2018-06-27	21:38:00
2018-06-27	21:39:00
2018-06-27	21:40:00
2018-06-27	21:41:00
2018-06-27	21:42:00
2018-06-27	21:43:00
2018-06-27	21:44:00
2018-06-27	21:45:00
2018-06-27	21:46:00
2018-06-27	21:47:00
2018-06-27	21:48:00
2018-06-27	21:49:00
2018-06-27	21:50:00
2018-06-27	21:51:00
2018-06-27	21:52:00
2018-06-27	21:53:00
2018-06-27	21:54:00
2018-06-27	21:55:00
2018-06-27	21:56:00
2018-06-27	21:57:00
2018-06-27	21:58:00
2018-06-27	21:59:00
2018-06-27	22:00:00
2018-06-27	22:01:00
2018-06-27	22:02:00
2018-06-27	22:03:00
2018-06-27	22:04:00
2018-06-27	22:05:00
2018-06-27	22:06:00
2018-06-27	22:07:00
2018-06-27	22:08:00
2018-06-27	22:09:00
2018-06-27	22:10:00
2018-06-27	22:11:00
2018-06-27	22:12:00
2018-06-27	22:13:00
2018-06-27	22:14:00
2018-06-27	22:15:00
2018-06-27	22:16:00
2018-06-27	22:17:00
2018-06-27	22:18:00
2018-06-27	22:19:00
2018-06-27	22:20:00
2018-06-27	22:21:00
2018-06-27	22:22:00
2018-06-27	22:23:00
2018-06-27	22:24:00
2018-06-27	22:25:00
2018-06-27	22:26:00
2018-06-27	22:27:00
2018-06-27	22:28:00
2018-06-27	22:29:00
2018-06-27	22:30:00
2018-06-27	22:31:00
2018-06-27	22:32:00
2018-06-27	22:33:00
2018-06-27	22:34:00
2018-06-27	22:35:00
2018-06-27	22:36:00
2018-06-27	22:37:00
2018-06-27	22:38:00
2018-06-27	22:39:00
2018-06-27	22:40:00
2018-06-27	22:41:00
2018-06-27	22:42:00
2018-06-27	22:43:00
2018-06-27	22:44:00
2018-06-27	22:45:00
2018-06-27	22:46:00
2018-06-27	22:47:00
2018-06-27	22:48:00
2018-06-27	22:49:00
2018-06-27	22:50:00
2018-06-27	22:51:00
2018-06-27	22:52:00
2018-06-27	22:53:00
2018-06-27	22:54:00
2018-06-27	22:55:00
2018-06-27	22:56:00
2018-06-27	22:57:00
2018-06-27	22:58:00
2018-06-27	22:59:00
2018-06-27	23:00:00
2018-06-27	23:01:00
2018-06-27	23:02:00
2018-06-27	23:03:00
2018-06-27	23:04:00
2018-06-27	23:05:00
2018-06-27	23:06:00
2018-06-27	23:07:00
2018-06-27	23:08:00
2018-06-27	23:09:00
2018-06-27	23:10:00
2018-06-27	23:11:00
2018-06-27	23:12:00
2018-06-27	23:13:00
2018-06-27	23:14:00
2018-06-27	23:15:00
2018-06-27	23:16:00
2018-06-27	23:17:00
2018-06-27	23:18:00
2018-06-27	23:19:00
2018-06-27	23:20:00
2018-06-27	23:21:00
2018-06-27	23:22:00
2018-06-27	23:23:00
2018-06-27	23:24:00
2018-06-27	23:25:00
2018-06-27	23:26:00
2018-06-27	23:27:00
2018-06-27	23:28:00
2018-06-27	23:29:00
2018-06-27	23:30:00
2018-06-27	23:31:00
2018-06-27	23:32:00
2018-06-27	23:33:00
2018-06-27	23:34:00
2018-06-27	23:35:00
2018-06-27	23:36:00
2018-06-27	23:37:00
2018-06-27	23:38:00
2018-06-27	23:39:00
2018-06-27	23:40:00
2018-06-27	23:41:00
2018-06-27	23:42:00
2018-06-27	23:43:00
2018-06-27	23:44:00
2018-06-27	23:45:00
2018-06-27	23:46:00
2018-06-27	23:47:00
2018-06-27	23:48:00
2018-06-27	23:49:00
2018-06-27	23:50:00
2018-06-27	23:51:00
2018-06-27	23:52:00
2018-06-27	23:53:00
2018-06-27	23:54:00
2018-06-27	23:55:00
2018-06-27	23:56:00
2018-06-27	23:57:00
2018-06-27	23:58:00
2018-06-28	00:00:00
2018-06-28	00:01:00
2018-06-28	00:02:00
2018-06-28	00:03:00
2018-06-28	00:04:00
2018-06-28	00:05:00
2018-06-28	00:06:00
2018-06-28	00:07:00
2018-06-28	00:08:00
2018-06-28	00:09:00
2018-06-28	00:10:00
2018-06-28	00:11:00
2018-06-28	00:12:00
2018-06-28	00:13:00
2018-06-28	00:14:00
2018-06-28	00:15:00
2018-06-28	00:16:00
2018-06-28	00:17:00
2018-06-28	00:18:00
2018-06-28	00:19:00
2018-06-28	00:20:00
2018-06-28	00:21:00
2018-06-28	00:22:00
2018-06-28	00:23:00
2018-06-28	00:24:00
2018-06-28	00:25:00
2018-06-28	00:26:00
2018-06-28	00:27:00
2018-06-28	00:28:00
2018-06-28	00:29:00
2018-06-28	00:30:00
2018-06-28	00:31:00
2018-06-28	00:32:00
2018-06-28	00:33:00
2018-06-28	00:34:00
2018-06-28	00:35:00
2018-06-28	00:36:00
2018-06-28	00:37:00
2018-06-28	00:38:00
2018-06-28	00:39:00
2018-06-28	00:40:00
2018-06-28	00:41:00
2018-06-28	00:42:00
2018-06-28	00:43:00
2018-06-28	00:44:00
2018-06-28	00:45:00
2018-06-28	00:46:00
2018-06-28	00:47:00
2018-06-28	00:48:00
2018-06-28	00:49:00
2018-06-28	00:50:00
2018-06-28	00:51:00
2018-06-28	00:52:00
2018-06-28	00:53:00
2018-06-28	00:54:00
2018-06-28	00:55:00
2018-06-28	00:56:00
2018-06-28	00:57:00
2018-06-28	00:58:00
2018-06-28	00:59:00
2018-06-28	01:00:00
2018-06-28	01:01:00
2018-06-28	01:02:00
2018-06-28	01:03:00
2018-06-28	01:04:00
2018-06-28	01:05:00
2018-06-28	01:06:00
2018-06-28	01:07:00
2018-06-28	01:08:00
2018-06-28	01:09:00
2018-06-28	01:10:00
2018-06-28	01:11:00
2018-06-28	01:12:00
2018-06-28	01:13:00
2018-06-28	01:14:00
2018-06-28	01:15:00
2018-06-28	01:16:00
2018-06-28	01:17:00
2018-06-28	01:18:00
2018-06-28	01:19:00
2018-06-28	01:20:00
2018-06-28	01:21:00
2018-06-28	01:22:00
2018-06-28	01:23:00
2018-06-28	01:24:00
2018-06-28	01:25:00
2018-06-28	01:26:00
2018-06-28	01:27:00
2018-06-28	01:28:00
2018-06-28	01:29:00
2018-06-28	01:30:00
2018-06-28	01:31:00
2018-06-28	01:32:00
2018-06-28	01:33:00
2018-06-28	01:34:00
2018-06-28	01:35:00
2018-06-28	01:36:00
2018-06-28	01:37:00
2018-06-28	01:38:00
2018-06-28	01:39:00
2018-06-28	01:40:00
2018-06-28	01:41:00
2018-06-28	01:42:00
2018-06-28	01:43:00
2018-06-28	01:44:00
2018-06-28	01:45:00
2018-06-28	01:46:00
2018-06-28	01:47:00
2018-06-28	01:48:00
2018-06-28	01:49:00
2018-06-28	01:50:00
2018-06-28	01:51:00
2018-06-28	01:52:00
2018-06-28	01:53:00
2018-06-28	01:54:00
2018-06-28	01:55:00
2018-06-28	01:56:00
2018-06-28	01:57:00
2018-06-28	01:58:00
2018-06-28	01:59:00
2018-06-28	02:00:00
2018-06-28	02:01:00
2018-06-28	02:02:00
2018-06-28	02:03:00
2018-06-28	02:04:00
2018-06-28	02:05:00
2018-06-28	02:06:00
2018-06-28	02:07:00
2018-06-28	02:08:00
2018-06-28	02:09:00
2018-06-28	02:10:00
2018-06-28	02:11:00
2018-06-28	02:12:00
2018-06-28	02:13:00
2018-06-28	02:14:00
2018-06-28	02:15:00
2018-06-28	02:16:00
2018-06-28	02:17:00
2018-06-28	02:18:00
2018-06-28	02:19:00
2018-06-28	02:20:00
2018-06-28	02:21:00
2018-06-28	02:22:00
2018-06-28	02:23:00
2018-06-28	02:24:00
2018-06-28	02:25:00
2018-06-28	02:26:00
2018-06-28	02:27:00
2018-06-28	02:28:00
2018-06-28	02:29:00
2018-06-28	02:30:00
2018-06-28	02:31:00
2018-06-28	02:32:00
2018-06-28	02:33:00
2018-06-28	02:34:00
2018-06-28	02:35:00
2018-06-28	02:36:00
2018-06-28	02:37:00
2018-06-28	02:38:00
2018-06-28	02:39:00
2018-06-28	02:40:00
2018-06-28	02:41:00
2018-06-28	02:42:00
2018-06-28	02:43:00
2018-06-28	02:44:00
2018-06-28	02:45:00
2018-06-28	02:46:00
2018-06-28	02:47:00
2018-06-28	02:48:00
2018-06-28	02:49:00
2018-06-28	02:50:00
2018-06-28	02:51:00
2018-06-28	02:52:00
2018-06-28	02:53:00
2018-06-28	02:54:00
2018-06-28	02:55:00
2018-06-28	02:56:00
2018-06-28	02:57:00
2018-06-28	02:58:00
2018-06-28	02:59:00
2018-06-28	03:00:00
2018-06-28	03:01:00
2018-06-28	03:02:00
2018-06-28	03:03:00
2018-06-28	03:04:00
2018-06-28	03:05:00
2018-06-28	03:06:00
2018-06-28	03:07:00
2018-06-28	03:08:00
2018-06-28	03:09:00
2018-06-28	03:10:00
2018-06-28	03:11:00
2018-06-28	03:12:00
2018-06-28	03:13:00
2018-06-28	03:14:00
2018-06-28	03:15:00
2018-06-28	03:16:00
2018-06-28	03:17:00
2018-06-28	03:18:00
2018-06-28	03:19:00
2018-06-28	03:20:00
2018-06-28	03:21:00
2018-06-28	03:22:00
2018-06-28	03:23:00
2018-06-28	03:24:00
2018-06-28	03:25:00
2018-06-28	03:26:00
2018-06-28	03:27:00
2018-06-28	03:28:00
2018-06-28	03:29:00
2018-06-28	03:30:00
2018-06-28	03:31:00
2018-06-28	03:32:00
2018-06-28	03:33:00
2018-06-28	03:34:00
2018-06-28	03:35:00
2018-06-28	03:36:00
2018-06-28	03:37:00
2018-06-28	03:38:00
2018-06-28	03:39:00
2018-06-28	03:40:00
2018-06-28	03:41:00
2018-06-28	03:42:00
2018-06-28	03:43:00
2018-06-28	03:44:00
2018-06-28	03:45:00
2018-06-28	03:46:00
2018-06-28	03:47:00
2018-06-28	03:48:00
2018-06-28	03:49:00
2018-06-28	03:50:00
2018-06-28	03:51:00
2018-06-28	03:52:00
2018-06-28	03:53:00
2018-06-28	03:54:00
2018-06-28	03:55:00
2018-06-28	03:56:00
2018-06-28	03:57:00
2018-06-28	03:58:00
2018-06-28	03:59:00
2018-06-28	04:00:00
2018-06-28	04:01:00
2018-06-28	04:02:00
2018-06-28	04:03:00
2018-06-28	04:04:00
2018-06-28	04:05:00
2018-06-28	04:06:00
2018-06-28	04:07:00
2018-06-28	04:08:00
2018-06-28	04:09:00
2018-06-28	04:10:00
2018-06-28	04:11:00
2018-06-28	04:12:00
2018-06-28	04:13:00
2018-06-28	04:14:00
2018-06-28	04:15:00
2018-06-28	04:16:00
2018-06-28	04:17:00
2018-06-28	04:18:00
2018-06-28	04:19:00
2018-06-28	04:20:00
2018-06-28	04:21:00
2018-06-28	04:22:00
2018-06-28	04:23:00
2018-06-28	04:24:00
2018-06-28	04:25:00
2018-06-28	04:26:00
2018-06-28	04:27:00
2018-06-28	04:28:00
2018-06-28	04:29:00
2018-06-28	04:30:00
2018-06-28	04:31:00
2018-06-28	04:32:00
2018-06-28	04:33:00
2018-06-28	04:34:00
2018-06-28	04:35:00
2018-06-28	04:36:00
2018-06-28	04:37:00
2018-06-28	04:38:00
2018-06-28	04:39:00
2018-06-28	04:40:00
2018-06-28	04:41:00
2018-06-28	04:42:00
2018-06-28	04:43:00
2018-06-28	04:44:00
2018-06-28	04:45:00
2018-06-28	04:46:00
2018-06-28	04:47:00
2018-06-28	04:48:00
2018-06-28	04:49:00
2018-06-28	04:50:00
2018-06-28	04:51:00
2018-06-28	04:52:00
2018-06-28	04:53:00
2018-06-28	04:54:00
2018-06-28	04:55:00
2018-06-28	04:56:00
2018-06-28	04:57:00
2018-06-28	04:58:00
2018-06-28	04:59:00
2018-06-28	05:00:00
2018-06-28	05:01:00
2018-06-28	05:02:00
2018-06-28	05:03:00
2018-06-28	05:04:00
2018-06-28	05:05:00
2018-06-28	05:06:00
2018-06-28	05:07:00
2018-06-28	05:08:00
2018-06-28	05:09:00
2018-06-28	05:10:00
2018-06-28	05:11:00
2018-06-28	05:12:00
2018-06-28	05:13:00
2018-06-28	05:14:00
2018-06-28	05:15:00
2018-06-28	05:16:00
2018-06-28	05:17:00
2018-06-28	05:18:00
2018-06-28	05:19:00
2018-06-28	05:20:00
2018-06-28	05:21:00
2018-06-28	05:22:00
2018-06-28	05:23:00
2018-06-28	05:24:00
2018-06-28	05:25:00
2018-06-28	05:26:00
2018-06-28	05:27:00
2018-06-28	05:28:00
2018-06-28	05:29:00
2018-06-28	05:30:00
2018-06-28	05:31:00
2018-06-28	05:32:00
2018-06-28	05:33:00
2018-06-28	05:34:00
2018-06-28	05:35:00
2018-06-28	05:36:00
2018-06-28	05:37:00
2018-06-28	05:38:00
2018-06-28	05:39:00
2018-06-28	05:40:00
2018-06-28	05:41:00
2018-06-28	05:42:00
2018-06-28	05:43:00
2018-06-28	05:44:00
2018-06-28	05:45:00
2018-06-28	05:46:00
2018-06-28	05:47:00
2018-06-28	05:48:00
2018-06-28	05:49:00
2018-06-28	05:50:00
2018-06-28	05:51:00
2018-06-28	05:52:00
2018-06-28	05:53:00
2018-06-28	05:54:00
2018-06-28	05:55:00
2018-06-28	05:56:00
2018-06-28	05:57:00
2018-06-28	05:58:00
2018-06-28	05:59:00
2018-06-28	06:00:00
2018-06-28	06:01:00
2018-06-28	06:02:00
2018-06-28	06:03:00
2018-06-28	06:04:00
2018-06-28	06:05:00
2018-06-28	06:06:00
2018-06-28	06:07:00
2018-06-28	06:08:00
2018-06-28	06:09:00
2018-06-28	06:10:00
2018-06-28	06:11:00
2018-06-28	06:12:00
2018-06-28	06:13:00
2018-06-28	06:14:00
2018-06-28	06:15:00
2018-06-28	06:16:00
2018-06-28	06:17:00
2018-06-28	06:18:00
2018-06-28	06:19:00
2018-06-28	06:20:00
2018-06-28	06:21:00
2018-06-28	06:22:00
2018-06-28	06:23:00
2018-06-28	06:24:00
2018-06-28	06:25:00
2018-06-28	06:26:00
2018-06-28	06:27:00
2018-06-28	06:28:00
2018-06-28	06:29:00
2018-06-28	06:30:00
2018-06-28	06:31:00
2018-06-28	06:32:00
2018-06-28	06:33:00
2018-06-28	06:34:00
2018-06-28	06:35:00
2018-06-28	06:36:00
2018-06-28	06:37:00
2018-06-28	06:38:00
2018-06-28	06:39:00
2018-06-28	06:40:00
2018-06-28	06:41:00
2018-06-28	06:42:00
2018-06-28	06:43:00
2018-06-28	06:44:00
2018-06-28	06:45:00
2018-06-28	06:46:00
2018-06-28	06:47:00
2018-06-28	06:48:00
2018-06-28	06:49:00
2018-06-28	06:50:00
2018-06-28	06:51:00
2018-06-28	06:52:00
2018-06-28	06:53:00
2018-06-28	06:54:00
2018-06-28	06:55:00
2018-06-28	06:56:00
2018-06-28	06:57:00
2018-06-28	06:58:00
2018-06-28	06:59:00
2018-06-28	07:00:00
2018-06-28	07:01:00
2018-06-28	07:02:00
2018-06-28	07:03:00
2018-06-28	07:04:00
2018-06-28	07:05:00
2018-06-28	07:06:00
2018-06-28	07:07:00
2018-06-28	07:08:00
2018-06-28	07:09:00
2018-06-28	07:10:00
2018-06-28	07:11:00
2018-06-28	07:12:00
2018-06-28	07:13:00
2018-06-28	07:14:00
2018-06-28	07:15:00
2018-06-28	07:16:00
2018-06-28	07:17:00
2018-06-28	07:18:00
2018-06-28	07:19:00
2018-06-28	07:20:00
2018-06-28	07:21:00
2018-06-28	07:22:00
2018-06-28	07:23:00
2018-06-28	07:24:00
2018-06-28	07:25:00
2018-06-28	07:26:00
2018-06-28	07:27:00
2018-06-28	07:28:00
2018-06-28	07:29:00
2018-06-28	07:30:00
2018-06-28	07:31:00
2018-06-28	07:32:00
2018-06-28	07:33:00
2018-06-28	07:34:00
2018-06-28	07:35:00
2018-06-28	07:36:00
2018-06-28	07:37:00
2018-06-28	07:38:00
2018-06-28	07:39:00
2018-06-28	07:40:00
2018-06-28	07:41:00
2018-06-28	07:42:00
2018-06-28	07:43:00
2018-06-28	07:44:00
2018-06-28	07:45:00
2018-06-28	07:46:00
2018-06-28	07:47:00
2018-06-28	07:48:00
2018-06-28	07:49:00
2018-06-28	07:50:00
2018-06-28	07:51:00
2018-06-28	07:52:00
2018-06-28	07:53:00
2018-06-28	07:54:00
2018-06-28	07:55:00
2018-06-28	07:56:00
2018-06-28	07:57:00
2018-06-28	07:58:00
2018-06-28	07:59:00
2018-06-28	08:00:00
2018-06-28	08:01:00
2018-06-28	08:02:00
2018-06-28	08:03:00
2018-06-28	08:04:00
2018-06-28	08:05:00
2018-06-28	08:06:00
2018-06-28	08:07:00
2018-06-28	08:08:00
2018-06-28	08:09:00
2018-06-28	08:10:00
2018-06-28	08:11:00
2018-06-28	08:12:00
2018-06-28	08:13:00
2018-06-28	08:14:00
2018-06-28	08:15:00
2018-06-28	08:16:00
2018-06-28	08:17:00
2018-06-28	08:18:00
2018-06-28	08:19:00
2018-06-28	08:20:00
2018-06-28	08:21:00
2018-06-28	08:22:00
2018-06-28	08:23:00
2018-06-28	08:24:00
2018-06-28	08:25:00
2018-06-28	08:26:00
2018-06-28	08:27:00
2018-06-28	08:28:00
2018-06-28	08:29:00
2018-06-28	08:30:00
2018-06-28	08:31:00
2018-06-28	08:32:00
2018-06-28	08:33:00
2018-06-28	08:34:00
2018-06-28	08:35:00
2018-06-28	08:36:00
2018-06-28	08:37:00
2018-06-28	08:38:00
2018-06-28	08:39:00
2018-06-28	08:40:00
2018-06-28	08:41:00
2018-06-28	08:42:00
2018-06-28	08:43:00
2018-06-28	08:44:00
2018-06-28	08:45:00
2018-06-28	08:46:00
2018-06-28	08:47:00
2018-06-28	08:48:00
2018-06-28	08:49:00
2018-06-28	08:50:00
2018-06-28	08:51:00
2018-06-28	08:52:00
2018-06-28	08:53:00
2018-06-28	08:54:00
2018-06-28	08:55:00
2018-06-28	08:56:00
2018-06-28	08:57:00
2018-06-28	08:58:00
2018-06-28	08:59:00
2018-06-28	09:00:00
2018-06-28	09:01:00
2018-06-28	09:02:00
2018-06-28	09:03:00
2018-06-28	09:04:00
2018-06-28	09:05:00
2018-06-28	09:06:00
2018-06-28	09:07:00
2018-06-28	09:08:00
2018-06-28	09:09:00
2018-06-28	09:10:00
2018-06-28	09:11:00
2018-06-28	09:12:00
2018-06-28	09:13:00
2018-06-28	09:14:00
2018-06-28	09:15:00
2018-06-28	09:16:00
2018-06-28	09:17:00
2018-06-28	09:18:00
2018-06-28	09:19:00
2018-06-28	09:20:00
2018-06-28	09:21:00
2018-06-28	09:22:00
2018-06-28	09:23:00
2018-06-28	09:24:00
2018-06-28	09:25:00
2018-06-28	09:26:00
2018-06-28	09:27:00
2018-06-28	09:28:00
2018-06-28	09:29:00
2018-06-28	09:30:00
2018-06-28	09:31:00
2018-06-28	09:32:00
2018-06-28	09:33:00
2018-06-28	09:34:00
2018-06-28	09:35:00
2018-06-28	09:36:00
2018-06-28	09:37:00
2018-06-28	09:38:00
2018-06-28	09:39:00
2018-06-28	09:40:00
2018-06-28	09:41:00
2018-06-28	09:42:00
2018-06-28	09:43:00
2018-06-28	09:44:00
2018-06-28	09:45:00
2018-06-28	09:46:00
2018-06-28	09:47:00
2018-06-28	09:48:00
2018-06-28	09:49:00
2018-06-28	09:50:00
2018-06-28	09:51:00
2018-06-28	09:52:00
2018-06-28	09:53:00
2018-06-28	09:54:00
2018-06-28	09:55:00
2018-06-28	09:56:00
2018-06-28	09:57:00
2018-06-28	09:58:00
2018-06-28	09:59:00
2018-06-28	10:00:00
2018-06-28	10:01:00
2018-06-28	10:02:00
2018-06-28	10:03:00
2018-06-28	10:04:00
2018-06-28	10:05:00
2018-06-28	10:06:00
2018-06-28	10:07:00
2018-06-28	10:08:00
2018-06-28	10:09:00
2018-06-28	10:10:00
2018-06-28	10:11:00
2018-06-28	10:12:00
2018-06-28	10:13:00
2018-06-28	10:14:00
2018-06-28	10:15:00
2018-06-28	10:16:00
2018-06-28	10:17:00
2018-06-28	10:18:00
2018-06-28	10:19:00
2018-06-28	10:20:00
2018-06-28	10:21:00
2018-06-28	10:22:00
2018-06-28	10:23:00
2018-06-28	10:24:00
2018-06-28	10:25:00
2018-06-28	10:26:00
2018-06-28	10:27:00
2018-06-28	10:28:00
2018-06-28	10:29:00
2018-06-28	10:30:00
2018-06-28	10:31:00
2018-06-28	10:32:00
2018-06-28	10:33:00
2018-06-28	10:34:00
2018-06-28	10:35:00
2018-06-28	10:36:00
2018-06-28	10:37:00
2018-06-28	10:38:00
2018-06-28	10:39:00
2018-06-28	10:40:00
2018-06-28	10:41:00
2018-06-28	10:42:00
2018-06-28	10:43:00
2018-06-28	10:44:00
2018-06-28	10:45:00
2018-06-28	10:46:00
2018-06-28	10:47:00
2018-06-28	10:48:00
2018-06-28	10:49:00
2018-06-28	10:50:00
2018-06-28	10:51:00
2018-06-28	10:52:00
2018-06-28	10:53:00
2018-06-28	10:54:00
2018-06-28	10:55:00
2018-06-28	10:56:00
2018-06-28	10:57:00
2018-06-28	10:58:00
2018-06-28	10:59:00
2018-06-28	11:00:00
2018-06-28	11:01:00
2018-06-28	11:02:00
2018-06-28	11:03:00
2018-06-28	11:04:00
2018-06-28	11:05:00
2018-06-28	11:06:00
2018-06-28	11:07:00
2018-06-28	11:08:00
2018-06-28	11:09:00
2018-06-28	11:10:00
2018-06-28	11:11:00
2018-06-28	11:12:00
2018-06-28	11:13:00
2018-06-28	11:14:00
2018-06-28	11:15:00
2018-06-28	11:16:00
2018-06-28	11:17:00
2018-06-28	11:18:00
2018-06-28	11:19:00
2018-06-28	11:20:00
2018-06-28	11:21:00
2018-06-28	11:22:00
2018-06-28	14:22:00
2018-06-28	14:23:00
2018-06-28	14:24:00
2018-06-28	14:25:00
2018-06-28	14:26:00
2018-06-28	14:27:00
2018-06-28	14:28:00
2018-06-28	14:29:00
2018-06-28	14:30:00
2018-06-28	14:31:00
2018-06-28	14:32:00
2018-06-28	14:33:00
2018-06-28	14:34:00
2018-06-28	14:35:00
2018-06-28	14:36:00
2018-06-28	14:37:00
2018-06-28	14:38:00
2018-06-28	14:39:00
2018-06-28	14:40:00
2018-06-28	14:41:00
2018-06-28	14:42:00
2018-06-28	14:43:00
2018-06-28	14:44:00
2018-06-28	14:45:00
2018-06-28	14:46:00
2018-06-28	14:47:00
2018-06-28	14:48:00
2018-06-28	14:49:00
2018-06-28	14:50:00
2018-06-28	14:51:00
2018-06-28	14:52:00
2018-06-28	14:53:00
2018-06-28	14:54:00
2018-06-28	14:55:00
2018-06-28	14:56:00
2018-06-28	14:57:00
2018-06-28	14:58:00
2018-06-28	14:59:00
2018-06-28	15:00:00
2018-06-28	15:01:00
2018-06-28	15:02:00
2018-06-28	15:03:00
2018-06-28	15:04:00
2018-06-28	15:05:00
2018-06-28	15:06:00
2018-06-28	15:07:00
2018-06-28	15:08:00
2018-06-28	15:09:00
2018-06-28	15:10:00
2018-06-28	15:11:00
2018-06-28	15:12:00
2018-06-28	15:13:00
2018-06-28	15:14:00
2018-06-28	15:15:00
2018-06-28	15:16:00
2018-06-28	15:17:00
2018-06-28	15:18:00
2018-06-28	15:19:00
2018-06-28	15:20:00
2018-06-28	15:21:00
2018-06-28	15:22:00
2018-06-28	15:23:00
2018-06-28	15:24:00
2018-06-28	15:25:00
2018-06-28	15:26:00
2018-06-28	15:27:00
2018-06-28	15:28:00
2018-06-28	15:29:00
2018-06-28	15:30:00
2018-06-28	15:31:00
2018-06-28	15:32:00
2018-06-28	15:33:00
2018-06-28	15:34:00
2018-06-28	15:35:00
2018-06-28	15:36:00
2018-06-28	15:37:00
2018-06-28	15:38:00
2018-06-28	15:39:00
2018-06-28	15:40:00
2018-06-28	15:41:00
2018-06-28	15:42:00
2018-06-28	15:43:00
2018-06-28	15:44:00
2018-06-28	15:45:00
2018-06-28	15:46:00
2018-06-28	15:47:00
2018-06-28	15:48:00
2018-06-28	15:49:00
2018-06-28	15:50:00
2018-06-28	15:51:00
2018-06-28	15:52:00
2018-06-28	15:53:00
2018-06-28	15:54:00
2018-06-28	15:55:00
2018-06-28	15:56:00
2018-06-28	15:57:00
2018-06-28	15:58:00
2018-06-28	15:59:00
2018-06-28	16:00:00
2018-06-28	16:01:00
2018-06-28	16:02:00
2018-06-28	16:03:00
2018-06-28	16:04:00
2018-06-28	16:05:00
2018-06-28	16:06:00
2018-06-28	16:07:00
2018-06-28	16:08:00
2018-06-28	16:09:00
2018-06-28	16:10:00
2018-06-28	16:11:00
2018-06-28	16:12:00
2018-06-28	16:13:00
2018-06-28	16:14:00
2018-06-28	16:15:00
2018-06-28	16:16:00
2018-06-28	16:17:00
2018-06-28	16:18:00
2018-06-28	16:19:00
2018-06-28	16:20:00
2018-06-28	16:21:00
2018-06-28	16:22:00
2018-06-28	16:23:00
2018-06-28	16:24:00
2018-06-28	16:25:00
2018-06-28	16:26:00
2018-06-28	16:27:00
2018-06-28	16:28:00
2018-06-28	16:29:00
2018-06-28	16:30:00
2018-06-28	16:31:00
2018-06-28	16:32:00
2018-06-28	16:33:00
2018-06-28	16:34:00
2018-06-28	16:35:00
2018-06-28	16:36:00
2018-06-28	16:37:00
2018-06-28	16:38:00
2018-06-28	16:39:00
2018-06-28	16:40:00
2018-06-28	16:41:00
2018-06-28	16:42:00
2018-06-28	16:43:00
2018-06-28	16:44:00
2018-06-28	16:45:00
2018-06-28	16:46:00
2018-06-28	16:47:00
2018-06-28	16:48:00
2018-06-28	16:49:00
2018-06-28	16:50:00
2018-06-28	16:51:00
2018-06-28	16:52:00
2018-06-28	16:53:00
2018-06-28	16:54:00
2018-06-28	16:55:00
2018-06-28	16:56:00
2018-06-28	16:57:00
2018-06-28	16:58:00
2018-06-28	16:59:00
2018-06-28	17:00:00
2018-06-28	17:01:00
2018-06-28	17:02:00
2018-06-28	17:03:00
2018-06-28	17:04:00
2018-06-28	17:05:00
2018-06-28	17:06:00
2018-06-28	17:07:00
2018-06-28	17:08:00
2018-06-28	17:09:00
2018-06-28	17:10:00
2018-06-28	17:11:00
2018-06-28	17:12:00
2018-06-28	17:13:00
2018-06-28	17:14:00
2018-06-28	17:15:00
2018-06-28	17:16:00
2018-06-28	17:17:00
2018-06-28	17:18:00
2018-06-28	17:19:00
2018-06-28	17:20:00
2018-06-28	17:21:00
2018-06-28	17:22:00
2018-06-28	17:23:00
2018-06-28	17:24:00
2018-06-28	17:25:00
2018-06-28	17:26:00
2018-06-28	17:27:00
2018-06-28	17:28:00
2018-06-28	17:29:00
2018-06-28	17:30:00
2018-06-28	17:31:00
2018-06-28	17:32:00
2018-06-28	17:33:00
2018-06-28	17:34:00
2018-06-28	17:35:00
2018-06-28	17:36:00
2018-06-28	17:37:00
2018-06-28	17:38:00
2018-06-28	17:39:00
2018-06-28	17:40:00
2018-06-28	17:41:00
2018-06-28	17:42:00
2018-06-28	17:43:00
2018-06-28	17:44:00
2018-06-28	17:45:00
2018-06-28	17:46:00
2018-06-28	17:47:00
2018-06-28	17:48:00
2018-06-28	17:49:00
2018-06-28	17:50:00
2018-06-28	17:51:00
2018-06-28	17:52:00
2018-06-28	17:53:00
2018-06-28	17:54:00
2018-06-28	17:55:00
2018-06-28	17:56:00
2018-06-28	17:57:00
2018-06-28	17:58:00
2018-06-28	17:59:00
2018-06-28	18:00:00
2018-06-28	18:01:00
2018-06-28	18:02:00
2018-06-28	18:03:00
2018-06-28	18:04:00
2018-06-28	18:05:00
2018-06-28	18:06:00
2018-06-28	18:07:00
2018-06-28	18:08:00
2018-06-28	18:09:00
2018-06-28	18:10:00
2018-06-28	18:11:00
2018-06-28	18:12:00
2018-06-28	18:13:00
2018-06-28	18:14:00
2018-06-28	18:15:00
2018-06-28	18:16:00
2018-06-28	18:17:00
2018-06-28	18:18:00
2018-06-28	18:19:00
2018-06-28	18:20:00
2018-06-28	18:21:00
2018-06-28	18:22:00
2018-06-28	18:23:00
2018-06-28	18:24:00
2018-06-28	18:25:00
2018-06-28	18:26:00
2018-06-28	18:27:00
2018-06-28	18:28:00
2018-06-28	18:29:00
2018-06-28	18:30:00
2018-06-28	18:31:00
2018-06-28	18:32:00
2018-06-28	18:33:00
2018-06-28	18:34:00
2018-06-28	18:35:00
2018-06-28	18:36:00
2018-06-28	18:37:00
2018-06-28	18:38:00
2018-06-28	18:39:00
2018-06-28	18:40:00
2018-06-28	18:41:00
2018-06-28	18:42:00
2018-06-28	18:43:00
2018-06-28	18:44:00
2018-06-28	18:45:00
2018-06-28	18:46:00
2018-06-28	18:47:00
2018-06-28	18:48:00
2018-06-28	18:49:00
2018-06-28	18:50:00
2018-06-28	18:51:00
2018-06-28	18:52:00
2018-06-28	18:53:00
2018-06-28	18:54:00
2018-06-28	18:55:00
2018-06-28	18:56:00
2018-06-28	18:57:00
2018-06-28	18:58:00
2018-06-28	18:59:00
2018-06-28	19:00:00
2018-06-28	19:01:00
2018-06-28	19:02:00
2018-06-28	19:03:00
2018-06-28	19:04:00
2018-06-28	19:05:00
2018-06-28	19:06:00
2018-06-28	19:07:00
2018-06-28	19:08:00
2018-06-28	19:09:00
2018-06-28	19:10:00
2018-06-28	19:11:00
2018-06-28	19:12:00
2018-06-28	19:13:00
2018-06-28	19:14:00
2018-06-28	19:15:00
2018-06-28	19:16:00
2018-06-28	19:17:00
2018-06-28	19:18:00
2018-06-28	19:19:00
2018-06-28	19:20:00
2018-06-28	19:21:00
2018-06-28	19:22:00
2018-06-28	19:23:00
2018-06-28	19:24:00
2018-06-28	19:25:00
2018-06-28	19:26:00
2018-06-28	19:27:00
2018-06-28	19:28:00
2018-06-28	19:29:00
2018-06-28	19:30:00
2018-06-28	19:31:00
2018-06-28	19:32:00
2018-06-28	19:33:00
2018-06-28	19:34:00
2018-06-28	19:35:00
2018-06-28	19:36:00
2018-06-28	19:37:00
2018-06-28	19:38:00
2018-06-28	19:39:00
2018-06-28	19:40:00
2018-06-28	19:41:00
2018-06-28	19:42:00
2018-06-28	19:43:00
2018-06-28	19:44:00
2018-06-28	19:45:00
2018-06-28	19:46:00
2018-06-28	19:47:00
2018-06-28	19:48:00
2018-06-28	19:49:00
2018-06-28	19:50:00
2018-06-28	19:51:00
2018-06-28	19:52:00
2018-06-28	19:53:00
2018-06-28	19:54:00
2018-06-28	19:55:00
2018-06-28	19:56:00
2018-06-28	19:57:00
2018-06-28	19:58:00
2018-06-28	19:59:00
2018-06-28	20:00:00
2018-06-28	20:01:00
2018-06-28	20:02:00
2018-06-28	20:03:00
2018-06-28	20:04:00
2018-06-28	20:05:00
2018-06-28	20:06:00
2018-06-28	20:07:00
2018-06-28	20:08:00
2018-06-28	20:09:00
2018-06-28	20:10:00
2018-06-28	20:11:00
2018-06-28	20:12:00
2018-06-28	20:13:00
2018-06-28	20:14:00
2018-06-28	20:15:00
2018-06-28	20:16:00
2018-06-28	20:17:00
2018-06-28	20:18:00
2018-06-28	20:19:00
2018-06-28	20:20:00
2018-06-28	20:21:00
2018-06-28	20:22:00
2018-06-28	20:23:00
2018-06-28	20:24:00
2018-06-28	20:25:00
2018-06-28	20:26:00
2018-06-28	20:27:00
2018-06-28	20:28:00
2018-06-28	20:29:00
2018-06-28	20:30:00
2018-06-28	20:31:00
2018-06-28	20:32:00
2018-06-28	20:33:00
2018-06-28	20:34:00
2018-06-28	20:35:00
2018-06-28	20:36:00
2018-06-28	20:37:00
2018-06-28	20:38:00
2018-06-28	20:39:00
2018-06-28	20:40:00
2018-06-28	20:41:00
2018-06-28	20:42:00
2018-06-28	20:43:00
2018-06-28	20:44:00
2018-06-28	20:45:00
2018-06-28	20:46:00
2018-06-28	20:47:00
2018-06-28	20:48:00
2018-06-28	20:49:00
2018-06-28	20:50:00
2018-06-28	20:51:00
2018-06-28	20:52:00
2018-06-28	20:53:00
2018-06-28	20:54:00
2018-06-28	20:55:00
2018-06-28	20:56:00
2018-06-28	20:57:00
2018-06-28	20:58:00
2018-06-28	20:59:00
2018-06-28	21:00:00
2018-06-28	21:01:00
2018-06-28	21:02:00
2018-06-28	21:03:00
2018-06-28	21:04:00
2018-06-28	21:05:00
2018-06-28	21:06:00
2018-06-28	21:07:00
2018-06-28	21:08:00
2018-06-28	21:09:00
2018-06-28	21:10:00
2018-06-28	21:11:00
2018-06-28	21:12:00
2018-06-28	21:13:00
2018-06-28	21:14:00
2018-06-28	21:15:00
2018-06-28	21:16:00
2018-06-28	21:17:00
2018-06-28	21:18:00
2018-06-28	21:19:00
2018-06-28	21:20:00
2018-06-28	21:21:00
2018-06-28	21:22:00
2018-06-28	21:23:00
2018-06-28	21:24:00
2018-06-28	21:25:00
2018-06-28	21:26:00
2018-06-28	21:27:00
2018-06-28	21:28:00
2018-06-28	21:29:00
2018-06-28	21:30:00
2018-06-28	21:31:00
2018-06-28	21:32:00
2018-06-28	21:33:00
2018-06-28	21:34:00
2018-06-28	21:35:00
2018-06-28	21:36:00
2018-06-28	21:37:00
2018-06-28	21:38:00
2018-06-28	21:39:00
2018-06-28	21:40:00
2018-06-28	21:41:00
2018-06-28	21:42:00
2018-06-28	21:43:00
2018-06-28	21:44:00
2018-06-28	21:45:00
2018-06-28	21:46:00
2018-06-28	21:47:00
2018-06-28	21:48:00
2018-06-28	21:49:00
2018-06-28	21:50:00
2018-06-28	21:51:00
2018-06-28	21:52:00
2018-06-28	21:53:00
2018-06-28	21:54:00
2018-06-28	21:55:00
2018-06-28	21:56:00
2018-06-28	21:57:00
2018-06-28	21:58:00
2018-06-28	21:59:00
2018-06-28	22:00:00
2018-06-28	22:01:00
2018-06-28	22:02:00
2018-06-28	22:03:00
2018-06-28	22:04:00
2018-06-28	22:05:00
2018-06-28	22:06:00
2018-06-28	22:07:00
2018-06-28	22:08:00
2018-06-28	22:09:00
2018-06-28	22:10:00
2018-06-28	22:11:00
2018-06-28	22:12:00
2018-06-28	22:13:00
2018-06-28	22:14:00
2018-06-28	22:15:00
2018-06-28	22:16:00
2018-06-28	22:17:00
2018-06-28	22:18:00
2018-06-28	22:19:00
2018-06-28	22:20:00
2018-06-28	22:21:00
2018-06-28	22:22:00
2018-06-28	22:23:00
2018-06-28	22:24:00
2018-06-28	22:25:00
2018-06-28	22:26:00
2018-06-28	22:27:00
2018-06-28	22:28:00
2018-06-28	22:29:00
2018-06-28	22:30:00
2018-06-28	22:31:00
2018-06-28	22:32:00
2018-06-28	22:33:00
2018-06-28	22:34:00
2018-06-28	22:35:00
2018-06-28	22:36:00
2018-06-28	22:37:00
2018-06-28	22:38:00
2018-06-28	22:39:00
2018-06-28	22:40:00
2018-06-28	22:41:00
2018-06-28	22:42:00
2018-06-28	22:43:00
2018-06-28	22:44:00
2018-06-28	22:45:00
2018-06-28	22:46:00
2018-06-28	22:47:00
2018-06-28	22:48:00
2018-06-28	22:49:00
2018-06-28	22:50:00
2018-06-28	22:51:00
2018-06-28	22:52:00
2018-06-28	22:53:00
2018-06-28	22:54:00
2018-06-28	22:55:00
2018-06-28	22:56:00
2018-06-28	22:57:00
2018-06-28	22:58:00
2018-06-28	22:59:00
2018-06-28	23:00:00
2018-06-28	23:01:00
2018-06-28	23:02:00
2018-06-28	23:03:00
2018-06-28	23:04:00
2018-06-28	23:05:00
2018-06-28	23:06:00
2018-06-28	23:07:00
2018-06-28	23:08:00
2018-06-28	23:09:00
2018-06-28	23:10:00
2018-06-28	23:11:00
2018-06-28	23:12:00
2018-06-28	23:13:00
2018-06-28	23:14:00
2018-06-28	23:15:00
2018-06-28	23:16:00
2018-06-28	23:17:00
2018-06-28	23:18:00
2018-06-28	23:19:00
2018-06-28	23:20:00
2018-06-28	23:21:00
2018-06-28	23:22:00
2018-06-28	23:23:00
2018-06-28	23:24:00
2018-06-28	23:25:00
2018-06-28	23:26:00
2018-06-28	23:27:00
2018-06-28	23:28:00
2018-06-28	23:29:00
2018-06-28	23:30:00
2018-06-28	23:31:00
2018-06-28	23:32:00
2018-06-28	23:33:00
2018-06-28	23:34:00
2018-06-28	23:35:00
2018-06-28	23:36:00
2018-06-28	23:37:00
2018-06-28	23:38:00
2018-06-28	23:39:00
2018-06-28	23:40:00
2018-06-28	23:41:00
2018-06-28	23:42:00
2018-06-28	23:43:00
2018-06-28	23:44:00
2018-06-28	23:45:00
2018-06-28	23:46:00
2018-06-28	23:47:00
2018-06-28	23:48:00
2018-06-28	23:49:00
2018-06-28	23:50:00
2018-06-28	23:51:00
2018-06-28	23:52:00
2018-06-28	23:53:00
2018-06-28	23:54:00
2018-06-28	23:55:00
2018-06-28	23:56:00
2018-06-28	23:57:00
2018-06-28	23:58:00
2018-06-29	00:00:00
2018-06-29	00:01:00
2018-06-29	00:02:00
2018-06-29	00:03:00
2018-06-29	00:04:00
2018-06-29	00:05:00
2018-06-29	00:06:00
2018-06-29	00:07:00
2018-06-29	00:08:00
2018-06-29	00:09:00
2018-06-29	00:10:00
2018-06-29	00:11:00
2018-06-29	00:12:00
2018-06-29	00:13:00
2018-06-29	00:14:00
2018-06-29	00:15:00
2018-06-29	00:16:00
2018-06-29	00:17:00
2018-06-29	00:18:00
2018-06-29	00:19:00
2018-06-29	00:20:00
2018-06-29	00:21:00
2018-06-29	00:22:00
2018-06-29	00:23:00
2018-06-29	00:24:00
2018-06-29	00:25:00
2018-06-29	00:26:00
2018-06-29	00:27:00
2018-06-29	00:28:00
2018-06-29	00:29:00
2018-06-29	00:30:00
2018-06-29	00:31:00
2018-06-29	00:32:00
2018-06-29	00:33:00
2018-06-29	00:34:00
2018-06-29	00:35:00
2018-06-29	00:36:00
2018-06-29	00:37:00
2018-06-29	00:38:00
2018-06-29	00:39:00
2018-06-29	00:40:00
2018-06-29	00:41:00
2018-06-29	00:42:00
2018-06-29	00:43:00
2018-06-29	00:44:00
2018-06-29	00:45:00
2018-06-29	00:46:00
2018-06-29	00:47:00
2018-06-29	00:48:00
2018-06-29	00:49:00
2018-06-29	00:50:00
2018-06-29	00:51:00
2018-06-29	00:52:00
2018-06-29	00:53:00
2018-06-29	00:54:00
2018-06-29	00:55:00
2018-06-29	00:56:00
2018-06-29	00:57:00
2018-06-29	00:58:00
2018-06-29	00:59:00
2018-06-29	01:00:00
2018-06-29	01:01:00
2018-06-29	01:02:00
2018-06-29	01:03:00
2018-06-29	01:04:00
2018-06-29	01:05:00
2018-06-29	01:06:00
2018-06-29	01:07:00
2018-06-29	01:08:00
2018-06-29	01:09:00
2018-06-29	01:10:00
2018-06-29	01:11:00
2018-06-29	01:12:00
2018-06-29	01:13:00
2018-06-29	01:14:00
2018-06-29	01:15:00
2018-06-29	01:16:00
2018-06-29	01:17:00
2018-06-29	01:18:00
2018-06-29	01:19:00
2018-06-29	01:20:00
2018-06-29	01:21:00
2018-06-29	01:22:00
2018-06-29	01:23:00
2018-06-29	01:24:00
2018-06-29	01:25:00
2018-06-29	01:26:00
2018-06-29	01:27:00
2018-06-29	01:28:00
2018-06-29	01:29:00
2018-06-29	01:30:00
2018-06-29	01:31:00
2018-06-29	01:32:00
2018-06-29	01:33:00
2018-06-29	01:34:00
2018-06-29	01:35:00
2018-06-29	01:36:00
2018-06-29	01:37:00
2018-06-29	01:38:00
2018-06-29	01:39:00
2018-06-29	01:40:00
2018-06-29	01:41:00
2018-06-29	01:42:00
2018-06-29	01:43:00
2018-06-29	01:44:00
2018-06-29	01:45:00
2018-06-29	01:46:00
2018-06-29	01:47:00
2018-06-29	01:48:00
2018-06-29	01:49:00
2018-06-29	01:50:00
2018-06-29	01:51:00
2018-06-29	01:52:00
2018-06-29	01:53:00
2018-06-29	01:54:00
2018-06-29	01:55:00
2018-06-29	01:56:00
2018-06-29	01:57:00
2018-06-29	01:58:00
2018-06-29	01:59:00
2018-06-29	02:00:00
2018-06-29	02:01:00
2018-06-29	02:02:00
2018-06-29	02:03:00
2018-06-29	02:04:00
2018-06-29	02:05:00
2018-06-29	02:06:00
2018-06-29	02:07:00
2018-06-29	02:08:00
2018-06-29	02:09:00
2018-06-29	02:10:00
2018-06-29	02:11:00
2018-06-29	02:12:00
2018-06-29	02:13:00
2018-06-29	02:14:00
2018-06-29	02:15:00
2018-06-29	02:16:00
2018-06-29	02:17:00
2018-06-29	02:18:00
2018-06-29	02:19:00
2018-06-29	02:20:00
2018-06-29	02:21:00
2018-06-29	02:22:00
2018-06-29	02:23:00
2018-06-29	02:24:00
2018-06-29	02:25:00
2018-06-29	02:26:00
2018-06-29	02:27:00
2018-06-29	02:28:00
2018-06-29	02:29:00
2018-06-29	02:30:00
2018-06-29	02:31:00
2018-06-29	02:32:00
2018-06-29	02:33:00
2018-06-29	02:34:00
2018-06-29	02:35:00
2018-06-29	02:36:00
2018-06-29	02:37:00
2018-06-29	02:38:00
2018-06-29	02:39:00
2018-06-29	02:40:00
2018-06-29	02:41:00
2018-06-29	02:42:00
2018-06-29	02:43:00
2018-06-29	02:44:00
2018-06-29	02:45:00
2018-06-29	02:46:00
2018-06-29	02:47:00
2018-06-29	02:48:00
2018-06-29	02:49:00
2018-06-29	02:50:00
2018-06-29	02:51:00
2018-06-29	02:52:00
2018-06-29	02:53:00
2018-06-29	02:54:00
2018-06-29	02:55:00
2018-06-29	02:56:00
2018-06-29	02:57:00
2018-06-29	02:58:00
2018-06-29	02:59:00
2018-06-29	03:00:00
2018-06-29	03:01:00
2018-06-29	03:02:00
2018-06-29	03:03:00
2018-06-29	03:04:00
2018-06-29	03:05:00
2018-06-29	03:06:00
2018-06-29	03:07:00
2018-06-29	03:08:00
2018-06-29	03:09:00
2018-06-29	03:10:00
2018-06-29	03:11:00
2018-06-29	03:12:00
2018-06-29	03:13:00
2018-06-29	03:14:00
2018-06-29	03:15:00
2018-06-29	03:16:00
2018-06-29	03:17:00
2018-06-29	03:18:00
2018-06-29	03:19:00
2018-06-29	03:20:00
2018-06-29	03:21:00
2018-06-29	03:22:00
2018-06-29	03:23:00
2018-06-29	03:24:00
2018-06-29	03:25:00
2018-06-29	03:26:00
2018-06-29	03:27:00
2018-06-29	03:28:00
2018-06-29	03:29:00
2018-06-29	03:30:00
2018-06-29	03:31:00
2018-06-29	03:32:00
2018-06-29	03:33:00
2018-06-29	03:34:00
2018-06-29	03:35:00
2018-06-29	03:36:00
2018-06-29	03:37:00
2018-06-29	03:38:00
2018-06-29	03:39:00
2018-06-29	03:40:00
2018-06-29	03:41:00
2018-06-29	03:42:00
2018-06-29	03:43:00
2018-06-29	03:44:00
2018-06-29	03:45:00
2018-06-29	03:46:00
2018-06-29	03:47:00
2018-06-29	03:48:00
2018-06-29	03:49:00
2018-06-29	03:50:00
2018-06-29	03:51:00
2018-06-29	03:52:00
2018-06-29	03:53:00
2018-06-29	03:54:00
2018-06-29	03:55:00
2018-06-29	03:56:00
2018-06-29	03:57:00
2018-06-29	03:58:00
2018-06-29	03:59:00
2018-06-29	04:00:00
2018-06-29	04:01:00
2018-06-29	04:02:00
2018-06-29	04:03:00
2018-06-29	04:04:00
2018-06-29	04:05:00
2018-06-29	04:06:00
2018-06-29	04:07:00
2018-06-29	04:08:00
2018-06-29	04:09:00
2018-06-29	04:10:00
2018-06-29	04:11:00
2018-06-29	04:12:00
2018-06-29	04:13:00
2018-06-29	04:14:00
2018-06-29	04:15:00
2018-06-29	04:16:00
2018-06-29	04:17:00
2018-06-29	04:18:00
2018-06-29	04:19:00
[truncated: 126,033 more rows]

## Sheet: 1030
date	time
2018-06-29	00:00:00
2018-06-29	00:01:00
2018-06-29	00:02:00
2018-06-29	00:03:00
2018-06-29	00:04:00
2018-06-29	00:05:00
2018-06-29	00:06:00
2018-06-29	00:07:00
2018-06-29	00:08:00
2018-06-29	00:09:00
2018-06-29	00:10:00
2018-06-29	00:11:00
2018-06-29	00:12:00
2018-06-29	00:13:00
2018-06-29	00:14:00
2018-06-29	00:15:00
2018-06-29	00:16:00
2018-06-29	00:17:00
2018-06-29	00:18:00
2018-06-29	00:19:00
2018-06-29	00:20:00
2018-06-29	00:21:00
2018-06-29	00:22:00
2018-06-29	00:23:00
2018-06-29	00:24:00
2018-06-29	00:25:00
2018-06-29	00:26:00
2018-06-29	00:27:00
2018-06-29	00:28:00
2018-06-29	00:29:00
2018-06-29	00:30:00
2018-06-29	00:31:00
2018-06-29	00:32:00
2018-06-29	00:33:00
2018-06-29	00:34:00
2018-06-29	00:35:00
2018-06-29	00:36:00
2018-06-29	00:37:00
2018-06-29	00:38:00
2018-06-29	00:39:00
2018-06-29	00:40:00
2018-06-29	00:41:00
2018-06-29	00:42:00
2018-06-29	00:43:00
2018-06-29	00:44:00
2018-06-29	00:45:00
2018-06-29	00:46:00
2018-06-29	00:47:00
2018-06-29	00:48:00
2018-06-29	00:49:00
2018-06-29	00:50:00
2018-06-29	00:51:00
2018-06-29	00:52:00
2018-06-29	00:53:00
2018-06-29	00:54:00
2018-06-29	00:55:00
2018-06-29	00:56:00
2018-06-29	00:57:00
2018-06-29	00:58:00
2018-06-29	00:59:00
2018-06-29	01:00:00
2018-06-29	01:01:00
2018-06-29	01:02:00
2018-06-29	01:03:00
2018-06-29	01:04:00
2018-06-29	01:05:00
2018-06-29	01:06:00
2018-06-29	01:07:00
2018-06-29	01:08:00
2018-06-29	01:09:00
2018-06-29	01:10:00
2018-06-29	01:11:00
2018-06-29	01:12:00
2018-06-29	01:13:00
2018-06-29	01:14:00
2018-06-29	01:15:00
2018-06-29	01:16:00
2018-06-29	01:17:00
2018-06-29	01:18:00
2018-06-29	01:19:00
2018-06-29	01:20:00
2018-06-29	01:21:00
2018-06-29	01:22:00
2018-06-29	01:23:00
2018-06-29	01:24:00
2018-06-29	01:25:00
2018-06-29	01:26:00
2018-06-29	01:27:00
2018-06-29	01:28:00
2018-06-29	01:29:00
2018-06-29	01:30:00
2018-06-29	01:31:00
2018-06-29	01:32:00
2018-06-29	01:33:00
2018-06-29	01:34:00
2018-06-29	01:35:00
2018-06-29	01:36:00
2018-06-29	01:37:00
2018-06-29	01:38:00
2018-06-29	01:39:00
2018-06-29	01:40:00
2018-06-29	01:41:00
2018-06-29	01:42:00
2018-06-29	01:43:00
2018-06-29	01:44:00
2018-06-29	01:45:00
2018-06-29	01:46:00
2018-06-29	01:47:00
2018-06-29	01:48:00
2018-06-29	01:49:00
2018-06-29	01:50:00
2018-06-29	01:51:00
2018-06-29	01:52:00
2018-06-29	01:53:00
2018-06-29	01:54:00
2018-06-29	01:55:00
2018-06-29	01:56:00
2018-06-29	01:57:00
2018-06-29	01:58:00
2018-06-29	01:59:00
2018-06-29	02:00:00
2018-06-29	02:01:00
2018-06-29	02:02:00
2018-06-29	02:03:00
2018-06-29	02:04:00
2018-06-29	02:05:00
2018-06-29	02:06:00
2018-06-29	02:07:00
2018-06-29	02:08:00
2018-06-29	02:09:00
2018-06-29	02:10:00
2018-06-29	02:11:00
2018-06-29	02:12:00
2018-06-29	02:13:00
2018-06-29	02:14:00
2018-06-29	02:15:00
2018-06-29	02:16:00
2018-06-29	02:17:00
2018-06-29	02:18:00
2018-06-29	02:19:00
2018-06-29	02:20:00
2018-06-29	02:21:00
2018-06-29	02:22:00
2018-06-29	02:23:00
2018-06-29	02:24:00
2018-06-29	02:25:00
2018-06-29	02:26:00
2018-06-29	02:27:00
2018-06-29	02:28:00
2018-06-29	02:29:00
2018-06-29	02:30:00
2018-06-29	02:31:00
2018-06-29	02:32:00
2018-06-29	02:33:00
2018-06-29	02:34:00
2018-06-29	02:35:00
2018-06-29	02:36:00
2018-06-29	02:37:00
2018-06-29	02:38:00
2018-06-29	02:39:00
2018-06-29	02:40:00
2018-06-29	02:41:00
2018-06-29	02:42:00
2018-06-29	02:43:00
2018-06-29	02:44:00
2018-06-29	02:45:00
2018-06-29	02:46:00
2018-06-29	02:47:00
2018-06-29	02:48:00
2018-06-29	02:49:00
2018-06-29	02:50:00
2018-06-29	02:51:00
2018-06-29	02:52:00
2018-06-29	02:53:00
2018-06-29	02:54:00
2018-06-29	02:55:00
2018-06-29	02:56:00
2018-06-29	02:57:00
2018-06-29	02:58:00
2018-06-29	02:59:00
2018-06-29	03:00:00
2018-06-29	03:01:00
2018-06-29	03:02:00
2018-06-29	03:03:00
2018-06-29	03:04:00
2018-06-29	03:05:00
2018-06-29	03:06:00
2018-06-29	03:07:00
2018-06-29	03:08:00
2018-06-29	03:09:00
2018-06-29	03:10:00
2018-06-29	03:11:00
2018-06-29	03:12:00
2018-06-29	03:13:00
2018-06-29	03:14:00
2018-06-29	03:15:00
2018-06-29	03:16:00
2018-06-29	03:17:00
2018-06-29	03:18:00
2018-06-29	03:19:00
2018-06-29	03:20:00
2018-06-29	03:21:00
2018-06-29	03:22:00
2018-06-29	03:23:00
2018-06-29	03:24:00
2018-06-29	03:25:00
2018-06-29	03:26:00
2018-06-29	03:27:00
2018-06-29	03:28:00
2018-06-29	03:29:00
2018-06-29	03:30:00
2018-06-29	03:31:00
2018-06-29	03:32:00
2018-06-29	03:33:00
2018-06-29	03:34:00
2018-06-29	03:35:00
2018-06-29	03:36:00
2018-06-29	03:37:00
2018-06-29	03:38:00
2018-06-29	03:39:00
2018-06-29	03:40:00
2018-06-29	03:41:00
2018-06-29	03:42:00
2018-06-29	03:43:00
2018-06-29	03:44:00
2018-06-29	03:45:00
2018-06-29	03:46:00
2018-06-29	03:47:00
2018-06-29	03:48:00
2018-06-29	03:49:00
2018-06-29	03:50:00
2018-06-29	03:51:00
2018-06-29	03:52:00
2018-06-29	03:53:00
2018-06-29	03:54:00
2018-06-29	03:55:00
2018-06-29	03:56:00
2018-06-29	03:57:00
2018-06-29	03:58:00
2018-06-29	03:59:00
2018-06-29	04:00:00
2018-06-29	04:01:00
2018-06-29	04:02:00
2018-06-29	04:03:00
2018-06-29	04:04:00
2018-06-29	04:05:00
2018-06-29	04:06:00
2018-06-29	04:07:00
2018-06-29	04:08:00
2018-06-29	04:09:00
2018-06-29	04:10:00
2018-06-29	04:11:00
2018-06-29	04:12:00
2018-06-29	04:13:00
2018-06-29	04:14:00
2018-06-29	04:15:00
2018-06-29	04:16:00
2018-06-29	04:17:00
2018-06-29	04:18:00
2018-06-29	04:19:00
2018-06-29	04:20:00
2018-06-29	04:21:00
2018-06-29	04:22:00
2018-06-29	04:23:00
2018-06-29	04:24:00
2018-06-29	04:25:00
2018-06-29	04:26:00
2018-06-29	04:27:00
2018-06-29	04:28:00
2018-06-29	04:29:00
2018-06-29	04:30:00
2018-06-29	04:31:00
2018-06-29	04:32:00
2018-06-29	04:33:00
2018-06-29	04:34:00
2018-06-29	04:35:00
2018-06-29	04:36:00
2018-06-29	04:37:00
2018-06-29	04:38:00
2018-06-29	04:39:00
2018-06-29	04:40:00
2018-06-29	04:41:00
2018-06-29	04:42:00
2018-06-29	04:43:00
2018-06-29	04:44:00
2018-06-29	04:45:00
2018-06-29	04:46:00
2018-06-29	04:47:00
2018-06-29	04:48:00
2018-06-29	04:49:00
2018-06-29	04:50:00
2018-06-29	04:51:00
2018-06-29	04:52:00
2018-06-29	04:53:00
2018-06-29	04:54:00
2018-06-29	04:55:00
2018-06-29	04:56:00
2018-06-29	04:57:00
2018-06-29	04:58:00
2018-06-29	04:59:00
2018-06-29	05:00:00
2018-06-29	05:01:00
2018-06-29	05:02:00
2018-06-29	05:03:00
2018-06-29	05:04:00
2018-06-29	05:05:00
2018-06-29	05:06:00
2018-06-29	05:07:00
2018-06-29	05:08:00
2018-06-29	05:09:00
2018-06-29	05:10:00
2018-06-29	05:11:00
2018-06-29	05:12:00
2018-06-29	05:13:00
2018-06-29	05:14:00
2018-06-29	05:15:00
2018-06-29	05:16:00
2018-06-29	05:17:00
2018-06-29	05:18:00
2018-06-29	05:19:00
2018-06-29	05:20:00
2018-06-29	05:21:00
2018-06-29	05:22:00
2018-06-29	05:23:00
2018-06-29	05:24:00
2018-06-29	05:25:00
2018-06-29	05:26:00
2018-06-29	05:27:00
2018-06-29	05:28:00
2018-06-29	05:29:00
2018-06-29	05:30:00
2018-06-29	05:31:00
2018-06-29	05:32:00
2018-06-29	05:33:00
2018-06-29	05:34:00
2018-06-29	05:35:00
2018-06-29	05:36:00
2018-06-29	05:37:00
2018-06-29	05:38:00
2018-06-29	05:39:00
2018-06-29	05:40:00
2018-06-29	05:41:00
2018-06-29	05:42:00
2018-06-29	05:43:00
2018-06-29	05:44:00
2018-06-29	05:45:00
2018-06-29	05:46:00
2018-06-29	05:47:00
2018-06-29	05:48:00
2018-06-29	05:49:00
2018-06-29	05:50:00
2018-06-29	05:51:00
2018-06-29	05:52:00
2018-06-29	05:53:00
2018-06-29	05:54:00
2018-06-29	05:55:00
2018-06-29	05:56:00
2018-06-29	05:57:00
2018-06-29	05:58:00
2018-06-29	05:59:00
2018-06-29	06:00:00
2018-06-29	06:01:00
2018-06-29	06:02:00
2018-06-29	06:03:00
2018-06-29	06:04:00
2018-06-29	06:05:00
2018-06-29	06:06:00
2018-06-29	06:07:00
2018-06-29	06:08:00
2018-06-29	06:09:00
2018-06-29	06:10:00
2018-06-29	06:11:00
2018-06-29	06:12:00
2018-06-29	06:13:00
2018-06-29	06:14:00
2018-06-29	06:15:00
2018-06-29	06:16:00
2018-06-29	06:17:00
2018-06-29	06:20:00
2018-06-29	06:21:00
2018-06-29	06:22:00
2018-06-29	06:23:00
2018-06-29	06:24:00
2018-06-29	06:25:00
2018-06-29	06:26:00
2018-06-29	06:27:00
2018-06-29	06:28:00
2018-06-29	06:29:00
2018-06-29	06:30:00
2018-06-29	06:31:00
2018-06-29	06:32:00
2018-06-29	06:33:00
2018-06-29	06:34:00
2018-06-29	06:35:00
2018-06-29	06:36:00
2018-06-29	06:37:00
2018-06-29	06:38:00
2018-06-29	06:39:00
2018-06-29	06:40:00
2018-06-29	06:41:00
2018-06-29	06:42:00
2018-06-29	06:43:00
2018-06-29	06:44:00
2018-06-29	06:45:00
2018-06-29	06:46:00
2018-06-29	06:47:00
2018-06-29	06:48:00
2018-06-29	06:49:00
2018-06-29	06:50:00
2018-06-29	06:51:00
2018-06-29	06:52:00
2018-06-29	06:53:00
2018-06-29	06:54:00
2018-06-29	06:55:00
2018-06-29	06:56:00
2018-06-29	06:57:00
2018-06-29	06:58:00
2018-06-29	06:59:00
2018-06-29	07:00:00
2018-06-29	07:01:00
2018-06-29	07:02:00
2018-06-29	07:03:00
2018-06-29	07:04:00
2018-06-29	07:05:00
2018-06-29	07:06:00
2018-06-29	07:07:00
2018-06-29	07:08:00
2018-06-29	07:09:00
2018-06-29	07:10:00
2018-06-29	07:11:00
2018-06-29	07:12:00
2018-06-29	07:13:00
2018-06-29	07:14:00
2018-06-29	07:15:00
2018-06-29	07:16:00
2018-06-29	07:17:00
2018-06-29	07:18:00
2018-06-29	07:19:00
2018-06-29	07:20:00
2018-06-29	07:21:00
2018-06-29	07:22:00
2018-06-29	07:23:00
2018-06-29	07:24:00
2018-06-29	07:25:00
2018-06-29	07:26:00
2018-06-29	07:27:00
2018-06-29	07:28:00
2018-06-29	07:29:00
2018-06-29	07:30:00
2018-06-29	07:31:00
2018-06-29	07:32:00
2018-06-29	07:33:00
2018-06-29	07:34:00
2018-06-29	07:35:00
2018-06-29	07:36:00
2018-06-29	07:37:00
2018-06-29	07:38:00
2018-06-29	07:39:00
2018-06-29	07:40:00
2018-06-29	07:41:00
2018-06-29	07:42:00
2018-06-29	07:43:00
2018-06-29	07:44:00
2018-06-29	07:45:00
2018-06-29	07:46:00
2018-06-29	07:47:00
2018-06-29	07:48:00
2018-06-29	07:49:00
2018-06-29	07:50:00
2018-06-29	07:51:00
2018-06-29	07:52:00
2018-06-29	07:53:00
2018-06-29	07:54:00
2018-06-29	07:55:00
2018-06-29	07:56:00
2018-06-29	07:57:00
2018-06-29	07:58:00
2018-06-29	07:59:00
2018-06-29	08:00:00
2018-06-29	08:01:00
2018-06-29	08:02:00
2018-06-29	08:03:00
2018-06-29	08:04:00
2018-06-29	08:05:00
2018-06-29	08:06:00
2018-06-29	08:07:00
2018-06-29	08:08:00
2018-06-29	08:09:00
2018-06-29	08:10:00
2018-06-29	08:11:00
2018-06-29	08:12:00
2018-06-29	08:13:00
2018-06-29	08:14:00
2018-06-29	08:15:00
2018-06-29	08:16:00
2018-06-29	08:17:00
2018-06-29	08:18:00
2018-06-29	08:19:00
2018-06-29	08:20:00
2018-06-29	08:21:00
2018-06-29	08:22:00
2018-06-29	08:23:00
2018-06-29	08:24:00
2018-06-29	08:25:00
2018-06-29	08:26:00
2018-06-29	08:27:00
2018-06-29	08:28:00
2018-06-29	08:29:00
2018-06-29	08:30:00
2018-06-29	08:31:00
2018-06-29	08:32:00
2018-06-29	08:33:00
2018-06-29	08:34:00
2018-06-29	08:35:00
2018-06-29	08:36:00
2018-06-29	08:37:00
2018-06-29	08:38:00
2018-06-29	08:39:00
2018-06-29	08:40:00
2018-06-29	08:41:00
2018-06-29	08:42:00
2018-06-29	08:43:00
2018-06-29	08:44:00
2018-06-29	08:45:00
2018-06-29	08:46:00
2018-06-29	08:47:00
2018-06-29	08:48:00
2018-06-29	08:49:00
2018-06-29	08:50:00
2018-06-29	08:51:00
2018-06-29	08:52:00
2018-06-29	08:53:00
2018-06-29	08:54:00
2018-06-29	08:55:00
2018-06-29	08:56:00
2018-06-29	08:57:00
2018-06-29	08:58:00
2018-06-29	08:59:00
2018-06-29	09:00:00
2018-06-29	09:01:00
2018-06-29	09:02:00
2018-06-29	09:03:00
2018-06-29	09:04:00
2018-06-29	09:05:00
2018-06-29	09:06:00
2018-06-29	09:07:00
2018-06-29	09:08:00
2018-06-29	09:09:00
2018-06-29	09:10:00
2018-06-29	09:11:00
2018-06-29	09:12:00
2018-06-29	09:13:00
2018-06-29	09:14:00
2018-06-29	09:15:00
2018-06-29	09:16:00
2018-06-29	09:17:00
2018-06-29	09:18:00
2018-06-29	09:19:00
2018-06-29	09:20:00
2018-06-29	09:21:00
2018-06-29	09:22:00
2018-06-29	09:23:00
2018-06-29	09:24:00
2018-06-29	09:25:00
2018-06-29	09:26:00
2018-06-29	09:27:00
2018-06-29	09:28:00
2018-06-29	09:29:00
2018-06-29	09:30:00
2018-06-29	09:31:00
2018-06-29	09:32:00
2018-06-29	09:33:00
2018-06-29	09:34:00
2018-06-29	09:35:00
2018-06-29	09:36:00
2018-06-29	09:37:00
2018-06-29	09:38:00
2018-06-29	09:39:00
2018-06-29	09:40:00
2018-06-29	09:41:00
2018-06-29	09:42:00
2018-06-29	09:43:00
2018-06-29	09:44:00
2018-06-29	09:45:00
2018-06-29	09:46:00
2018-06-29	09:47:00
2018-06-29	09:48:00
2018-06-29	09:49:00
2018-06-29	09:50:00
2018-06-29	09:51:00
2018-06-29	09:52:00
2018-06-29	09:53:00
2018-06-29	09:54:00
2018-06-29	09:55:00
2018-06-29	09:56:00
2018-06-29	09:57:00
2018-06-29	09:58:00
2018-06-29	09:59:00
2018-06-29	10:00:00
2018-06-29	10:01:00
2018-06-29	10:02:00
2018-06-29	10:03:00
2018-06-29	10:04:00
2018-06-29	10:05:00
2018-06-29	10:06:00
2018-06-29	10:07:00
2018-06-29	10:08:00
2018-06-29	10:09:00
2018-06-29	10:10:00
2018-06-29	10:11:00
2018-06-29	10:12:00
2018-06-29	10:13:00
2018-06-29	10:14:00
2018-06-29	10:15:00
2018-06-29	10:16:00
2018-06-29	10:17:00
2018-06-29	10:18:00
2018-06-29	10:19:00
2018-06-29	10:20:00
2018-06-29	10:21:00
2018-06-29	10:22:00
2018-06-29	10:23:00
2018-06-29	10:24:00
2018-06-29	10:25:00
2018-06-29	10:26:00
2018-06-29	10:27:00
2018-06-29	10:28:00
2018-06-29	10:29:00
2018-06-29	10:30:00
2018-06-29	10:31:00
2018-06-29	10:32:00
2018-06-29	10:33:00
2018-06-29	10:34:00
2018-06-29	10:35:00
2018-06-29	10:36:00
2018-06-29	10:37:00
2018-06-29	10:38:00
2018-06-29	10:39:00
2018-06-29	10:40:00
2018-06-29	10:41:00
2018-06-29	10:42:00
2018-06-29	10:43:00
2018-06-29	10:44:00
2018-06-29	10:45:00
2018-06-29	10:46:00
2018-06-29	10:47:00
2018-06-29	10:48:00
2018-06-29	10:49:00
2018-06-29	10:50:00
2018-06-29	10:51:00
2018-06-29	10:52:00
2018-06-29	10:53:00
2018-06-29	10:54:00
2018-06-29	10:55:00
2018-06-29	10:56:00
2018-06-29	10:57:00
2018-06-29	10:58:00
2018-06-29	10:59:00
2018-06-29	11:00:00
2018-06-29	11:01:00
2018-06-29	11:02:00
2018-06-29	11:03:00
2018-06-29	11:04:00
2018-06-29	11:05:00
2018-06-29	11:06:00
2018-06-29	11:07:00
2018-06-29	11:08:00
2018-06-29	11:09:00
2018-06-29	11:10:00
2018-06-29	11:11:00
2018-06-29	11:12:00
2018-06-29	11:13:00
2018-06-29	11:14:00
2018-06-29	11:15:00
2018-06-29	11:16:00
2018-06-29	11:17:00
2018-06-29	11:18:00
2018-06-29	11:19:00
2018-06-29	11:20:00
2018-06-29	11:21:00
2018-06-29	11:22:00
2018-06-29	11:23:00
2018-06-29	11:24:00
2018-06-29	11:25:00
2018-06-29	11:26:00
2018-06-29	11:27:00
2018-06-29	11:28:00
2018-06-29	11:29:00
2018-06-29	11:30:00
2018-06-29	11:31:00
2018-06-29	11:32:00
2018-06-29	11:33:00
2018-06-29	11:34:00
2018-06-29	11:35:00
2018-06-29	11:36:00
2018-06-29	11:37:00
2018-06-29	11:38:00
2018-06-29	11:39:00
2018-06-29	11:40:00
2018-06-29	11:41:00
2018-06-29	11:42:00
2018-06-29	11:43:00
2018-06-29	11:44:00
2018-06-29	11:45:00
2018-06-29	11:46:00
2018-06-29	11:47:00
2018-06-29	11:48:00
2018-06-29	11:49:00
2018-06-29	11:50:00
2018-06-29	11:51:00
2018-06-29	11:52:00
2018-06-29	11:53:00
2018-06-29	11:54:00
2018-06-29	11:55:00
2018-06-29	11:56:00
2018-06-29	11:57:00
2018-06-29	11:58:00
2018-06-29	11:59:00
2018-06-29	12:00:00
2018-06-29	12:01:00
2018-06-29	12:02:00
2018-06-29	12:03:00
2018-06-29	12:04:00
2018-06-29	12:05:00
2018-06-29	12:06:00
2018-06-29	12:07:00
2018-06-29	12:08:00
2018-06-29	12:09:00
2018-06-29	12:10:00
2018-06-29	12:11:00
2018-06-29	12:12:00
2018-06-29	12:13:00
2018-06-29	12:14:00
2018-06-29	12:15:00
2018-06-29	12:16:00
2018-06-29	12:17:00
2018-06-29	12:18:00
2018-06-29	12:19:00
2018-06-29	12:20:00
2018-06-29	12:21:00
2018-06-29	12:22:00
2018-06-29	12:23:00
2018-06-29	12:24:00
2018-06-29	12:25:00
2018-06-29	12:26:00
2018-06-29	12:27:00
2018-06-29	12:28:00
2018-06-29	12:29:00
2018-06-29	12:30:00
2018-06-29	12:31:00
2018-06-29	12:32:00
2018-06-29	12:33:00
2018-06-29	12:34:00
2018-06-29	12:35:00
2018-06-29	12:36:00
2018-06-29	12:37:00
2018-06-29	12:38:00
2018-06-29	12:39:00
2018-06-29	12:40:00
2018-06-29	12:41:00
2018-06-29	12:42:00
2018-06-29	12:43:00
2018-06-29	12:44:00
2018-06-29	12:45:00
2018-06-29	12:46:00
2018-06-29	12:47:00
2018-06-29	12:48:00
2018-06-29	12:49:00
2018-06-29	12:50:00
2018-06-29	12:51:00
2018-06-29	12:52:00
2018-06-29	12:53:00
2018-06-29	12:54:00
2018-06-29	12:55:00
2018-06-29	12:56:00
2018-06-29	12:57:00
2018-06-29	12:58:00
2018-06-29	12:59:00
2018-06-29	13:00:00
2018-06-29	13:01:00
2018-06-29	13:02:00
2018-06-29	13:03:00
2018-06-29	13:04:00
2018-06-29	13:05:00
2018-06-29	13:06:00
2018-06-29	13:07:00
2018-06-29	13:08:00
2018-06-29	13:09:00
2018-06-29	13:10:00
2018-06-29	13:11:00
2018-06-29	13:12:00
2018-06-29	13:13:00
2018-06-29	13:14:00
2018-06-29	13:15:00
2018-06-29	13:16:00
2018-06-29	13:17:00
2018-06-29	13:18:00
2018-06-29	13:19:00
2018-06-29	13:20:00
2018-06-29	13:21:00
2018-06-29	13:22:00
2018-06-29	13:23:00
2018-06-29	13:24:00
2018-06-29	13:25:00
2018-06-29	13:26:00
2018-06-29	13:27:00
2018-06-29	13:28:00
2018-06-29	13:29:00
2018-06-29	13:30:00
2018-06-29	13:31:00
2018-06-29	13:32:00
2018-06-29	13:33:00
2018-06-29	13:34:00
2018-06-29	13:35:00
2018-06-29	13:36:00
2018-06-29	13:37:00
2018-06-29	13:38:00
2018-06-29	13:39:00
2018-06-29	13:40:00
2018-06-29	13:41:00
2018-06-29	13:42:00
2018-06-29	13:43:00
2018-06-29	13:44:00
2018-06-29	13:45:00
2018-06-29	13:46:00
2018-06-29	13:47:00
2018-06-29	13:48:00
2018-06-29	13:49:00
2018-06-29	13:50:00
2018-06-29	13:51:00
2018-06-29	13:52:00
2018-06-29	13:53:00
2018-06-29	13:54:00
2018-06-29	13:55:00
2018-06-29	13:56:00
2018-06-29	13:57:00
2018-06-29	13:58:00
2018-06-29	13:59:00
2018-06-29	14:00:00
2018-06-29	14:01:00
2018-06-29	14:02:00
2018-06-29	14:03:00
2018-06-29	14:04:00
2018-06-29	14:05:00
2018-06-29	14:06:00
2018-06-29	14:07:00
2018-06-29	14:08:00
2018-06-29	14:09:00
2018-06-29	14:10:00
2018-06-29	14:11:00
2018-06-29	14:12:00
2018-06-29	14:13:00
2018-06-29	14:14:00
2018-06-29	14:15:00
2018-06-29	14:16:00
2018-06-29	14:17:00
2018-06-29	14:18:00
2018-06-29	14:19:00
2018-06-29	14:20:00
2018-06-29	18:17:00
2018-06-29	18:18:00
2018-06-29	18:19:00
2018-06-29	18:20:00
2018-06-29	18:21:00
2018-06-29	18:22:00
2018-06-29	18:23:00
2018-06-29	18:24:00
2018-06-29	18:25:00
2018-06-29	18:26:00
2018-06-29	18:27:00
2018-06-29	18:28:00
2018-06-29	18:29:00
2018-06-29	18:30:00
2018-06-29	18:31:00
2018-06-29	18:32:00
2018-06-29	18:33:00
2018-06-29	18:34:00
2018-06-29	18:35:00
2018-06-29	18:36:00
2018-06-29	18:37:00
2018-06-29	18:38:00
2018-06-29	18:39:00
2018-06-29	18:40:00
2018-06-29	18:41:00
2018-06-29	18:42:00
2018-06-29	18:43:00
2018-06-29	18:44:00
2018-06-29	18:45:00
2018-06-29	18:46:00
2018-06-29	18:47:00
2018-06-29	18:48:00
2018-06-29	18:49:00
2018-06-29	18:50:00
2018-06-29	18:51:00
2018-06-29	18:52:00
2018-06-29	18:53:00
2018-06-29	18:54:00
2018-06-29	18:55:00
2018-06-29	18:56:00
2018-06-29	18:57:00
2018-06-29	18:58:00
2018-06-29	18:59:00
2018-06-29	19:00:00
2018-06-29	19:01:00
2018-06-29	19:02:00
2018-06-29	19:03:00
2018-06-29	19:04:00
2018-06-29	19:05:00
2018-06-29	19:06:00
2018-06-29	19:07:00
2018-06-29	19:08:00
2018-06-29	19:09:00
2018-06-29	19:10:00
2018-06-29	19:11:00
2018-06-29	19:12:00
2018-06-29	19:13:00
2018-06-29	19:14:00
2018-06-29	19:15:00
2018-06-29	19:16:00
2018-06-29	19:17:00
2018-06-29	19:18:00
2018-06-29	19:19:00
2018-06-29	19:20:00
2018-06-29	19:21:00
2018-06-29	19:22:00
2018-06-29	19:23:00
2018-06-29	19:24:00
2018-06-29	19:25:00
2018-06-29	19:26:00
2018-06-29	19:27:00
2018-06-29	19:28:00
2018-06-29	19:29:00
2018-06-29	19:30:00
2018-06-29	19:31:00
2018-06-29	19:32:00
2018-06-29	19:33:00
2018-06-29	19:34:00
2018-06-29	19:35:00
2018-06-29	19:36:00
2018-06-29	19:37:00
2018-06-29	19:38:00
2018-06-29	19:39:00
2018-06-29	19:40:00
2018-06-29	19:41:00
2018-06-29	19:42:00
2018-06-29	19:43:00
2018-06-29	19:44:00
2018-06-29	19:45:00
2018-06-29	19:46:00
2018-06-29	19:47:00
2018-06-29	19:48:00
2018-06-29	19:49:00
2018-06-29	19:50:00
2018-06-29	19:51:00
2018-06-29	19:52:00
2018-06-29	19:53:00
2018-06-29	19:54:00
2018-06-29	19:55:00
2018-06-29	19:56:00
2018-06-29	19:57:00
2018-06-29	19:58:00
2018-06-29	19:59:00
2018-06-29	20:00:00
2018-06-29	20:01:00
2018-06-29	20:02:00
2018-06-29	20:03:00
2018-06-29	20:04:00
2018-06-29	20:05:00
2018-06-29	20:06:00
2018-06-29	20:07:00
2018-06-29	20:08:00
2018-06-29	20:09:00
2018-06-29	20:10:00
2018-06-29	20:11:00
2018-06-29	20:12:00
2018-06-29	20:13:00
2018-06-29	20:14:00
2018-06-29	20:15:00
2018-06-29	20:16:00
2018-06-29	20:17:00
2018-06-29	20:18:00
2018-06-29	20:19:00
2018-06-29	20:20:00
2018-06-29	20:21:00
2018-06-29	20:22:00
2018-06-29	20:23:00
2018-06-29	20:24:00
2018-06-29	20:25:00
2018-06-29	20:26:00
2018-06-29	20:27:00
2018-06-29	20:28:00
2018-06-29	20:29:00
2018-06-29	20:30:00
2018-06-29	20:31:00
2018-06-29	20:32:00
2018-06-29	20:33:00
2018-06-29	20:34:00
2018-06-29	20:35:00
2018-06-29	20:36:00
2018-06-29	20:37:00
2018-06-29	20:38:00
2018-06-29	20:39:00
2018-06-29	20:40:00
2018-06-29	20:41:00
2018-06-29	20:42:00
2018-06-29	20:43:00
2018-06-29	20:44:00
2018-06-29	20:45:00
2018-06-29	20:46:00
2018-06-29	20:47:00
2018-06-29	20:48:00
2018-06-29	20:49:00
2018-06-29	20:50:00
2018-06-29	20:51:00
2018-06-29	20:52:00
2018-06-29	20:53:00
2018-06-29	20:54:00
2018-06-29	20:55:00
2018-06-29	20:56:00
2018-06-29	20:57:00
2018-06-29	20:58:00
2018-06-29	20:59:00
2018-06-29	21:00:00
2018-06-29	21:01:00
2018-06-29	21:02:00
2018-06-29	21:03:00
2018-06-29	21:04:00
2018-06-29	21:05:00
2018-06-29	21:06:00
2018-06-29	21:07:00
2018-06-29	21:08:00
2018-06-29	21:09:00
2018-06-29	21:10:00
2018-06-29	21:11:00
2018-06-29	21:12:00
2018-06-29	21:13:00
2018-06-29	21:14:00
2018-06-29	21:15:00
2018-06-29	21:16:00
2018-06-29	21:17:00
2018-06-29	21:18:00
2018-06-29	21:19:00
2018-06-29	21:20:00
2018-06-29	21:21:00
2018-06-29	21:22:00
2018-06-29	21:23:00
2018-06-29	21:24:00
2018-06-29	21:25:00
2018-06-29	21:26:00
2018-06-29	21:27:00
2018-06-29	21:28:00
2018-06-29	21:29:00
2018-06-29	21:30:00
2018-06-29	21:31:00
2018-06-29	21:32:00
2018-06-29	21:33:00
2018-06-29	21:34:00
2018-06-29	21:35:00
2018-06-29	21:36:00
2018-06-29	21:37:00
2018-06-29	21:38:00
2018-06-29	21:39:00
2018-06-29	21:40:00
2018-06-29	21:41:00
2018-06-29	21:42:00
2018-06-29	21:43:00
2018-06-29	21:44:00
2018-06-29	21:45:00
2018-06-29	21:46:00
2018-06-29	21:47:00
2018-06-29	21:48:00
2018-06-29	21:49:00
2018-06-29	21:50:00
2018-06-29	21:51:00
2018-06-29	21:52:00
2018-06-29	21:53:00
2018-06-29	21:54:00
2018-06-29	21:55:00
2018-06-29	21:56:00
2018-06-29	21:57:00
2018-06-29	21:58:00
2018-06-29	21:59:00
2018-06-29	22:00:00
2018-06-29	22:01:00
2018-06-29	22:02:00
2018-06-29	22:03:00
2018-06-29	22:04:00
2018-06-29	22:05:00
2018-06-29	22:06:00
2018-06-29	22:07:00
2018-06-29	22:08:00
2018-06-29	22:09:00
2018-06-29	22:10:00
2018-06-29	22:11:00
2018-06-29	22:12:00
2018-06-29	22:13:00
2018-06-29	22:14:00
2018-06-29	22:15:00
2018-06-29	22:16:00
2018-06-29	22:17:00
2018-06-29	22:18:00
2018-06-29	22:19:00
2018-06-29	22:20:00
2018-06-29	22:21:00
2018-06-29	22:22:00
2018-06-29	22:23:00
2018-06-29	22:24:00
2018-06-29	22:25:00
2018-06-29	22:26:00
2018-06-29	22:27:00
2018-06-29	22:28:00
2018-06-29	22:29:00
2018-06-29	22:30:00
2018-06-29	22:31:00
2018-06-29	22:32:00
2018-06-29	22:33:00
2018-06-29	22:34:00
2018-06-29	22:35:00
2018-06-29	22:36:00
2018-06-29	22:37:00
2018-06-29	22:38:00
2018-06-29	22:39:00
2018-06-29	22:40:00
2018-06-29	22:41:00
2018-06-29	22:42:00
2018-06-29	22:43:00
2018-06-29	22:44:00
2018-06-29	22:45:00
2018-06-29	22:46:00
2018-06-29	22:47:00
2018-06-29	22:48:00
2018-06-29	22:49:00
2018-06-29	22:50:00
2018-06-29	22:51:00
2018-06-29	22:52:00
2018-06-29	22:53:00
2018-06-29	22:54:00
2018-06-29	22:55:00
2018-06-29	22:56:00
2018-06-29	22:57:00
2018-06-29	22:58:00
2018-06-29	22:59:00
2018-06-29	23:00:00
2018-06-29	23:01:00
2018-06-29	23:02:00
2018-06-29	23:03:00
2018-06-29	23:04:00
2018-06-29	23:05:00
2018-06-29	23:06:00
2018-06-29	23:07:00
2018-06-29	23:08:00
2018-06-29	23:09:00
2018-06-29	23:10:00
2018-06-29	23:11:00
2018-06-29	23:12:00
2018-06-29	23:13:00
2018-06-29	23:14:00
2018-06-29	23:15:00
2018-06-29	23:16:00
2018-06-29	23:17:00
2018-06-29	23:18:00
2018-06-29	23:19:00
2018-06-29	23:20:00
2018-06-29	23:21:00
2018-06-29	23:22:00
2018-06-29	23:23:00
2018-06-29	23:24:00
2018-06-29	23:25:00
2018-06-29	23:26:00
2018-06-29	23:27:00
2018-06-29	23:28:00
2018-06-29	23:29:00
2018-06-29	23:30:00
2018-06-29	23:31:00
2018-06-29	23:32:00
2018-06-29	23:33:00
2018-06-29	23:34:00
2018-06-29	23:35:00
2018-06-29	23:36:00
2018-06-29	23:37:00
2018-06-29	23:38:00
2018-06-29	23:39:00
2018-06-29	23:40:00
2018-06-29	23:41:00
2018-06-29	23:42:00
2018-06-29	23:43:00
2018-06-29	23:44:00
2018-06-29	23:45:00
2018-06-29	23:46:00
2018-06-29	23:47:00
2018-06-29	23:48:00
2018-06-29	23:49:00
2018-06-29	23:50:00
2018-06-29	23:51:00
2018-06-29	23:52:00
2018-06-29	23:53:00
2018-06-29	23:54:00
2018-06-29	23:55:00
2018-06-29	23:56:00
2018-06-29	23:57:00
2018-06-29	23:58:00
2018-06-30	00:00:00
2018-06-30	00:01:00
2018-06-30	00:02:00
2018-06-30	00:03:00
2018-06-30	00:04:00
2018-06-30	00:05:00
2018-06-30	00:06:00
2018-06-30	00:07:00
2018-06-30	00:08:00
2018-06-30	00:09:00
2018-06-30	00:10:00
2018-06-30	00:11:00
2018-06-30	00:12:00
2018-06-30	00:13:00
2018-06-30	00:14:00
2018-06-30	00:15:00
2018-06-30	00:16:00
2018-06-30	00:17:00
2018-06-30	00:18:00
2018-06-30	00:19:00
2018-06-30	00:20:00
2018-06-30	00:21:00
2018-06-30	00:22:00
2018-06-30	00:23:00
2018-06-30	00:24:00
2018-06-30	00:25:00
2018-06-30	00:26:00
2018-06-30	00:27:00
2018-06-30	00:28:00
2018-06-30	00:29:00
2018-06-30	00:30:00
2018-06-30	00:31:00
2018-06-30	00:32:00
2018-06-30	00:33:00
2018-06-30	00:34:00
2018-06-30	00:35:00
2018-06-30	00:36:00
2018-06-30	00:37:00
2018-06-30	00:38:00
2018-06-30	00:39:00
2018-06-30	00:40:00
2018-06-30	00:41:00
2018-06-30	00:42:00
2018-06-30	00:43:00
2018-06-30	00:44:00
2018-06-30	00:45:00
2018-06-30	00:46:00
2018-06-30	00:47:00
2018-06-30	00:48:00
2018-06-30	00:49:00
2018-06-30	00:50:00
2018-06-30	00:51:00
2018-06-30	00:52:00
2018-06-30	00:53:00
2018-06-30	00:54:00
2018-06-30	00:55:00
2018-06-30	00:56:00
2018-06-30	01:09:00
2018-06-30	01:10:00
2018-06-30	01:11:00
2018-06-30	01:12:00
2018-06-30	01:13:00
2018-06-30	01:14:00
2018-06-30	01:15:00
2018-06-30	01:16:00
2018-06-30	01:17:00
2018-06-30	01:18:00
2018-06-30	01:19:00
2018-06-30	01:20:00
2018-06-30	01:21:00
2018-06-30	01:22:00
2018-06-30	01:23:00
2018-06-30	01:24:00
2018-06-30	01:25:00
2018-06-30	01:26:00
2018-06-30	01:27:00
2018-06-30	01:28:00
2018-06-30	01:29:00
2018-06-30	01:30:00
2018-06-30	01:31:00
2018-06-30	01:32:00
2018-06-30	01:33:00
2018-06-30	01:34:00
2018-06-30	01:35:00
2018-06-30	01:36:00
2018-06-30	01:37:00
2018-06-30	01:38:00
2018-06-30	01:39:00
2018-06-30	01:40:00
2018-06-30	01:41:00
2018-06-30	01:42:00
2018-06-30	01:43:00
2018-06-30	01:44:00
2018-06-30	01:45:00
2018-06-30	01:46:00
2018-06-30	01:47:00
2018-06-30	01:48:00
2018-06-30	01:49:00
2018-06-30	01:50:00
2018-06-30	01:51:00
2018-06-30	01:52:00
2018-06-30	01:53:00
2018-06-30	01:54:00
2018-06-30	01:55:00
2018-06-30	01:56:00
2018-06-30	01:57:00
2018-06-30	01:58:00
2018-06-30	01:59:00
2018-06-30	02:00:00
2018-06-30	02:01:00
2018-06-30	02:02:00
2018-06-30	02:03:00
2018-06-30	02:04:00
2018-06-30	02:05:00
2018-06-30	02:06:00
2018-06-30	02:07:00
2018-06-30	02:08:00
2018-06-30	02:09:00
2018-06-30	02:10:00
2018-06-30	02:11:00
2018-06-30	02:12:00
2018-06-30	02:13:00
2018-06-30	02:14:00
2018-06-30	02:15:00
2018-06-30	02:16:00
2018-06-30	02:17:00
2018-06-30	02:18:00
2018-06-30	02:19:00
2018-06-30	02:20:00
2018-06-30	02:21:00
2018-06-30	02:22:00
2018-06-30	02:23:00
2018-06-30	02:24:00
2018-06-30	02:25:00
2018-06-30	02:26:00
2018-06-30	02:27:00
2018-06-30	02:28:00
2018-06-30	02:29:00
2018-06-30	02:30:00
2018-06-30	02:31:00
2018-06-30	02:32:00
2018-06-30	02:33:00
2018-06-30	02:34:00
2018-06-30	02:35:00
2018-06-30	02:36:00
2018-06-30	02:37:00
2018-06-30	02:38:00
2018-06-30	02:39:00
2018-06-30	02:40:00
2018-06-30	02:41:00
2018-06-30	02:42:00
2018-06-30	02:43:00
2018-06-30	02:44:00
2018-06-30	02:45:00
2018-06-30	02:46:00
2018-06-30	02:47:00
2018-06-30	02:48:00
2018-06-30	02:49:00
2018-06-30	02:50:00
2018-06-30	02:51:00
2018-06-30	02:52:00
2018-06-30	02:53:00
2018-06-30	02:54:00
2018-06-30	02:55:00
2018-06-30	02:56:00
2018-06-30	02:57:00
2018-06-30	02:58:00
2018-06-30	02:59:00
2018-06-30	03:00:00
2018-06-30	03:01:00
2018-06-30	03:02:00
2018-06-30	03:03:00
2018-06-30	03:04:00
2018-06-30	03:05:00
2018-06-30	03:06:00
2018-06-30	03:07:00
2018-06-30	03:08:00
2018-06-30	03:09:00
2018-06-30	03:10:00
2018-06-30	03:11:00
2018-06-30	03:12:00
2018-06-30	03:13:00
2018-06-30	03:14:00
2018-06-30	03:15:00
2018-06-30	03:16:00
2018-06-30	03:17:00
2018-06-30	03:18:00
2018-06-30	03:19:00
2018-06-30	03:20:00
2018-06-30	03:21:00
2018-06-30	03:22:00
2018-06-30	03:23:00
2018-06-30	03:24:00
2018-06-30	03:25:00
2018-06-30	03:26:00
2018-06-30	03:28:00
2018-06-30	03:29:00
2018-06-30	03:30:00
2018-06-30	03:31:00
2018-06-30	03:32:00
2018-06-30	03:33:00
2018-06-30	03:34:00
2018-06-30	03:35:00
2018-06-30	03:36:00
2018-06-30	03:37:00
2018-06-30	03:38:00
2018-06-30	03:39:00
2018-06-30	03:40:00
2018-06-30	03:41:00
2018-06-30	03:42:00
2018-06-30	03:43:00
2018-06-30	03:44:00
2018-06-30	03:45:00
2018-06-30	03:46:00
2018-06-30	03:47:00
2018-06-30	03:48:00
2018-06-30	03:49:00
2018-06-30	03:50:00
2018-06-30	03:51:00
2018-06-30	03:52:00
2018-06-30	03:53:00
2018-06-30	03:54:00
2018-06-30	03:55:00
2018-06-30	03:56:00
2018-06-30	03:57:00
2018-06-30	03:58:00
2018-06-30	03:59:00
2018-06-30	04:00:00
2018-06-30	04:01:00
2018-06-30	04:02:00
2018-06-30	04:03:00
2018-06-30	04:04:00
2018-06-30	04:05:00
2018-06-30	04:06:00
2018-06-30	04:07:00
2018-06-30	04:08:00
2018-06-30	04:09:00
2018-06-30	04:10:00
2018-06-30	04:11:00
2018-06-30	04:12:00
2018-06-30	04:13:00
2018-06-30	04:14:00
2018-06-30	04:15:00
2018-06-30	04:16:00
2018-06-30	04:17:00
2018-06-30	04:18:00
2018-06-30	04:19:00
2018-06-30	04:20:00
2018-06-30	04:21:00
2018-06-30	04:22:00
2018-06-30	04:23:00
2018-06-30	04:24:00
2018-06-30	04:25:00
2018-06-30	04:26:00
2018-06-30	04:27:00
2018-06-30	04:28:00
2018-06-30	04:29:00
2018-06-30	04:30:00
2018-06-30	04:31:00
2018-06-30	04:32:00
2018-06-30	04:33:00
2018-06-30	04:34:00
2018-06-30	04:35:00
2018-06-30	04:36:00
2018-06-30	04:37:00
2018-06-30	04:38:00
2018-06-30	04:39:00
2018-06-30	04:40:00
2018-06-30	04:41:00
2018-06-30	04:42:00
2018-06-30	04:43:00
2018-06-30	04:44:00
2018-06-30	04:45:00
2018-06-30	04:46:00
2018-06-30	04:47:00
2018-06-30	04:48:00
2018-06-30	04:49:00
2018-06-30	04:50:00
2018-06-30	04:51:00
2018-06-30	04:52:00
2018-06-30	04:53:00
2018-06-30	04:54:00
2018-06-30	04:55:00
2018-06-30	04:56:00
2018-06-30	04:57:00
2018-06-30	04:58:00
2018-06-30	04:59:00
2018-06-30	05:00:00
2018-06-30	05:01:00
2018-06-30	05:02:00
2018-06-30	05:03:00
2018-06-30	05:04:00
2018-06-30	05:05:00
2018-06-30	05:06:00
2018-06-30	05:07:00
2018-06-30	05:08:00
2018-06-30	05:09:00
2018-06-30	05:10:00
2018-06-30	05:11:00
2018-06-30	05:12:00
2018-06-30	05:13:00
2018-06-30	05:14:00
2018-06-30	05:15:00
2018-06-30	05:16:00
2018-06-30	05:17:00
2018-06-30	05:18:00
2018-06-30	05:19:00
2018-06-30	05:20:00
2018-06-30	05:21:00
2018-06-30	05:22:00
2018-06-30	05:23:00
2018-06-30	05:24:00
2018-06-30	05:25:00
2018-06-30	05:26:00
2018-06-30	05:27:00
2018-06-30	05:28:00
2018-06-30	05:29:00
2018-06-30	05:30:00
2018-06-30	05:31:00
2018-06-30	05:32:00
2018-06-30	05:33:00
2018-06-30	05:34:00
2018-06-30	05:35:00
2018-06-30	05:36:00
2018-06-30	05:37:00
2018-06-30	05:38:00
2018-06-30	05:39:00
2018-06-30	05:40:00
2018-06-30	05:41:00
2018-06-30	05:42:00
2018-06-30	05:43:00
2018-06-30	05:44:00
2018-06-30	05:45:00
2018-06-30	05:46:00
2018-06-30	05:47:00
2018-06-30	05:48:00
2018-06-30	05:49:00
2018-06-30	05:50:00
2018-06-30	05:51:00
2018-06-30	05:52:00
2018-06-30	05:53:00
2018-06-30	05:54:00
2018-06-30	05:55:00
2018-06-30	05:56:00
2018-06-30	05:57:00
2018-06-30	05:58:00
2018-06-30	05:59:00
2018-06-30	06:00:00
2018-06-30	06:01:00
2018-06-30	06:02:00
2018-06-30	06:03:00
2018-06-30	06:04:00
2018-06-30	06:05:00
2018-06-30	06:06:00
2018-06-30	06:07:00
2018-06-30	06:08:00
2018-06-30	06:09:00
2018-06-30	06:10:00
2018-06-30	06:11:00
2018-06-30	06:12:00
2018-06-30	06:13:00
2018-06-30	06:14:00
2018-06-30	06:15:00
2018-06-30	06:16:00
2018-06-30	06:17:00
2018-06-30	06:18:00
2018-06-30	06:19:00
2018-06-30	06:20:00
2018-06-30	06:21:00
2018-06-30	06:22:00
2018-06-30	06:23:00
2018-06-30	06:24:00
2018-06-30	06:25:00
2018-06-30	06:26:00
2018-06-30	06:27:00
2018-06-30	06:28:00
2018-06-30	06:29:00
2018-06-30	06:30:00
2018-06-30	06:31:00
2018-06-30	06:32:00
2018-06-30	06:33:00
2018-06-30	06:34:00
2018-06-30	06:35:00
2018-06-30	06:36:00
2018-06-30	06:37:00
2018-06-30	06:38:00
2018-06-30	06:39:00
2018-06-30	06:40:00
2018-06-30	06:41:00
2018-06-30	06:42:00
2018-06-30	06:43:00
2018-06-30	06:44:00
2018-06-30	06:45:00
2018-06-30	06:46:00
2018-06-30	06:47:00
2018-06-30	06:48:00
2018-06-30	06:49:00
2018-06-30	06:50:00
2018-06-30	06:51:00
2018-06-30	06:52:00
2018-06-30	06:53:00
2018-06-30	06:54:00
2018-06-30	06:55:00
2018-06-30	06:56:00
2018-06-30	06:57:00
2018-06-30	06:58:00
2018-06-30	06:59:00
2018-06-30	07:04:00
2018-06-30	07:05:00
2018-06-30	07:06:00
2018-06-30	07:07:00
2018-06-30	07:08:00
2018-06-30	07:09:00
2018-06-30	07:10:00
2018-06-30	07:11:00
2018-06-30	07:12:00
2018-06-30	07:13:00
2018-06-30	07:14:00
2018-06-30	07:15:00
2018-06-30	07:16:00
2018-06-30	07:17:00
2018-06-30	07:18:00
2018-06-30	07:19:00
2018-06-30	07:20:00
2018-06-30	07:21:00
2018-06-30	07:22:00
2018-06-30	07:23:00
2018-06-30	07:24:00
2018-06-30	07:25:00
2018-06-30	07:26:00
2018-06-30	07:27:00
2018-06-30	07:28:00
2018-06-30	07:29:00
2018-06-30	07:30:00
2018-06-30	07:31:00
2018-06-30	07:32:00
2018-06-30	07:33:00
2018-06-30	07:34:00
2018-06-30	07:35:00
2018-06-30	07:36:00
2018-06-30	07:37:00
2018-06-30	07:38:00
2018-06-30	07:39:00
2018-06-30	07:40:00
2018-06-30	07:41:00
2018-06-30	07:42:00
2018-06-30	07:43:00
2018-06-30	07:44:00
2018-06-30	07:45:00
2018-06-30	07:46:00
2018-06-30	07:47:00
2018-06-30	07:48:00
2018-06-30	07:49:00
2018-06-30	07:50:00
2018-06-30	07:51:00
2018-06-30	07:52:00
2018-06-30	07:53:00
2018-06-30	07:54:00
2018-06-30	07:55:00
2018-06-30	07:56:00
2018-06-30	07:57:00
2018-06-30	07:58:00
2018-06-30	07:59:00
2018-06-30	08:00:00
2018-06-30	08:01:00
2018-06-30	08:02:00
2018-06-30	08:03:00
2018-06-30	08:04:00
2018-06-30	08:05:00
2018-06-30	08:06:00
2018-06-30	08:07:00
2018-06-30	08:08:00
2018-06-30	08:09:00
2018-06-30	08:10:00
2018-06-30	08:11:00
2018-06-30	08:12:00
2018-06-30	08:13:00
2018-06-30	08:14:00
2018-06-30	08:15:00
2018-06-30	08:16:00
2018-06-30	08:17:00
2018-06-30	08:18:00
2018-06-30	08:19:00
2018-06-30	08:20:00
2018-06-30	08:21:00
2018-06-30	08:22:00
2018-06-30	08:23:00
2018-06-30	08:24:00
2018-06-30	08:25:00
2018-06-30	08:26:00
2018-06-30	08:27:00
2018-06-30	08:28:00
2018-06-30	08:29:00
2018-06-30	08:30:00
2018-06-30	08:32:00
2018-06-30	08:33:00
2018-06-30	08:34:00
2018-06-30	08:35:00
2018-06-30	08:36:00
2018-06-30	08:37:00
2018-06-30	08:38:00
2018-06-30	08:39:00
2018-06-30	08:40:00
2018-06-30	08:41:00
2018-06-30	08:42:00
2018-06-30	08:43:00
2018-06-30	08:44:00
2018-06-30	08:45:00
2018-06-30	08:46:00
2018-06-30	08:47:00
2018-06-30	08:48:00
2018-06-30	08:49:00
2018-06-30	08:50:00
2018-06-30	08:51:00
2018-06-30	08:52:00
2018-06-30	08:53:00
2018-06-30	08:54:00
2018-06-30	08:55:00
2018-06-30	08:56:00
2018-06-30	08:57:00
2018-06-30	08:58:00
2018-06-30	08:59:00
2018-06-30	09:00:00
2018-06-30	09:01:00
2018-06-30	09:02:00
2018-06-30	09:03:00
2018-06-30	09:04:00
2018-06-30	09:05:00
2018-06-30	09:06:00
2018-06-30	09:07:00
2018-06-30	09:08:00
2018-06-30	09:09:00
2018-06-30	09:10:00
2018-06-30	09:11:00
2018-06-30	09:12:00
2018-06-30	09:13:00
2018-06-30	09:14:00
2018-06-30	09:15:00
2018-06-30	09:16:00
2018-06-30	09:17:00
2018-06-30	09:18:00
2018-06-30	09:19:00
2018-06-30	09:20:00
2018-06-30	09:21:00
2018-06-30	09:22:00
2018-06-30	09:23:00
2018-06-30	09:24:00
2018-06-30	09:25:00
2018-06-30	09:26:00
2018-06-30	09:27:00
2018-06-30	09:28:00
2018-06-30	09:29:00
2018-06-30	09:30:00
2018-06-30	09:31:00
2018-06-30	09:32:00
2018-06-30	09:33:00
2018-06-30	09:34:00
2018-06-30	09:35:00
2018-06-30	09:36:00
2018-06-30	09:37:00
2018-06-30	09:38:00
2018-06-30	09:39:00
2018-06-30	09:40:00
2018-06-30	09:41:00
2018-06-30	09:42:00
2018-06-30	09:43:00
2018-06-30	09:44:00
2018-06-30	09:45:00
2018-06-30	09:46:00
2018-06-30	09:47:00
2018-06-30	09:48:00
2018-06-30	09:49:00
2018-06-30	09:50:00
2018-06-30	09:51:00
2018-06-30	09:52:00
2018-06-30	09:53:00
2018-06-30	09:54:00
2018-06-30	09:55:00
2018-06-30	09:56:00
2018-06-30	09:57:00
2018-06-30	09:58:00
2018-06-30	09:59:00
2018-06-30	10:00:00
2018-06-30	10:01:00
2018-06-30	10:02:00
2018-06-30	10:03:00
2018-06-30	10:04:00
2018-06-30	10:05:00
2018-06-30	10:06:00
2018-06-30	10:07:00
2018-06-30	10:08:00
2018-06-30	10:09:00
2018-06-30	10:10:00
2018-06-30	10:11:00
2018-06-30	10:12:00
2018-06-30	10:13:00
2018-06-30	10:14:00
2018-06-30	10:15:00
2018-06-30	10:16:00
2018-06-30	10:17:00
2018-06-30	10:18:00
2018-06-30	10:19:00
2018-06-30	10:20:00
2018-06-30	10:21:00
2018-06-30	10:22:00
2018-06-30	10:23:00
2018-06-30	10:24:00
2018-06-30	10:25:00
2018-06-30	10:26:00
2018-06-30	10:27:00
2018-06-30	10:28:00
2018-06-30	10:29:00
2018-06-30	10:30:00
2018-06-30	10:31:00
2018-06-30	10:32:00
2018-06-30	10:37:00
2018-06-30	10:38:00
2018-06-30	10:39:00
2018-06-30	10:40:00
2018-06-30	10:41:00
2018-06-30	10:42:00
2018-06-30	10:43:00
2018-06-30	10:44:00
2018-06-30	10:45:00
2018-06-30	10:46:00
2018-06-30	10:47:00
2018-06-30	10:48:00
2018-06-30	10:49:00
2018-06-30	10:50:00
2018-06-30	10:51:00
2018-06-30	10:52:00
2018-06-30	10:53:00
2018-06-30	10:54:00
2018-06-30	10:55:00
2018-06-30	10:56:00
2018-06-30	10:58:00
2018-06-30	10:59:00
2018-06-30	11:00:00
2018-06-30	11:01:00
2018-06-30	11:02:00
2018-06-30	11:03:00
2018-06-30	11:04:00
2018-06-30	11:05:00
2018-06-30	11:06:00
2018-06-30	11:07:00
2018-06-30	11:08:00
2018-06-30	11:09:00
2018-06-30	11:10:00
2018-06-30	11:11:00
2018-06-30	11:12:00
2018-06-30	11:13:00
2018-06-30	11:14:00
2018-06-30	11:15:00
2018-06-30	11:16:00
2018-06-30	11:17:00
2018-06-30	11:18:00
2018-06-30	11:19:00
2018-06-30	11:20:00
2018-06-30	11:21:00
2018-06-30	11:22:00
2018-06-30	11:23:00
2018-06-30	11:24:00
2018-06-30	11:25:00
2018-06-30	11:26:00
2018-06-30	11:27:00
2018-06-30	11:28:00
2018-06-30	11:29:00
2018-06-30	11:30:00
2018-06-30	11:31:00
2018-06-30	11:32:00
2018-06-30	11:33:00
2018-06-30	11:34:00
2018-06-30	11:35:00
2018-06-30	11:36:00
2018-06-30	11:37:00
2018-06-30	11:38:00
2018-06-30	11:39:00
2018-06-30	11:40:00
2018-06-30	11:42:00
2018-06-30	11:43:00
2018-06-30	11:44:00
2018-06-30	11:45:00
2018-06-30	11:46:00
2018-06-30	11:47:00
2018-06-30	11:48:00
2018-06-30	11:49:00
2018-06-30	11:50:00
2018-06-30	11:52:00
2018-06-30	11:53:00
2018-06-30	15:45:00
2018-06-30	20:40:00
2018-06-30	20:41:00
2018-06-30	20:42:00
2018-06-30	20:43:00
2018-06-30	20:44:00
2018-06-30	20:45:00
2018-06-30	20:46:00
2018-06-30	20:47:00
2018-06-30	20:48:00
2018-06-30	20:49:00
2018-06-30	20:50:00
2018-06-30	20:51:00
2018-06-30	20:52:00
2018-06-30	20:53:00
2018-06-30	20:54:00
2018-06-30	20:55:00
2018-06-30	20:56:00
2018-06-30	20:57:00
2018-06-30	20:58:00
2018-06-30	20:59:00
2018-06-30	21:00:00
2018-06-30	21:01:00
2018-06-30	21:02:00
2018-06-30	21:03:00
2018-06-30	21:04:00
2018-06-30	21:05:00
2018-06-30	21:06:00
2018-06-30	21:07:00
2018-06-30	21:09:00
2018-06-30	21:10:00
2018-06-30	21:11:00
2018-06-30	21:12:00
2018-06-30	21:13:00
2018-06-30	21:14:00
2018-06-30	21:15:00
2018-06-30	21:16:00
2018-06-30	21:17:00
2018-06-30	21:18:00
2018-06-30	21:19:00
2018-06-30	21:20:00
2018-06-30	21:21:00
2018-06-30	21:22:00
2018-06-30	21:23:00
2018-06-30	21:25:00
2018-06-30	21:26:00
2018-06-30	21:27:00
2018-06-30	21:28:00
2018-06-30	21:29:00
2018-06-30	21:30:00
2018-06-30	21:31:00
2018-06-30	21:32:00
2018-06-30	21:33:00
2018-06-30	21:34:00
2018-06-30	21:35:00
2018-06-30	21:36:00
2018-06-30	21:37:00
2018-06-30	21:38:00
2018-06-30	21:39:00
2018-06-30	21:40:00
2018-06-30	21:41:00
2018-06-30	21:42:00
2018-06-30	21:43:00
2018-06-30	21:44:00
2018-06-30	21:45:00
2018-06-30	21:46:00
2018-06-30	21:47:00
2018-06-30	21:48:00
2018-06-30	21:49:00
2018-06-30	21:51:00
2018-06-30	21:52:00
2018-06-30	21:53:00
2018-06-30	21:54:00
2018-06-30	21:55:00
2018-06-30	21:56:00
2018-06-30	21:57:00
2018-06-30	21:58:00
2018-06-30	21:59:00
2018-06-30	22:00:00
2018-06-30	22:01:00
2018-06-30	22:02:00
2018-06-30	22:03:00
2018-06-30	22:04:00
2018-06-30	22:05:00
2018-06-30	22:06:00
2018-06-30	22:07:00
2018-06-30	22:08:00
2018-06-30	22:09:00
2018-06-30	22:10:00
2018-06-30	22:11:00
2018-06-30	22:12:00
2018-06-30	22:13:00
2018-06-30	22:14:00
2018-06-30	22:15:00
2018-06-30	22:16:00
2018-06-30	22:17:00
2018-06-30	22:18:00
2018-06-30	22:19:00
2018-06-30	22:20:00
2018-06-30	22:21:00
2018-06-30	22:22:00
2018-06-30	22:23:00
2018-06-30	22:24:00
2018-06-30	22:25:00
2018-06-30	22:26:00
2018-06-30	22:27:00
2018-06-30	22:28:00
2018-06-30	22:29:00
2018-06-30	22:30:00
[truncated: 197,980 more rows]

## Sheet: 1047
date	time
2018-07-19	00:05:00
2018-07-19	00:30:00
2018-07-19	00:31:00
2018-07-19	00:32:00
2018-07-19	00:46:00
2018-07-19	00:48:00
2018-07-19	01:40:00
2018-07-19	01:41:00
2018-07-19	01:42:00
2018-07-19	01:43:00
2018-07-19	01:44:00
2018-07-19	01:45:00
2018-07-19	01:46:00
2018-07-19	01:47:00
2018-07-19	01:48:00
2018-07-19	01:49:00
2018-07-19	01:50:00
2018-07-19	01:51:00
2018-07-19	01:52:00
2018-07-19	01:53:00
2018-07-19	01:54:00
2018-07-19	01:55:00
2018-07-19	01:56:00
2018-07-19	01:57:00
2018-07-19	01:58:00
2018-07-19	01:59:00
2018-07-19	02:00:00
2018-07-19	02:01:00
2018-07-19	02:02:00
2018-07-19	02:03:00
2018-07-19	02:04:00
2018-07-19	02:05:00
2018-07-19	02:06:00
2018-07-19	02:07:00
2018-07-19	02:08:00
2018-07-19	02:09:00
2018-07-19	02:10:00
2018-07-19	02:11:00
2018-07-19	02:12:00
2018-07-19	02:13:00
2018-07-19	02:14:00
2018-07-19	02:15:00
2018-07-19	02:16:00
2018-07-19	02:17:00
2018-07-19	02:18:00
2018-07-19	02:19:00
2018-07-19	02:20:00
2018-07-19	02:21:00
2018-07-19	02:22:00
2018-07-19	02:23:00
2018-07-19	02:24:00
2018-07-19	02:25:00
2018-07-19	02:26:00
2018-07-19	02:27:00
2018-07-19	02:28:00
2018-07-19	02:29:00
2018-07-19	02:30:00
2018-07-19	02:31:00
2018-07-19	02:32:00
2018-07-19	02:33:00
2018-07-19	02:34:00
2018-07-19	02:35:00
2018-07-19	02:36:00
2018-07-19	02:37:00
2018-07-19	02:38:00
2018-07-19	02:39:00
2018-07-19	02:40:00
2018-07-19	02:41:00
2018-07-19	02:42:00
2018-07-19	02:43:00
2018-07-19	02:44:00
2018-07-19	02:45:00
2018-07-19	02:46:00
2018-07-19	02:47:00
2018-07-19	02:48:00
2018-07-19	02:49:00
2018-07-19	02:50:00
2018-07-19	02:51:00
2018-07-19	02:52:00
2018-07-19	02:53:00
2018-07-19	02:54:00
2018-07-19	02:55:00
2018-07-19	02:56:00
2018-07-19	02:57:00
2018-07-19	02:58:00
2018-07-19	02:59:00
2018-07-19	03:00:00
2018-07-19	03:01:00
2018-07-19	03:02:00
2018-07-19	03:03:00
2018-07-19	03:04:00
2018-07-19	03:05:00
2018-07-19	03:06:00
2018-07-19	03:07:00
2018-07-19	03:08:00
2018-07-19	03:09:00
2018-07-19	03:10:00
2018-07-19	03:11:00
2018-07-19	03:12:00
2018-07-19	03:13:00
2018-07-19	03:14:00
2018-07-19	03:15:00
2018-07-19	03:16:00
2018-07-19	03:17:00
2018-07-19	03:18:00
2018-07-19	03:19:00
2018-07-19	03:20:00
2018-07-19	03:21:00
2018-07-19	03:22:00
2018-07-19	03:23:00
2018-07-19	03:24:00
2018-07-19	03:25:00
2018-07-19	03:26:00
2018-07-19	03:27:00
2018-07-19	03:28:00
2018-07-19	03:29:00
2018-07-19	03:30:00
2018-07-19	03:31:00
2018-07-19	03:32:00
2018-07-19	03:33:00
2018-07-19	03:34:00
2018-07-19	03:35:00
2018-07-19	03:36:00
2018-07-19	03:37:00
2018-07-19	03:38:00
2018-07-19	03:39:00
2018-07-19	03:40:00
2018-07-19	03:41:00
2018-07-19	03:42:00
2018-07-19	03:43:00
2018-07-19	03:44:00
2018-07-19	03:45:00
2018-07-19	03:46:00
2018-07-19	03:47:00
2018-07-19	03:48:00
2018-07-19	03:49:00
2018-07-19	03:50:00
2018-07-19	03:51:00
2018-07-19	03:52:00
2018-07-19	03:53:00
2018-07-19	03:54:00
2018-07-19	03:55:00
2018-07-19	03:56:00
2018-07-19	03:57:00
2018-07-19	03:58:00
2018-07-19	03:59:00
2018-07-19	04:00:00
2018-07-19	04:01:00
2018-07-19	04:02:00
2018-07-19	04:03:00
2018-07-19	04:04:00
2018-07-19	04:05:00
2018-07-19	04:06:00
2018-07-19	04:07:00
2018-07-19	04:08:00
2018-07-19	04:09:00
2018-07-19	04:10:00
2018-07-19	04:11:00
2018-07-19	04:12:00
2018-07-19	04:13:00
2018-07-19	04:14:00
2018-07-19	04:15:00
2018-07-19	04:16:00
2018-07-19	04:17:00
2018-07-19	04:18:00
2018-07-19	04:19:00
2018-07-19	04:20:00
2018-07-19	04:21:00
2018-07-19	04:22:00
2018-07-19	04:23:00
2018-07-19	04:24:00
2018-07-19	04:25:00
2018-07-19	04:26:00
2018-07-19	04:27:00
2018-07-19	04:28:00
2018-07-19	04:29:00
2018-07-19	04:30:00
2018-07-19	04:31:00
2018-07-19	04:32:00
2018-07-19	04:33:00
2018-07-19	04:34:00
2018-07-19	04:35:00
2018-07-19	04:36:00
2018-07-19	04:37:00
2018-07-19	04:38:00
2018-07-19	04:39:00
2018-07-19	04:40:00
2018-07-19	04:41:00
2018-07-19	04:42:00
2018-07-19	04:43:00
2018-07-19	04:44:00
2018-07-19	04:45:00
2018-07-19	04:46:00
2018-07-19	04:47:00
2018-07-19	04:48:00
2018-07-19	04:49:00
2018-07-19	04:50:00
2018-07-19	04:51:00
2018-07-19	04:52:00
2018-07-19	04:53:00
2018-07-19	04:54:00
2018-07-19	04:55:00
2018-07-19	04:56:00
2018-07-19	04:57:00
2018-07-19	04:58:00
2018-07-19	04:59:00
2018-07-19	05:00:00
2018-07-19	05:01:00
2018-07-19	05:02:00
2018-07-19	05:03:00
2018-07-19	05:04:00
2018-07-19	05:05:00
2018-07-19	05:06:00
2018-07-19	05:07:00
2018-07-19	05:08:00
2018-07-19	05:09:00
2018-07-19	05:10:00
2018-07-19	05:11:00
2018-07-19	05:12:00
2018-07-19	05:13:00
2018-07-19	05:14:00
2018-07-19	05:15:00
2018-07-19	05:16:00
2018-07-19	05:17:00
2018-07-19	05:18:00
2018-07-19	05:19:00
2018-07-19	05:20:00
2018-07-19	05:21:00
2018-07-19	05:22:00
2018-07-19	05:23:00
2018-07-19	05:24:00
2018-07-19	05:25:00
2018-07-19	05:26:00
2018-07-19	05:27:00
2018-07-19	05:28:00
2018-07-19	05:29:00
2018-07-19	05:30:00
2018-07-19	05:31:00
2018-07-19	05:32:00
2018-07-19	05:33:00
2018-07-19	05:34:00
2018-07-20	00:06:00
2018-07-20	00:07:00
2018-07-20	00:08:00
2018-07-20	00:09:00
2018-07-20	00:10:00
2018-07-20	00:11:00
2018-07-20	00:12:00
2018-07-20	00:13:00
2018-07-20	00:14:00
2018-07-20	00:15:00
2018-07-20	00:16:00
2018-07-20	00:17:00
2018-07-20	00:18:00
2018-07-20	00:19:00
2018-07-20	00:20:00
2018-07-20	00:21:00
2018-07-20	00:22:00
2018-07-20	00:23:00
2018-07-20	00:24:00
2018-07-20	00:25:00
2018-07-20	00:26:00
2018-07-20	00:27:00
2018-07-20	00:28:00
2018-07-20	00:29:00
2018-07-20	00:30:00
2018-07-20	00:31:00
2018-07-20	00:32:00
2018-07-20	00:33:00
2018-07-20	00:34:00
2018-07-20	00:35:00
2018-07-20	00:36:00
2018-07-20	00:37:00
2018-07-20	00:38:00
2018-07-20	00:39:00
2018-07-20	00:40:00
2018-07-20	00:41:00
2018-07-20	00:42:00
2018-07-20	00:43:00
2018-07-20	00:44:00
2018-07-20	00:45:00
2018-07-20	00:46:00
2018-07-20	00:47:00
2018-07-20	00:48:00
2018-07-20	00:49:00
2018-07-20	00:50:00
2018-07-20	00:51:00
2018-07-20	00:52:00
2018-07-20	00:53:00
2018-07-20	00:54:00
2018-07-20	00:55:00
2018-07-20	00:56:00
2018-07-20	00:57:00
2018-07-20	00:58:00
2018-07-20	00:59:00
2018-07-20	01:00:00
2018-07-20	01:01:00
2018-07-20	01:02:00
2018-07-20	01:03:00
2018-07-20	01:04:00
2018-07-20	01:05:00
2018-07-20	01:06:00
2018-07-20	01:07:00
2018-07-20	01:08:00
2018-07-20	01:09:00
2018-07-20	01:10:00
2018-07-20	01:11:00
2018-07-20	01:12:00
2018-07-20	01:13:00
2018-07-20	01:14:00
2018-07-20	01:15:00
2018-07-20	01:16:00
2018-07-20	01:17:00
2018-07-20	01:18:00
2018-07-20	01:19:00
2018-07-20	01:20:00
2018-07-20	01:21:00
2018-07-20	01:22:00
2018-07-20	01:23:00
2018-07-20	01:24:00
2018-07-20	01:25:00
2018-07-20	01:26:00
2018-07-20	01:27:00
2018-07-20	01:28:00
2018-07-20	01:29:00
2018-07-20	01:30:00
2018-07-20	01:31:00
2018-07-20	01:32:00
2018-07-20	01:33:00
2018-07-20	01:34:00
2018-07-20	01:35:00
2018-07-20	01:36:00
2018-07-20	01:37:00
2018-07-20	01:38:00
2018-07-20	01:39:00
2018-07-20	01:40:00
2018-07-20	01:41:00
2018-07-20	01:42:00
2018-07-20	01:43:00
2018-07-20	01:44:00
2018-07-20	01:45:00
2018-07-20	01:46:00
2018-07-20	01:47:00
2018-07-20	01:48:00
2018-07-20	01:49:00
2018-07-20	01:50:00
2018-07-20	01:51:00
2018-07-20	01:52:00
2018-07-20	01:53:00
2018-07-20	01:54:00
2018-07-20	01:55:00
2018-07-20	01:56:00
2018-07-20	01:57:00
2018-07-20	01:58:00
2018-07-20	01:59:00
2018-07-20	02:00:00
2018-07-20	02:01:00
2018-07-20	02:02:00
2018-07-20	02:03:00
2018-07-20	02:04:00
2018-07-20	02:05:00
2018-07-20	02:06:00
2018-07-20	02:07:00
2018-07-20	02:08:00
2018-07-20	02:09:00
2018-07-20	02:10:00
2018-07-20	02:11:00
2018-07-20	02:12:00
2018-07-20	02:13:00
2018-07-20	02:14:00
2018-07-20	02:15:00
2018-07-20	02:16:00
2018-07-20	02:17:00
2018-07-20	02:18:00
2018-07-20	02:19:00
2018-07-20	02:20:00
2018-07-20	02:21:00
2018-07-20	02:22:00
2018-07-20	02:23:00
2018-07-20	02:24:00
2018-07-20	02:25:00
2018-07-20	02:26:00
2018-07-20	02:27:00
2018-07-20	02:28:00
2018-07-20	02:29:00
2018-07-20	02:30:00
2018-07-20	02:31:00
2018-07-20	02:32:00
2018-07-20	02:33:00
2018-07-20	02:34:00
2018-07-20	02:35:00
2018-07-20	02:36:00
2018-07-20	02:37:00
2018-07-20	02:38:00
2018-07-20	02:39:00
2018-07-20	02:40:00
2018-07-20	02:41:00
2018-07-20	02:42:00
2018-07-20	02:43:00
2018-07-20	02:44:00
2018-07-20	02:45:00
2018-07-20	02:46:00
2018-07-20	02:47:00
2018-07-20	02:48:00
2018-07-20	02:49:00
2018-07-20	02:50:00
2018-07-20	02:51:00
2018-07-20	02:52:00
2018-07-20	02:53:00
2018-07-20	02:54:00
2018-07-20	02:55:00
2018-07-20	02:56:00
2018-07-20	02:57:00
2018-07-20	02:58:00
2018-07-20	02:59:00
2018-07-20	03:00:00
2018-07-20	03:01:00
2018-07-20	03:02:00
2018-07-20	03:03:00
2018-07-20	03:04:00
2018-07-20	03:05:00
2018-07-20	03:06:00
2018-07-20	03:07:00
2018-07-20	03:08:00
2018-07-20	03:09:00
2018-07-20	03:10:00
2018-07-20	03:11:00
2018-07-20	03:12:00
2018-07-20	03:13:00
2018-07-20	03:14:00
2018-07-20	03:15:00
2018-07-20	03:16:00
2018-07-20	03:17:00
2018-07-20	03:18:00
2018-07-20	03:19:00
2018-07-20	03:20:00
2018-07-20	03:21:00
2018-07-20	03:22:00
2018-07-20	03:23:00
2018-07-20	03:24:00
2018-07-20	03:25:00
2018-07-20	03:26:00
2018-07-20	03:27:00
2018-07-20	03:28:00
2018-07-20	03:29:00
2018-07-20	03:30:00
2018-07-20	03:31:00
2018-07-20	03:32:00
2018-07-20	03:33:00
2018-07-20	03:34:00
2018-07-20	03:35:00
2018-07-20	03:36:00
2018-07-20	03:37:00
2018-07-20	03:38:00
2018-07-20	03:39:00
2018-07-20	03:40:00
2018-07-20	03:41:00
2018-07-20	03:42:00
2018-07-20	03:43:00
2018-07-20	03:44:00
2018-07-20	03:45:00
2018-07-20	03:46:00
2018-07-20	03:47:00
2018-07-20	03:48:00
2018-07-20	03:49:00
2018-07-20	03:50:00
2018-07-20	03:51:00
2018-07-20	03:52:00
2018-07-20	03:53:00
2018-07-20	03:54:00
2018-07-20	03:55:00
2018-07-20	03:56:00
2018-07-20	03:57:00
2018-07-20	03:58:00
2018-07-20	03:59:00
2018-07-20	04:00:00
2018-07-20	04:01:00
2018-07-20	04:02:00
2018-07-20	04:03:00
2018-07-20	04:04:00
2018-07-20	04:05:00
2018-07-20	04:06:00
2018-07-20	04:07:00
2018-07-20	04:08:00
2018-07-20	04:09:00
2018-07-20	04:10:00
2018-07-20	04:11:00
2018-07-20	04:12:00
2018-07-20	04:13:00
2018-07-20	04:14:00
2018-07-20	04:15:00
2018-07-20	04:16:00
2018-07-20	04:17:00
2018-07-20	04:18:00
2018-07-20	04:19:00
2018-07-20	04:20:00
2018-07-20	04:21:00
2018-07-20	04:22:00
2018-07-20	04:23:00
2018-07-20	04:24:00
2018-07-20	04:25:00
2018-07-20	04:26:00
2018-07-20	04:27:00
2018-07-20	04:28:00
2018-07-20	04:29:00
2018-07-20	04:30:00
2018-07-20	04:31:00
2018-07-20	04:32:00
2018-07-20	04:33:00
2018-07-20	04:34:00
2018-07-20	04:35:00
2018-07-20	04:36:00
2018-07-20	04:37:00
2018-07-20	04:38:00
2018-07-20	04:39:00
2018-07-20	04:40:00
2018-07-20	04:41:00
2018-07-20	04:42:00
2018-07-20	04:43:00
2018-07-20	04:44:00
2018-07-20	04:45:00
2018-07-20	04:46:00
2018-07-20	04:47:00
2018-07-20	04:48:00
2018-07-20	04:49:00
2018-07-20	04:50:00
2018-07-20	04:51:00
2018-07-20	04:52:00
2018-07-20	04:53:00
2018-07-20	04:54:00
2018-07-20	04:55:00
2018-07-20	04:56:00
2018-07-20	04:57:00
2018-07-20	04:58:00
2018-07-20	04:59:00
2018-07-20	05:00:00
2018-07-20	05:01:00
2018-07-20	05:02:00
2018-07-20	05:03:00
2018-07-20	05:04:00
2018-07-20	05:05:00
2018-07-20	05:06:00
2018-07-20	05:07:00
2018-07-20	05:08:00
2018-07-20	05:09:00
2018-07-20	05:10:00
2018-07-20	05:11:00
2018-07-20	05:12:00
2018-07-20	05:13:00
2018-07-20	05:14:00
2018-07-20	05:15:00
2018-07-20	05:16:00
2018-07-20	05:17:00
2018-07-20	05:18:00
2018-07-20	05:19:00
2018-07-20	05:20:00
2018-07-20	05:21:00
2018-07-20	05:22:00
2018-07-20	05:23:00
2018-07-20	05:24:00
2018-07-20	05:25:00
2018-07-20	05:26:00
2018-07-20	05:27:00
2018-07-20	05:28:00
2018-07-20	05:29:00
2018-07-20	05:30:00
2018-07-20	05:31:00
2018-07-20	05:32:00
2018-07-20	05:33:00
2018-07-20	05:34:00
2018-07-20	05:35:00
2018-07-20	05:36:00
2018-07-20	05:37:00
2018-07-20	05:38:00
2018-07-20	05:39:00
2018-07-20	05:40:00
2018-07-20	05:41:00
2018-07-20	05:42:00
2018-07-20	05:43:00
2018-07-20	05:44:00
2018-07-20	05:45:00
2018-07-20	05:46:00
2018-07-20	05:47:00
2018-07-20	05:48:00
2018-07-20	05:49:00
2018-07-20	05:50:00
2018-07-20	05:51:00
2018-07-20	05:52:00
2018-07-20	05:53:00
2018-07-20	05:54:00
2018-07-20	05:55:00
2018-07-20	05:56:00
2018-07-20	05:57:00
2018-07-20	05:58:00
2018-07-20	05:59:00
2018-07-20	06:00:00
2018-07-20	06:01:00
2018-07-20	06:02:00
2018-07-20	06:03:00
2018-07-20	06:04:00
2018-07-20	06:05:00
2018-07-20	06:06:00
2018-07-20	06:07:00
2018-07-20	06:08:00
2018-07-20	06:09:00
2018-07-20	06:10:00
2018-07-20	06:11:00
2018-07-20	06:12:00
2018-07-20	06:13:00
2018-07-20	06:14:00
2018-07-20	06:15:00
2018-07-20	06:16:00
2018-07-20	06:17:00
2018-07-20	06:18:00
2018-07-20	06:19:00
2018-07-20	06:20:00
2018-07-20	06:21:00
2018-07-20	06:22:00
2018-07-20	06:23:00
2018-07-20	06:24:00
2018-07-20	06:25:00
2018-07-20	06:26:00
2018-07-20	06:27:00
2018-07-20	06:28:00
2018-07-20	06:29:00
2018-07-20	06:30:00
2018-07-20	06:31:00
2018-07-20	06:32:00
2018-07-20	06:33:00
2018-07-20	06:34:00
2018-07-20	06:35:00
2018-07-20	06:36:00
2018-07-20	06:37:00
2018-07-20	06:38:00
2018-07-20	06:39:00
2018-07-20	06:40:00
2018-07-20	06:41:00
2018-07-20	06:42:00
2018-07-20	06:43:00
2018-07-20	06:44:00
2018-07-20	06:45:00
2018-07-20	06:46:00
2018-07-20	06:47:00
2018-07-20	06:48:00
2018-07-20	06:49:00
2018-07-20	06:50:00
2018-07-20	06:51:00
2018-07-20	06:52:00
2018-07-20	06:53:00
2018-07-20	06:54:00
2018-07-20	06:55:00
2018-07-20	06:56:00
2018-07-20	06:57:00
2018-07-20	06:58:00
2018-07-20	06:59:00
2018-07-20	07:00:00
2018-07-20	07:01:00
2018-07-20	07:02:00
2018-07-20	07:03:00
2018-07-20	07:04:00
2018-07-20	07:05:00
2018-07-20	07:06:00
2018-07-20	07:07:00
2018-07-20	07:08:00
2018-07-20	07:09:00
2018-07-20	07:10:00
2018-07-20	07:11:00
2018-07-20	07:12:00
2018-07-20	07:13:00
2018-07-20	07:14:00
2018-07-20	07:15:00
2018-07-20	07:16:00
2018-07-20	07:17:00
2018-07-20	07:18:00
2018-07-20	07:19:00
2018-07-20	07:20:00
2018-07-20	07:21:00
2018-07-20	07:22:00
2018-07-20	07:23:00
2018-07-20	07:24:00
2018-07-20	07:25:00
2018-07-20	07:26:00
2018-07-20	07:27:00
2018-07-20	07:28:00
2018-07-20	07:29:00
2018-07-20	07:30:00
2018-07-20	07:31:00
2018-07-20	07:32:00
2018-07-20	07:33:00
2018-07-20	07:34:00
2018-07-20	07:35:00
2018-07-20	07:36:00
2018-07-20	07:37:00
2018-07-20	07:38:00
2018-07-20	07:39:00
2018-07-20	07:40:00
2018-07-20	07:41:00
2018-07-20	07:42:00
2018-07-20	07:43:00
2018-07-20	07:44:00
2018-07-20	07:45:00
2018-07-20	07:46:00
2018-07-20	07:47:00
2018-07-20	07:48:00
2018-07-20	07:49:00
2018-07-20	07:50:00
2018-07-20	07:51:00
2018-07-20	07:52:00
2018-07-20	07:53:00
2018-07-20	07:54:00
2018-07-20	07:55:00
2018-07-20	07:56:00
2018-07-20	07:57:00
2018-07-20	07:58:00
2018-07-20	07:59:00
2018-07-20	08:00:00
2018-07-20	08:01:00
2018-07-20	08:02:00
2018-07-20	08:03:00
2018-07-20	08:04:00
2018-07-20	08:05:00
2018-07-20	08:06:00
2018-07-20	08:07:00
2018-07-20	08:08:00
2018-07-20	08:09:00
2018-07-20	08:10:00
2018-07-20	08:11:00
2018-07-20	08:12:00
2018-07-20	08:13:00
2018-07-20	08:14:00
2018-07-20	08:15:00
2018-07-20	08:16:00
2018-07-20	08:17:00
2018-07-20	08:18:00
2018-07-20	08:19:00
2018-07-20	08:20:00
2018-07-20	08:21:00
2018-07-20	08:22:00
2018-07-20	08:23:00
2018-07-20	08:24:00
2018-07-20	08:25:00
2018-07-20	08:26:00
2018-07-20	08:27:00
2018-07-20	08:28:00
2018-07-20	08:29:00
2018-07-20	08:30:00
2018-07-20	08:31:00
2018-07-20	08:32:00
2018-07-20	08:33:00
2018-07-20	08:34:00
2018-07-20	08:35:00
2018-07-20	08:36:00
2018-07-20	08:37:00
2018-07-20	08:38:00
2018-07-20	08:39:00
2018-07-20	08:40:00
2018-07-20	08:41:00
2018-07-20	08:42:00
2018-07-20	08:43:00
2018-07-20	08:44:00
2018-07-20	08:45:00
2018-07-20	08:46:00
2018-07-20	08:47:00
2018-07-20	08:48:00
2018-07-20	08:49:00
2018-07-20	08:50:00
2018-07-20	08:51:00
2018-07-20	08:52:00
2018-07-20	08:53:00
2018-07-20	08:54:00
2018-07-20	08:55:00
2018-07-20	08:56:00
2018-07-20	08:57:00
2018-07-20	08:58:00
2018-07-20	08:59:00
2018-07-20	09:00:00
2018-07-20	09:01:00
2018-07-20	09:02:00
2018-07-20	09:03:00
2018-07-20	09:04:00
2018-07-20	09:05:00
2018-07-20	09:06:00
2018-07-20	09:07:00
2018-07-20	09:08:00
2018-07-20	09:09:00
2018-07-20	09:10:00
2018-07-20	09:11:00
2018-07-20	09:12:00
2018-07-20	09:13:00
2018-07-20	09:14:00
2018-07-20	09:15:00
2018-07-20	09:16:00
2018-07-20	09:17:00
2018-07-20	09:18:00
2018-07-20	09:19:00
2018-07-20	09:20:00
2018-07-20	09:21:00
2018-07-20	09:22:00
2018-07-20	09:23:00
2018-07-20	09:24:00
2018-07-20	09:25:00
2018-07-20	09:26:00
2018-07-20	09:27:00
2018-07-20	09:28:00
2018-07-20	09:29:00
2018-07-20	09:30:00
2018-07-20	09:31:00
2018-07-20	09:32:00
2018-07-20	09:33:00
2018-07-20	09:34:00
2018-07-20	09:35:00
2018-07-20	09:36:00
2018-07-20	09:37:00
2018-07-20	09:38:00
2018-07-20	09:39:00
2018-07-20	09:40:00
2018-07-20	09:41:00
2018-07-20	09:42:00
2018-07-20	09:43:00
2018-07-20	09:44:00
2018-07-20	09:45:00
2018-07-20	09:46:00
2018-07-20	09:47:00
2018-07-20	09:48:00
2018-07-20	09:49:00
2018-07-20	09:50:00
2018-07-20	09:51:00
2018-07-20	09:52:00
2018-07-20	09:53:00
2018-07-20	09:54:00
2018-07-20	09:55:00
2018-07-20	09:56:00
2018-07-20	09:57:00
2018-07-20	09:58:00
2018-07-20	09:59:00
2018-07-20	10:00:00
2018-07-20	10:01:00
2018-07-20	10:02:00
2018-07-20	10:03:00
2018-07-20	10:04:00
2018-07-20	10:05:00
2018-07-20	10:06:00
2018-07-20	10:07:00
2018-07-20	10:08:00
2018-07-20	10:09:00
2018-07-20	10:10:00
2018-07-20	10:11:00
2018-07-20	10:12:00
2018-07-20	10:13:00
2018-07-20	10:14:00
2018-07-20	10:15:00
2018-07-20	10:16:00
2018-07-20	10:17:00
2018-07-20	10:18:00
2018-07-20	10:19:00
2018-07-20	10:20:00
2018-07-20	10:21:00
2018-07-20	10:22:00
2018-07-20	10:23:00
2018-07-20	10:24:00
2018-07-20	10:25:00
2018-07-20	10:26:00
2018-07-20	10:27:00
2018-07-20	10:28:00
2018-07-20	10:29:00
2018-07-20	10:30:00
2018-07-20	10:31:00
2018-07-20	10:32:00
2018-07-20	10:33:00
2018-07-20	10:34:00
2018-07-20	10:35:00
2018-07-20	10:36:00
2018-07-20	10:37:00
2018-07-20	10:38:00
2018-07-20	10:39:00
2018-07-20	10:40:00
2018-07-20	10:41:00
2018-07-20	10:42:00
2018-07-20	10:43:00
2018-07-20	10:44:00
2018-07-20	10:45:00
2018-07-20	10:46:00
2018-07-20	10:47:00
2018-07-20	10:48:00
2018-07-20	10:49:00
2018-07-20	10:50:00
2018-07-20	10:51:00
2018-07-20	10:52:00
2018-07-20	10:53:00
2018-07-20	10:54:00
2018-07-20	10:55:00
2018-07-20	10:56:00
2018-07-20	10:57:00
2018-07-20	10:58:00
2018-07-20	10:59:00
2018-07-20	11:00:00
2018-07-20	11:01:00
2018-07-20	11:02:00
2018-07-20	11:03:00
2018-07-20	11:04:00
2018-07-20	11:05:00
2018-07-20	11:06:00
2018-07-20	11:07:00
2018-07-20	11:08:00
2018-07-20	11:09:00
2018-07-20	11:10:00
2018-07-20	11:11:00
2018-07-20	11:12:00
2018-07-20	11:13:00
2018-07-20	11:14:00
2018-07-20	11:15:00
2018-07-20	11:16:00
2018-07-20	11:17:00
2018-07-20	11:18:00
2018-07-20	11:19:00
2018-07-20	11:20:00
2018-07-20	11:21:00
2018-07-20	11:22:00
2018-07-20	11:23:00
2018-07-20	11:24:00
2018-07-20	11:25:00
2018-07-20	11:26:00
2018-07-20	11:27:00
2018-07-20	11:28:00
2018-07-20	11:29:00
2018-07-20	11:30:00
2018-07-20	11:31:00
2018-07-20	11:32:00
2018-07-20	11:33:00
2018-07-20	11:34:00
2018-07-20	11:35:00
2018-07-20	11:36:00
2018-07-20	11:37:00
2018-07-20	11:38:00
2018-07-20	11:39:00
2018-07-20	11:40:00
2018-07-20	11:41:00
2018-07-20	11:42:00
2018-07-20	11:43:00
2018-07-20	11:44:00
2018-07-20	11:45:00
2018-07-20	11:46:00
2018-07-20	11:47:00
2018-07-20	11:48:00
2018-07-20	11:49:00
2018-07-20	11:50:00
2018-07-20	11:51:00
2018-07-20	11:52:00
2018-07-20	11:53:00
2018-07-20	11:54:00
2018-07-20	11:55:00
2018-07-20	11:56:00
2018-07-20	11:57:00
2018-07-20	11:58:00
2018-07-20	11:59:00
2018-07-20	12:00:00
2018-07-20	12:01:00
2018-07-20	12:02:00
2018-07-20	12:03:00
2018-07-20	12:04:00
2018-07-20	12:05:00
2018-07-20	12:06:00
2018-07-20	12:07:00
2018-07-20	12:08:00
2018-07-20	12:09:00
2018-07-20	12:10:00
2018-07-20	12:11:00
2018-07-20	12:12:00
2018-07-20	12:13:00
2018-07-20	12:14:00
2018-07-20	12:15:00
2018-07-20	12:16:00
2018-07-20	12:17:00
2018-07-20	12:18:00
2018-07-20	12:19:00
2018-07-20	12:20:00
2018-07-20	12:21:00
2018-07-20	12:22:00
2018-07-20	12:23:00
2018-07-20	12:24:00
2018-07-20	12:25:00
2018-07-20	12:26:00
2018-07-20	12:27:00
2018-07-20	12:28:00
2018-07-20	12:29:00
2018-07-20	12:30:00
2018-07-20	12:31:00
2018-07-20	12:32:00
2018-07-20	12:33:00
2018-07-20	12:34:00
2018-07-20	12:35:00
2018-07-20	12:36:00
2018-07-20	12:37:00
2018-07-20	12:38:00
2018-07-20	12:39:00
2018-07-20	12:40:00
2018-07-20	12:41:00
2018-07-20	12:42:00
2018-07-20	12:43:00
2018-07-20	12:44:00
2018-07-20	12:45:00
2018-07-20	12:46:00
2018-07-20	12:47:00
2018-07-20	12:48:00
2018-07-20	12:49:00
2018-07-20	12:50:00
2018-07-20	12:51:00
2018-07-20	12:52:00
2018-07-20	12:53:00
2018-07-20	12:54:00
2018-07-20	12:55:00
2018-07-20	12:56:00
2018-07-20	12:57:00
2018-07-20	12:58:00
2018-07-20	12:59:00
2018-07-20	13:00:00
2018-07-20	13:01:00
2018-07-20	13:02:00
2018-07-20	13:03:00
2018-07-20	13:04:00
2018-07-20	13:05:00
2018-07-20	13:06:00
2018-07-20	13:07:00
2018-07-20	13:08:00
2018-07-20	13:09:00
2018-07-20	13:10:00
2018-07-20	13:11:00
2018-07-20	13:12:00
2018-07-20	13:13:00
2018-07-20	13:14:00
2018-07-20	13:15:00
2018-07-20	13:16:00
2018-07-20	13:17:00
2018-07-20	13:18:00
2018-07-20	13:19:00
2018-07-20	13:20:00
2018-07-20	13:21:00
2018-07-20	13:22:00
2018-07-20	13:23:00
2018-07-20	13:24:00
2018-07-20	13:25:00
2018-07-20	13:26:00
2018-07-20	13:27:00
2018-07-20	13:28:00
2018-07-20	13:29:00
2018-07-20	13:30:00
2018-07-20	13:31:00
2018-07-20	13:32:00
2018-07-20	13:33:00
2018-07-20	13:34:00
2018-07-20	13:35:00
2018-07-20	13:36:00
2018-07-20	13:37:00
2018-07-20	13:38:00
2018-07-20	13:39:00
2018-07-20	13:40:00
2018-07-20	13:41:00
2018-07-20	13:42:00
2018-07-20	13:43:00
2018-07-20	13:44:00
2018-07-20	13:45:00
2018-07-20	13:46:00
2018-07-20	13:47:00
2018-07-20	13:48:00
2018-07-20	13:49:00
2018-07-20	13:50:00
2018-07-20	13:51:00
2018-07-20	13:52:00
2018-07-20	13:53:00
2018-07-20	13:54:00
2018-07-20	13:55:00
2018-07-20	13:56:00
2018-07-20	13:57:00
2018-07-20	13:58:00
2018-07-20	13:59:00
2018-07-20	14:00:00
2018-07-20	14:01:00
2018-07-20	14:02:00
2018-07-20	14:03:00
2018-07-20	14:04:00
2018-07-20	14:05:00
2018-07-20	14:06:00
2018-07-20	14:07:00
2018-07-20	14:08:00
2018-07-20	14:09:00
2018-07-20	14:10:00
2018-07-20	14:11:00
2018-07-20	14:12:00
2018-07-20	14:13:00
2018-07-20	14:14:00
2018-07-20	14:15:00
2018-07-20	14:16:00
2018-07-20	14:17:00
2018-07-20	14:18:00
2018-07-20	14:19:00
2018-07-20	14:20:00
2018-07-20	14:21:00
2018-07-20	14:22:00
2018-07-20	14:23:00
2018-07-20	14:24:00
2018-07-20	14:25:00
2018-07-20	14:26:00
2018-07-20	14:27:00
2018-07-20	14:28:00
2018-07-20	14:29:00
2018-07-20	14:30:00
2018-07-20	14:31:00
2018-07-20	14:32:00
2018-07-20	14:33:00
2018-07-20	14:34:00
2018-07-20	14:35:00
2018-07-20	14:36:00
2018-07-20	14:37:00
2018-07-20	14:38:00
2018-07-20	14:39:00
2018-07-20	14:40:00
2018-07-20	14:41:00
2018-07-20	14:42:00
2018-07-20	14:43:00
2018-07-20	14:44:00
2018-07-20	14:45:00
2018-07-20	14:46:00
2018-07-20	14:47:00
2018-07-20	14:48:00
2018-07-20	14:49:00
2018-07-20	14:50:00
2018-07-20	14:51:00
2018-07-20	14:52:00
2018-07-20	14:53:00
2018-07-20	14:54:00
2018-07-20	14:55:00
2018-07-20	14:56:00
2018-07-20	14:57:00
2018-07-20	14:58:00
2018-07-20	14:59:00
2018-07-20	15:00:00
2018-07-20	15:01:00
2018-07-20	15:02:00
2018-07-20	15:03:00
2018-07-20	15:04:00
2018-07-20	15:05:00
2018-07-20	15:06:00
2018-07-20	15:07:00
2018-07-20	15:08:00
2018-07-20	15:09:00
2018-07-20	15:10:00
2018-07-20	15:11:00
2018-07-20	15:12:00
2018-07-20	15:13:00
2018-07-20	15:14:00
2018-07-20	15:15:00
2018-07-20	15:16:00
2018-07-20	15:17:00
2018-07-20	15:18:00
2018-07-20	15:19:00
2018-07-20	15:20:00
2018-07-20	15:21:00
2018-07-20	15:22:00
2018-07-20	15:23:00
2018-07-20	15:24:00
2018-07-20	15:25:00
2018-07-20	15:26:00
2018-07-20	15:27:00
2018-07-20	15:28:00
2018-07-20	15:29:00
2018-07-20	15:30:00
2018-07-20	15:31:00
2018-07-20	15:32:00
2018-07-20	15:33:00
2018-07-20	15:34:00
2018-07-20	15:35:00
2018-07-20	15:36:00
2018-07-20	15:37:00
2018-07-20	15:38:00
2018-07-20	15:39:00
2018-07-20	15:40:00
2018-07-20	15:41:00
2018-07-20	15:42:00
2018-07-20	15:43:00
2018-07-20	15:44:00
2018-07-20	15:45:00
2018-07-20	15:46:00
2018-07-20	15:47:00
2018-07-20	15:48:00
2018-07-20	15:49:00
2018-07-20	15:50:00
2018-07-20	15:51:00
2018-07-20	15:52:00
2018-07-20	15:53:00
2018-07-20	15:54:00
2018-07-20	15:55:00
2018-07-20	15:56:00
2018-07-20	15:57:00
2018-07-20	15:58:00
2018-07-20	15:59:00
2018-07-20	16:00:00
2018-07-20	16:01:00
2018-07-20	16:02:00
2018-07-20	16:03:00
2018-07-20	16:04:00
2018-07-20	16:05:00
2018-07-20	16:06:00
2018-07-20	16:07:00
2018-07-20	16:08:00
2018-07-20	16:09:00
2018-07-20	16:10:00
2018-07-20	16:11:00
2018-07-20	16:12:00
2018-07-20	16:13:00
2018-07-20	16:14:00
2018-07-20	16:15:00
2018-07-20	16:16:00
2018-07-20	16:17:00
2018-07-20	16:18:00
2018-07-20	16:19:00
2018-07-20	16:20:00
2018-07-20	16:21:00
2018-07-20	16:22:00
2018-07-20	16:23:00
2018-07-20	16:24:00
2018-07-20	16:25:00
2018-07-20	16:26:00
2018-07-20	16:27:00
2018-07-20	16:28:00
2018-07-20	16:29:00
2018-07-20	16:30:00
2018-07-20	16:31:00
2018-07-20	16:32:00
2018-07-20	16:33:00
2018-07-20	16:34:00
2018-07-20	16:35:00
2018-07-20	16:36:00
2018-07-20	16:37:00
2018-07-20	16:38:00
2018-07-20	16:39:00
2018-07-20	16:40:00
2018-07-20	16:41:00
2018-07-20	16:42:00
2018-07-20	16:43:00
2018-07-20	16:44:00
2018-07-20	16:45:00
2018-07-20	16:46:00
2018-07-20	16:47:00
2018-07-20	16:48:00
2018-07-20	16:49:00
2018-07-20	16:50:00
2018-07-20	16:51:00
2018-07-20	16:52:00
2018-07-20	16:53:00
2018-07-20	16:54:00
2018-07-20	16:55:00
2018-07-20	16:56:00
2018-07-20	16:57:00
2018-07-20	16:58:00
2018-07-20	16:59:00
2018-07-20	17:00:00
2018-07-20	17:01:00
2018-07-20	17:02:00
2018-07-20	17:03:00
2018-07-20	17:04:00
2018-07-20	17:05:00
2018-07-20	17:06:00
2018-07-20	17:07:00
2018-07-20	17:08:00
2018-07-20	17:09:00
2018-07-20	17:10:00
2018-07-20	17:11:00
2018-07-20	17:12:00
2018-07-20	17:13:00
2018-07-20	17:14:00
2018-07-20	17:15:00
2018-07-20	17:16:00
2018-07-20	17:17:00
2018-07-20	17:18:00
2018-07-20	17:19:00
2018-07-20	17:20:00
2018-07-20	17:21:00
2018-07-20	17:22:00
2018-07-20	17:23:00
2018-07-20	17:24:00
2018-07-20	17:25:00
2018-07-20	17:26:00
2018-07-20	17:27:00
2018-07-20	17:28:00
2018-07-20	17:29:00
2018-07-20	17:30:00
2018-07-20	17:31:00
2018-07-20	17:32:00
2018-07-20	17:33:00
2018-07-20	17:34:00
2018-07-20	17:35:00
2018-07-20	17:36:00
2018-07-20	17:37:00
2018-07-20	17:38:00
2018-07-20	17:39:00
2018-07-20	17:40:00
2018-07-20	17:41:00
2018-07-20	17:42:00
2018-07-20	17:43:00
2018-07-20	17:44:00
2018-07-20	17:45:00
2018-07-20	17:46:00
2018-07-20	17:47:00
2018-07-20	17:48:00
2018-07-20	17:49:00
2018-07-20	17:50:00
2018-07-20	17:51:00
2018-07-20	17:52:00
2018-07-20	17:53:00
2018-07-20	17:54:00
2018-07-20	17:55:00
2018-07-20	17:56:00
2018-07-20	17:57:00
2018-07-20	17:58:00
2018-07-20	17:59:00
2018-07-20	18:00:00
2018-07-20	18:01:00
2018-07-20	18:02:00
2018-07-20	18:03:00
2018-07-20	18:04:00
2018-07-20	18:05:00
2018-07-20	18:06:00
2018-07-20	18:07:00
2018-07-20	18:08:00
2018-07-20	18:09:00
2018-07-20	18:10:00
2018-07-20	18:11:00
2018-07-20	18:12:00
2018-07-20	18:13:00
2018-07-20	18:14:00
2018-07-20	18:15:00
2018-07-20	18:16:00
2018-07-20	18:17:00
2018-07-20	18:18:00
2018-07-20	18:19:00
2018-07-20	18:20:00
2018-07-20	18:21:00
2018-07-20	18:22:00
2018-07-20	18:23:00
2018-07-20	18:24:00
2018-07-20	18:25:00
2018-07-20	18:26:00
2018-07-20	18:27:00
2018-07-20	18:28:00
2018-07-20	18:29:00
2018-07-20	18:30:00
2018-07-20	18:31:00
2018-07-20	18:32:00
2018-07-20	18:33:00
2018-07-20	18:34:00
2018-07-20	18:35:00
2018-07-20	18:36:00
2018-07-20	18:37:00
2018-07-20	18:38:00
2018-07-20	18:39:00
2018-07-20	18:40:00
2018-07-20	18:41:00
2018-07-20	18:42:00
2018-07-20	18:43:00
2018-07-20	18:44:00
2018-07-20	18:45:00
2018-07-20	18:46:00
2018-07-20	18:47:00
2018-07-20	18:48:00
2018-07-20	18:49:00
2018-07-20	18:50:00
2018-07-20	18:51:00
2018-07-20	18:52:00
2018-07-20	18:53:00
2018-07-20	18:54:00
2018-07-20	18:55:00
2018-07-20	18:56:00
2018-07-20	18:57:00
2018-07-20	18:58:00
2018-07-20	18:59:00
2018-07-20	19:00:00
2018-07-20	19:01:00
2018-07-20	19:02:00
2018-07-20	19:03:00
2018-07-20	19:04:00
2018-07-20	19:05:00
2018-07-20	19:06:00
2018-07-20	19:07:00
2018-07-20	19:08:00
2018-07-20	19:09:00
2018-07-20	19:10:00
2018-07-20	19:11:00
2018-07-20	19:12:00
2018-07-20	19:13:00
2018-07-20	19:14:00
2018-07-20	19:15:00
2018-07-20	19:16:00
2018-07-20	19:17:00
2018-07-20	19:18:00
2018-07-20	19:19:00
2018-07-20	19:20:00
2018-07-20	19:21:00
2018-07-20	19:22:00
2018-07-20	19:23:00
2018-07-20	19:24:00
2018-07-20	19:25:00
2018-07-20	19:26:00
2018-07-20	19:27:00
2018-07-20	19:28:00
2018-07-20	19:29:00
2018-07-20	19:30:00
2018-07-20	19:31:00
2018-07-20	19:32:00
2018-07-20	19:33:00
2018-07-20	19:34:00
2018-07-20	19:35:00
2018-07-20	19:36:00
2018-07-20	19:37:00
2018-07-20	19:38:00
2018-07-20	19:39:00
2018-07-20	19:40:00
2018-07-20	19:41:00
2018-07-20	19:42:00
2018-07-20	19:43:00
2018-07-20	19:44:00
2018-07-20	19:45:00
2018-07-20	19:46:00
2018-07-20	19:47:00
2018-07-20	19:48:00
2018-07-20	19:49:00
2018-07-20	19:50:00
2018-07-20	19:51:00
2018-07-20	19:52:00
2018-07-20	19:53:00
2018-07-20	19:54:00
2018-07-20	19:55:00
2018-07-20	19:56:00
2018-07-20	19:57:00
2018-07-20	19:58:00
2018-07-20	19:59:00
2018-07-20	20:00:00
2018-07-20	20:01:00
2018-07-20	20:02:00
2018-07-20	20:03:00
2018-07-20	20:04:00
2018-07-20	20:05:00
2018-07-20	20:06:00
2018-07-20	20:07:00
2018-07-20	20:08:00
2018-07-20	20:09:00
2018-07-20	20:10:00
2018-07-20	20:11:00
2018-07-20	20:12:00
2018-07-20	20:13:00
2018-07-20	20:14:00
2018-07-20	20:15:00
2018-07-20	20:16:00
2018-07-20	20:17:00
2018-07-20	20:18:00
2018-07-20	20:19:00
2018-07-20	20:20:00
2018-07-20	20:21:00
2018-07-20	20:22:00
2018-07-20	20:23:00
2018-07-20	20:24:00
2018-07-20	20:25:00
2018-07-20	20:26:00
2018-07-20	20:27:00
2018-07-20	20:28:00
2018-07-20	20:29:00
2018-07-20	20:30:00
2018-07-20	20:31:00
2018-07-20	20:32:00
2018-07-20	20:33:00
2018-07-20	20:34:00
2018-07-20	20:35:00
2018-07-20	20:36:00
2018-07-20	20:37:00
2018-07-20	20:38:00
2018-07-20	20:39:00
2018-07-20	20:40:00
2018-07-20	20:41:00
2018-07-20	20:42:00
2018-07-20	20:43:00
2018-07-20	20:44:00
2018-07-20	20:45:00
2018-07-20	20:46:00
2018-07-20	20:47:00
2018-07-20	20:48:00
2018-07-20	20:49:00
2018-07-20	20:50:00
2018-07-20	20:51:00
2018-07-20	20:52:00
2018-07-20	20:53:00
2018-07-20	20:54:00
2018-07-20	20:55:00
2018-07-20	20:56:00
2018-07-20	20:57:00
2018-07-20	20:58:00
2018-07-20	20:59:00
2018-07-20	21:00:00
2018-07-20	21:01:00
2018-07-20	21:02:00
2018-07-20	21:03:00
2018-07-20	21:04:00
2018-07-20	21:05:00
2018-07-20	21:06:00
2018-07-20	21:07:00
2018-07-20	21:08:00
2018-07-20	21:09:00
2018-07-20	21:10:00
2018-07-20	21:11:00
2018-07-20	21:12:00
2018-07-20	21:13:00
2018-07-20	21:14:00
2018-07-20	21:15:00
2018-07-20	21:16:00
2018-07-20	21:17:00
2018-07-20	21:18:00
2018-07-20	21:19:00
2018-07-20	21:20:00
2018-07-20	21:21:00
2018-07-20	21:22:00
2018-07-20	21:23:00
2018-07-20	21:24:00
2018-07-20	21:25:00
2018-07-20	21:26:00
2018-07-20	21:27:00
2018-07-20	21:28:00
2018-07-20	21:29:00
2018-07-20	21:30:00
2018-07-20	21:31:00
2018-07-20	21:32:00
2018-07-20	21:33:00
2018-07-20	21:34:00
2018-07-20	21:35:00
2018-07-20	21:36:00
2018-07-20	21:37:00
2018-07-20	21:38:00
2018-07-20	21:39:00
2018-07-20	21:40:00
2018-07-20	21:41:00
2018-07-20	21:42:00
2018-07-20	21:43:00
2018-07-20	21:44:00
2018-07-20	21:45:00
2018-07-20	21:46:00
2018-07-20	21:47:00
2018-07-20	21:48:00
2018-07-20	21:49:00
2018-07-20	21:50:00
2018-07-20	21:51:00
2018-07-20	21:52:00
2018-07-20	21:53:00
2018-07-20	21:54:00
2018-07-20	21:55:00
2018-07-20	21:56:00
2018-07-20	21:57:00
2018-07-20	21:58:00
2018-07-20	21:59:00
2018-07-20	22:00:00
2018-07-20	22:01:00
2018-07-20	22:02:00
2018-07-20	22:03:00
2018-07-20	22:04:00
2018-07-20	22:05:00
2018-07-20	22:06:00
2018-07-20	22:07:00
2018-07-20	22:08:00
2018-07-20	22:09:00
2018-07-20	22:10:00
2018-07-20	22:11:00
2018-07-20	22:12:00
2018-07-20	22:13:00
2018-07-20	22:14:00
2018-07-20	22:15:00
2018-07-20	22:16:00
2018-07-20	22:17:00
2018-07-20	22:18:00
2018-07-20	22:19:00
2018-07-20	22:20:00
2018-07-20	22:21:00
2018-07-20	22:22:00
2018-07-20	22:23:00
2018-07-20	22:24:00
2018-07-20	22:25:00
2018-07-20	22:26:00
2018-07-20	22:27:00
2018-07-20	22:28:00
2018-07-20	22:29:00
2018-07-20	22:30:00
2018-07-20	22:31:00
2018-07-20	22:32:00
2018-07-20	22:33:00
2018-07-20	22:34:00
2018-07-20	22:35:00
2018-07-20	22:36:00
2018-07-20	22:37:00
2018-07-20	22:38:00
2018-07-20	22:39:00
2018-07-20	22:40:00
2018-07-20	22:41:00
2018-07-20	22:42:00
2018-07-20	22:43:00
2018-07-20	22:44:00
2018-07-20	22:45:00
2018-07-20	22:46:00
2018-07-20	22:47:00
2018-07-20	22:48:00
2018-07-20	22:49:00
2018-07-20	22:50:00
2018-07-20	22:51:00
2018-07-20	22:52:00
2018-07-20	22:53:00
2018-07-20	22:54:00
2018-07-20	22:55:00
2018-07-20	22:56:00
2018-07-20	22:57:00
2018-07-20	22:58:00
2018-07-20	22:59:00
2018-07-20	23:00:00
2018-07-20	23:01:00
2018-07-20	23:02:00
2018-07-20	23:03:00
2018-07-20	23:04:00
2018-07-20	23:05:00
2018-07-20	23:06:00
2018-07-20	23:07:00
2018-07-20	23:08:00
2018-07-20	23:09:00
2018-07-20	23:10:00
2018-07-20	23:11:00
2018-07-20	23:12:00
2018-07-20	23:13:00
2018-07-20	23:14:00
2018-07-20	23:15:00
2018-07-20	23:16:00
2018-07-20	23:17:00
2018-07-20	23:18:00
2018-07-20	23:19:00
2018-07-20	23:20:00
2018-07-20	23:21:00
2018-07-20	23:22:00
2018-07-20	23:23:00
2018-07-20	23:24:00
2018-07-20	23:25:00
2018-07-20	23:26:00
2018-07-20	23:27:00
2018-07-20	23:28:00
2018-07-20	23:29:00
2018-07-20	23:30:00
2018-07-20	23:31:00
2018-07-20	23:32:00
2018-07-20	23:33:00
2018-07-20	23:34:00
2018-07-20	23:35:00
2018-07-20	23:36:00
2018-07-20	23:37:00
2018-07-20	23:38:00
2018-07-20	23:39:00
2018-07-20	23:40:00
2018-07-20	23:41:00
2018-07-20	23:42:00
2018-07-20	23:43:00
2018-07-20	23:44:00
2018-07-20	23:45:00
2018-07-20	23:46:00
2018-07-20	23:47:00
2018-07-20	23:48:00
2018-07-20	23:49:00
2018-07-20	23:50:00
2018-07-20	23:51:00
2018-07-20	23:52:00
2018-07-20	23:53:00
2018-07-20	23:54:00
2018-07-20	23:55:00
2018-07-20	23:56:00
2018-07-20	23:57:00
2018-07-20	23:58:00
2018-07-21	00:00:00
2018-07-21	00:01:00
2018-07-21	00:02:00
2018-07-21	00:03:00
2018-07-21	00:04:00
2018-07-21	00:05:00
2018-07-21	00:06:00
2018-07-21	00:07:00
2018-07-21	00:08:00
2018-07-21	00:09:00
2018-07-21	00:10:00
2018-07-21	00:11:00
2018-07-21	00:12:00
2018-07-21	00:13:00
2018-07-21	00:14:00
2018-07-21	00:15:00
2018-07-21	00:16:00
2018-07-21	00:17:00
2018-07-21	00:18:00
2018-07-21	00:19:00
2018-07-21	00:20:00
2018-07-21	00:21:00
2018-07-21	00:22:00
2018-07-21	00:23:00
2018-07-21	00:24:00
2018-07-21	00:25:00
2018-07-21	00:26:00
2018-07-21	00:27:00
2018-07-21	00:28:00
2018-07-21	00:29:00
2018-07-21	00:30:00
2018-07-21	00:31:00
2018-07-21	00:32:00
2018-07-21	00:33:00
2018-07-21	00:34:00
2018-07-21	00:35:00
2018-07-21	00:36:00
2018-07-21	00:37:00
2018-07-21	00:38:00
2018-07-21	00:39:00
2018-07-21	00:40:00
2018-07-21	00:41:00
2018-07-21	00:42:00
2018-07-21	00:43:00
2018-07-21	00:44:00
2018-07-21	00:45:00
2018-07-21	00:46:00
2018-07-21	00:47:00
2018-07-21	00:48:00
2018-07-21	00:49:00
2018-07-21	00:50:00
2018-07-21	00:51:00
2018-07-21	00:52:00
2018-07-21	00:53:00
2018-07-21	00:54:00
2018-07-21	00:55:00
2018-07-21	00:56:00
2018-07-21	00:57:00
2018-07-21	00:58:00
2018-07-21	00:59:00
2018-07-21	01:00:00
2018-07-21	01:01:00
2018-07-21	01:02:00
2018-07-21	01:03:00
2018-07-21	01:04:00
2018-07-21	01:05:00
2018-07-21	01:06:00
2018-07-21	01:07:00
2018-07-21	01:08:00
2018-07-21	01:09:00
2018-07-21	01:10:00
2018-07-21	01:11:00
2018-07-21	01:12:00
2018-07-21	01:13:00
2018-07-21	01:14:00
2018-07-21	01:15:00
2018-07-21	01:16:00
2018-07-21	01:17:00
2018-07-21	01:18:00
2018-07-21	01:19:00
2018-07-21	01:20:00
2018-07-21	01:21:00
2018-07-21	01:22:00
2018-07-21	01:23:00
2018-07-21	01:24:00
2018-07-21	01:25:00
2018-07-21	01:26:00
2018-07-21	01:27:00
2018-07-21	01:28:00
2018-07-21	01:29:00
2018-07-21	01:30:00
2018-07-21	01:31:00
2018-07-21	01:32:00
2018-07-21	01:33:00
2018-07-21	01:34:00
2018-07-21	01:35:00
2018-07-21	01:36:00
2018-07-21	01:37:00
2018-07-21	01:38:00
2018-07-21	01:39:00
2018-07-21	01:40:00
2018-07-21	01:41:00
2018-07-21	01:42:00
2018-07-21	01:43:00
2018-07-21	01:44:00
2018-07-21	01:45:00
2018-07-21	01:46:00
2018-07-21	01:47:00
2018-07-21	01:48:00
2018-07-21	01:49:00
2018-07-21	01:50:00
2018-07-21	01:51:00
2018-07-21	01:52:00
2018-07-21	01:53:00
2018-07-21	01:54:00
2018-07-21	01:55:00
2018-07-21	01:56:00
2018-07-21	01:57:00
2018-07-21	01:58:00
2018-07-21	01:59:00
2018-07-21	02:00:00
2018-07-21	02:01:00
2018-07-21	02:02:00
2018-07-21	02:03:00
2018-07-21	02:04:00
2018-07-21	02:05:00
2018-07-21	02:06:00
2018-07-21	02:07:00
2018-07-21	02:08:00
2018-07-21	02:09:00
2018-07-21	02:10:00
2018-07-21	02:11:00
2018-07-21	02:12:00
2018-07-21	02:13:00
2018-07-21	02:14:00
2018-07-21	02:15:00
2018-07-21	02:16:00
2018-07-21	02:17:00
2018-07-21	02:18:00
2018-07-21	02:19:00
2018-07-21	02:20:00
2018-07-21	02:21:00
2018-07-21	02:22:00
2018-07-21	02:23:00
2018-07-21	02:24:00
2018-07-21	02:25:00
2018-07-21	02:26:00
2018-07-21	02:27:00
2018-07-21	02:28:00
2018-07-21	02:29:00
2018-07-21	02:30:00
2018-07-21	02:31:00
2018-07-21	02:32:00
2018-07-21	02:33:00
2018-07-21	02:34:00
2018-07-21	02:35:00
2018-07-21	02:36:00
2018-07-21	02:37:00
2018-07-21	02:38:00
2018-07-21	02:39:00
2018-07-21	02:40:00
2018-07-21	02:41:00
2018-07-21	02:42:00
2018-07-21	02:43:00
2018-07-21	02:44:00
2018-07-21	02:45:00
2018-07-21	02:46:00
2018-07-21	02:47:00
2018-07-21	02:48:00
2018-07-21	02:49:00
2018-07-21	02:50:00
2018-07-21	02:51:00
2018-07-21	02:52:00
2018-07-21	02:53:00
2018-07-21	02:54:00
2018-07-21	02:55:00
2018-07-21	02:56:00
2018-07-21	02:57:00
2018-07-21	02:58:00
2018-07-21	02:59:00
2018-07-21	03:00:00
2018-07-21	03:01:00
2018-07-21	03:02:00
2018-07-21	03:03:00
2018-07-21	03:04:00
2018-07-21	03:05:00
2018-07-21	03:06:00
2018-07-21	03:07:00
2018-07-21	03:08:00
2018-07-21	03:09:00
2018-07-21	03:10:00
2018-07-21	03:11:00
2018-07-21	03:12:00
2018-07-21	03:13:00
2018-07-21	03:14:00
2018-07-21	03:15:00
2018-07-21	03:16:00
2018-07-21	03:17:00
2018-07-21	03:18:00
2018-07-21	03:19:00
2018-07-21	03:20:00
2018-07-21	03:21:00
2018-07-21	03:22:00
2018-07-21	03:23:00
2018-07-21	03:24:00
2018-07-21	03:25:00
2018-07-21	03:26:00
2018-07-21	03:27:00
2018-07-21	03:28:00
2018-07-21	03:29:00
2018-07-21	03:30:00
2018-07-21	03:31:00
2018-07-21	03:32:00
2018-07-21	03:33:00
2018-07-21	03:34:00
2018-07-21	03:35:00
2018-07-21	03:36:00
2018-07-21	03:37:00
2018-07-21	03:38:00
2018-07-21	03:39:00
2018-07-21	03:40:00
2018-07-21	03:41:00
2018-07-21	03:42:00
2018-07-21	03:43:00
2018-07-21	03:44:00
2018-07-21	03:45:00
2018-07-21	03:46:00
2018-07-21	03:47:00
2018-07-21	03:48:00
2018-07-21	03:49:00
2018-07-21	03:50:00
2018-07-21	03:51:00
2018-07-21	03:52:00
2018-07-21	03:53:00
2018-07-21	03:54:00
2018-07-21	03:55:00
2018-07-21	03:56:00
2018-07-21	03:57:00
2018-07-21	03:58:00
2018-07-21	03:59:00
2018-07-21	04:00:00
2018-07-21	04:01:00
2018-07-21	04:02:00
2018-07-21	04:03:00
2018-07-21	04:04:00
2018-07-21	04:05:00
2018-07-21	04:06:00
2018-07-21	04:07:00
2018-07-21	04:08:00
2018-07-21	04:09:00
2018-07-21	04:10:00
2018-07-21	04:11:00
2018-07-21	04:12:00
2018-07-21	04:13:00
2018-07-21	04:14:00
2018-07-21	04:15:00
2018-07-21	04:16:00
2018-07-21	04:17:00
2018-07-21	04:18:00
2018-07-21	04:19:00
2018-07-21	04:20:00
2018-07-21	04:21:00
2018-07-21	04:22:00
2018-07-21	04:23:00
2018-07-21	04:24:00
2018-07-21	04:25:00
2018-07-21	04:26:00
2018-07-21	04:27:00
2018-07-21	04:28:00
2018-07-21	04:29:00
2018-07-21	04:30:00
2018-07-21	04:31:00
2018-07-21	04:32:00
2018-07-21	04:33:00
2018-07-21	04:34:00
2018-07-21	04:35:00
2018-07-21	04:36:00
2018-07-21	04:37:00
2018-07-21	04:38:00
2018-07-21	04:39:00
2018-07-21	04:40:00
2018-07-21	04:41:00
2018-07-21	04:42:00
2018-07-21	04:43:00
2018-07-21	04:44:00
2018-07-21	04:45:00
2018-07-21	04:46:00
2018-07-21	04:47:00
2018-07-21	04:48:00
2018-07-21	04:49:00
2018-07-21	04:50:00
2018-07-21	04:51:00
2018-07-21	04:52:00
2018-07-21	04:53:00
2018-07-21	04:54:00
2018-07-21	04:55:00
2018-07-21	04:56:00
2018-07-21	04:57:00
2018-07-21	04:58:00
2018-07-21	04:59:00
2018-07-21	05:00:00
2018-07-21	05:01:00
2018-07-21	05:02:00
2018-07-21	05:03:00
2018-07-21	05:04:00
2018-07-21	05:05:00
2018-07-21	05:06:00
2018-07-21	05:07:00
2018-07-21	05:08:00
2018-07-21	05:09:00
2018-07-21	05:10:00
2018-07-21	05:11:00
2018-07-21	05:12:00
2018-07-21	05:13:00
2018-07-21	05:14:00
2018-07-21	05:15:00
2018-07-21	05:16:00
2018-07-21	05:17:00
2018-07-21	05:18:00
2018-07-21	05:19:00
2018-07-21	05:20:00
2018-07-21	05:21:00
2018-07-21	05:22:00
2018-07-21	05:23:00
2018-07-21	05:24:00
[truncated: 104,046 more rows]

## Sheet: 1058
date	time
2018-08-11	15:07:00
2018-08-11	15:08:00
2018-08-13	11:36:00

## Sheet: 1064
date	time
2018-08-11	07:25:00
2018-08-11	07:26:00
2018-08-11	07:27:00
2018-08-11	07:28:00
2018-08-11	07:29:00
2018-08-11	07:30:00
2018-08-11	07:31:00
2018-08-11	07:32:00
2018-08-11	07:33:00
2018-08-11	07:34:00
2018-08-11	07:35:00
2018-08-11	07:36:00
2018-08-11	07:37:00
2018-08-11	07:38:00
2018-08-11	07:39:00
2018-08-11	07:40:00
2018-08-11	07:41:00
2018-08-11	07:42:00
2018-08-11	07:43:00
2018-08-11	07:44:00
2018-08-11	07:45:00
2018-08-11	07:46:00
2018-08-11	07:47:00
2018-08-11	07:48:00
2018-08-11	07:49:00
2018-08-11	07:50:00
2018-08-11	07:51:00
2018-08-11	07:52:00
2018-08-11	07:53:00
2018-08-11	07:54:00
2018-08-11	07:55:00
2018-08-11	07:56:00
2018-08-11	07:57:00
2018-08-11	07:58:00
2018-08-11	07:59:00
2018-08-11	08:00:00
2018-08-11	08:01:00
2018-08-11	08:02:00
2018-08-11	08:03:00
2018-08-11	08:04:00
2018-08-11	08:05:00
2018-08-11	08:06:00
2018-08-11	08:07:00
2018-08-11	08:08:00
2018-08-11	08:09:00
2018-08-11	08:10:00
2018-08-11	08:11:00
2018-08-11	08:12:00
2018-08-11	08:13:00
2018-08-11	08:14:00
2018-08-11	08:15:00
2018-08-11	08:16:00
2018-08-11	08:17:00
2018-08-11	08:18:00
2018-08-11	08:19:00
2018-08-11	08:20:00
2018-08-11	08:21:00
2018-08-11	08:22:00
2018-08-11	08:23:00
2018-08-11	08:24:00
2018-08-11	08:25:00
2018-08-11	08:26:00
2018-08-11	08:27:00
2018-08-11	08:28:00
2018-08-11	08:29:00
2018-08-11	08:30:00
2018-08-11	08:31:00
2018-08-11	08:32:00
2018-08-11	08:33:00
2018-08-11	08:34:00
2018-08-11	08:35:00
2018-08-11	08:36:00
2018-08-11	08:37:00
2018-08-11	08:38:00
2018-08-11	08:39:00
2018-08-11	08:40:00
2018-08-11	08:41:00
2018-08-11	08:42:00
2018-08-11	08:43:00
2018-08-11	08:44:00
2018-08-11	08:45:00
2018-08-11	08:46:00
2018-08-11	08:47:00
2018-08-11	08:48:00
2018-08-11	08:49:00
2018-08-11	08:50:00
2018-08-11	08:51:00
2018-08-11	08:52:00
2018-08-11	08:53:00
2018-08-11	08:54:00
2018-08-11	08:55:00
2018-08-11	08:56:00
2018-08-11	08:57:00
2018-08-11	08:58:00
2018-08-11	08:59:00
2018-08-11	09:00:00
2018-08-11	09:01:00
2018-08-11	09:02:00
2018-08-11	09:03:00
2018-08-11	09:04:00
2018-08-11	09:05:00
2018-08-11	09:06:00
2018-08-11	09:07:00
2018-08-11	09:08:00
2018-08-11	09:09:00
2018-08-11	09:10:00
2018-08-11	09:11:00
2018-08-11	09:12:00
2018-08-11	09:13:00
2018-08-11	09:14:00
2018-08-11	09:15:00
2018-08-11	09:16:00
2018-08-11	09:17:00
2018-08-11	09:18:00
2018-08-11	09:19:00
2018-08-11	09:20:00
2018-08-11	09:21:00
2018-08-11	09:22:00
2018-08-11	09:23:00
2018-08-11	09:24:00
2018-08-11	09:25:00
2018-08-11	09:26:00
2018-08-11	09:27:00
2018-08-11	09:28:00
2018-08-11	09:29:00
2018-08-11	09:30:00
2018-08-11	09:31:00
2018-08-11	09:32:00
2018-08-11	09:33:00
2018-08-11	09:34:00
2018-08-11	09:35:00
2018-08-11	09:36:00
2018-08-11	09:37:00
2018-08-11	09:38:00
2018-08-11	09:39:00
2018-08-11	09:40:00
2018-08-11	09:41:00
2018-08-11	09:42:00
2018-08-11	09:43:00
2018-08-11	09:44:00
2018-08-11	09:45:00
2018-08-11	09:46:00
2018-08-11	09:47:00
2018-08-11	09:49:00
2018-08-11	09:50:00
2018-08-11	09:51:00
2018-08-11	09:52:00
2018-08-11	09:53:00
2018-08-11	09:54:00
2018-08-11	09:55:00
2018-08-11	09:56:00
2018-08-11	09:57:00
2018-08-11	09:58:00
2018-08-11	09:59:00
2018-08-11	10:00:00
2018-08-11	10:01:00
2018-08-11	10:02:00
2018-08-11	10:03:00
2018-08-11	10:04:00
2018-08-11	10:05:00
2018-08-11	10:06:00
2018-08-11	10:07:00
2018-08-11	10:08:00
2018-08-11	10:09:00
2018-08-11	10:10:00
2018-08-11	10:11:00
2018-08-11	10:12:00
2018-08-11	10:13:00
2018-08-11	10:14:00
2018-08-11	10:15:00
2018-08-11	10:16:00
2018-08-11	10:17:00
2018-08-11	10:18:00
2018-08-11	10:20:00
2018-08-11	10:21:00
2018-08-11	10:22:00
2018-08-11	10:23:00
2018-08-11	10:24:00
2018-08-11	10:25:00
2018-08-11	10:27:00
2018-08-11	10:28:00
2018-08-11	10:29:00
2018-08-11	10:30:00
2018-08-11	10:31:00
2018-08-11	10:32:00
2018-08-11	10:33:00
2018-08-11	10:34:00
2018-08-11	10:35:00
2018-08-11	10:36:00
2018-08-11	10:37:00
2018-08-11	10:38:00
2018-08-11	10:39:00
2018-08-11	10:40:00
2018-08-11	10:41:00
2018-08-11	10:42:00
2018-08-11	10:43:00
2018-08-11	10:44:00
2018-08-11	10:45:00
2018-08-11	10:46:00
2018-08-11	10:47:00
2018-08-11	10:48:00
2018-08-11	10:49:00
2018-08-11	10:50:00
2018-08-11	10:51:00
2018-08-11	10:52:00
2018-08-11	10:53:00
2018-08-11	10:54:00
2018-08-11	10:55:00
2018-08-11	10:56:00
2018-08-11	10:57:00
2018-08-11	10:58:00
2018-08-11	10:59:00
2018-08-11	11:00:00
2018-08-11	11:01:00
2018-08-11	11:02:00
2018-08-11	11:03:00
2018-08-11	11:04:00
2018-08-11	11:05:00
2018-08-11	11:06:00
2018-08-11	11:07:00
2018-08-11	11:08:00
2018-08-11	11:09:00
2018-08-11	11:10:00
2018-08-11	11:11:00
2018-08-11	11:12:00
2018-08-11	11:13:00
2018-08-11	11:14:00
2018-08-11	11:15:00
2018-08-11	11:16:00
2018-08-11	11:17:00
2018-08-11	11:18:00
2018-08-11	11:19:00
2018-08-11	11:20:00
2018-08-11	11:21:00
2018-08-11	11:22:00
2018-08-11	11:23:00
2018-08-11	11:24:00
2018-08-11	11:25:00
2018-08-11	11:26:00
2018-08-11	11:27:00
2018-08-11	11:28:00
2018-08-11	11:29:00
2018-08-11	11:30:00
2018-08-11	11:31:00
2018-08-11	11:32:00
2018-08-11	11:33:00
2018-08-11	11:34:00
2018-08-11	11:35:00
2018-08-11	11:36:00
2018-08-11	11:37:00
2018-08-11	11:38:00
2018-08-11	11:39:00
2018-08-11	11:40:00
2018-08-11	11:41:00
2018-08-11	11:42:00
2018-08-11	11:43:00
2018-08-11	11:44:00
2018-08-11	11:45:00
2018-08-11	11:46:00
2018-08-11	11:47:00
2018-08-11	11:48:00
2018-08-11	11:49:00
2018-08-11	11:50:00
2018-08-11	11:51:00
2018-08-11	11:52:00
2018-08-11	11:53:00
2018-08-11	11:54:00
2018-08-11	11:55:00
2018-08-11	11:56:00
2018-08-11	11:57:00
2018-08-11	11:58:00
2018-08-11	11:59:00
2018-08-11	12:00:00
2018-08-11	12:01:00
2018-08-11	12:02:00
2018-08-11	12:03:00
2018-08-11	12:04:00
2018-08-11	12:05:00
2018-08-11	12:06:00
2018-08-11	12:07:00
2018-08-11	12:08:00
2018-08-11	12:09:00
2018-08-11	12:10:00
2018-08-11	12:11:00
2018-08-11	12:12:00
2018-08-11	12:13:00
2018-08-11	12:14:00
2018-08-11	12:15:00
2018-08-11	12:16:00
2018-08-11	12:17:00
2018-08-11	12:18:00
2018-08-11	12:19:00
2018-08-11	12:20:00
2018-08-11	12:21:00
2018-08-11	12:22:00
2018-08-11	12:23:00
2018-08-11	12:24:00
2018-08-11	12:25:00
2018-08-11	12:26:00
2018-08-11	12:27:00
2018-08-11	12:28:00
2018-08-11	12:29:00
2018-08-11	12:30:00
2018-08-11	12:31:00
2018-08-11	12:32:00
2018-08-11	12:33:00
2018-08-11	12:34:00
2018-08-11	12:35:00
2018-08-11	12:36:00
2018-08-11	12:37:00
2018-08-11	12:38:00
2018-08-11	12:39:00
2018-08-11	12:40:00
2018-08-11	12:41:00
2018-08-11	12:42:00
2018-08-11	12:43:00
2018-08-11	12:44:00
2018-08-11	12:45:00
2018-08-11	12:46:00
2018-08-11	12:47:00
2018-08-11	12:48:00
2018-08-11	12:50:00
2018-08-11	12:51:00
2018-08-11	12:52:00
2018-08-11	12:53:00
2018-08-11	12:54:00
2018-08-11	12:55:00
2018-08-11	12:56:00
2018-08-11	12:57:00
2018-08-11	12:58:00
2018-08-11	12:59:00
2018-08-11	13:00:00
2018-08-11	13:01:00
2018-08-11	13:02:00
2018-08-11	13:03:00
2018-08-11	13:04:00
2018-08-11	13:05:00
2018-08-11	13:06:00
2018-08-11	13:07:00
2018-08-11	13:08:00
2018-08-11	13:09:00
2018-08-11	13:10:00
2018-08-11	13:11:00
2018-08-11	13:12:00
2018-08-11	13:13:00
2018-08-11	13:14:00
2018-08-11	13:15:00
2018-08-11	13:16:00
2018-08-11	13:17:00
2018-08-11	13:19:00
2018-08-11	13:20:00
2018-08-11	13:21:00
2018-08-11	13:22:00
2018-08-11	13:23:00
2018-08-11	13:24:00
2018-08-11	13:25:00
2018-08-11	13:26:00
2018-08-11	13:27:00
2018-08-11	13:28:00
2018-08-11	13:29:00
2018-08-11	13:30:00
2018-08-11	13:31:00
2018-08-11	13:32:00
2018-08-11	13:33:00
2018-08-11	13:34:00
2018-08-11	13:35:00
2018-08-11	13:36:00
2018-08-11	13:37:00
2018-08-11	13:38:00
2018-08-11	13:39:00
2018-08-11	13:40:00
2018-08-11	13:41:00
2018-08-11	13:42:00
2018-08-11	13:43:00
2018-08-11	13:44:00
2018-08-11	13:45:00
2018-08-11	13:46:00
2018-08-11	13:47:00
2018-08-11	13:48:00
2018-08-11	13:49:00
2018-08-11	13:50:00
2018-08-11	13:51:00
2018-08-11	13:52:00
2018-08-11	13:53:00
2018-08-11	13:54:00
2018-08-11	13:55:00
2018-08-11	13:56:00
2018-08-11	13:57:00
2018-08-11	13:58:00
2018-08-11	13:59:00
2018-08-11	14:00:00
2018-08-11	14:01:00
2018-08-11	14:02:00
2018-08-11	14:03:00
2018-08-11	14:04:00
2018-08-11	14:05:00
2018-08-11	14:06:00
2018-08-11	14:07:00
2018-08-11	14:08:00
2018-08-11	14:09:00
2018-08-11	14:10:00
2018-08-11	14:11:00
2018-08-11	14:12:00
2018-08-11	14:13:00
2018-08-11	14:14:00
2018-08-11	14:15:00
2018-08-11	14:16:00
2018-08-11	14:17:00
2018-08-11	14:18:00
2018-08-11	14:19:00
2018-08-11	14:20:00
2018-08-11	14:21:00
2018-08-11	14:22:00
2018-08-11	14:23:00
2018-08-11	14:24:00
2018-08-11	14:25:00
2018-08-11	14:26:00
2018-08-11	14:27:00
2018-08-11	14:28:00
2018-08-11	14:29:00
2018-08-11	14:30:00
2018-08-11	14:31:00
2018-08-11	14:32:00
2018-08-11	14:33:00
2018-08-11	14:34:00
2018-08-11	14:35:00
2018-08-11	14:36:00
2018-08-11	14:37:00
2018-08-11	14:38:00
2018-08-11	14:39:00
2018-08-11	14:40:00
2018-08-11	14:41:00
2018-08-11	14:42:00
2018-08-11	14:43:00
2018-08-11	14:44:00
2018-08-11	14:45:00
2018-08-11	14:46:00
2018-08-11	14:47:00
2018-08-11	14:48:00
2018-08-11	14:49:00
2018-08-11	14:50:00
2018-08-11	14:51:00
2018-08-11	14:52:00
2018-08-11	14:53:00
2018-08-11	14:54:00
2018-08-11	14:55:00
2018-08-11	14:56:00
2018-08-11	14:57:00
2018-08-11	14:58:00
2018-08-11	14:59:00
2018-08-11	15:00:00
2018-08-11	15:01:00
2018-08-11	15:02:00
2018-08-11	15:03:00
2018-08-11	15:04:00
2018-08-11	15:05:00
2018-08-11	15:06:00
2018-08-11	15:07:00
2018-08-11	15:08:00
2018-08-11	15:09:00
2018-08-11	15:10:00
2018-08-11	15:11:00
2018-08-11	15:12:00
2018-08-11	15:13:00
2018-08-11	15:14:00
2018-08-11	15:15:00
2018-08-11	15:16:00
2018-08-11	15:17:00
2018-08-11	15:18:00
2018-08-11	15:19:00
2018-08-11	15:20:00
2018-08-11	15:21:00
2018-08-11	15:22:00
2018-08-11	15:23:00
2018-08-11	15:24:00
2018-08-11	15:25:00
2018-08-11	15:26:00
2018-08-11	15:27:00
2018-08-11	15:28:00
2018-08-11	15:29:00
2018-08-11	15:30:00
2018-08-11	15:31:00
2018-08-11	15:32:00
2018-08-11	15:33:00
2018-08-11	15:34:00
2018-08-11	15:35:00
2018-08-11	15:36:00
2018-08-11	15:37:00
2018-08-11	15:38:00
2018-08-11	15:39:00
2018-08-11	15:40:00
2018-08-11	15:41:00
2018-08-11	15:42:00
2018-08-11	15:43:00
2018-08-11	15:44:00
2018-08-11	15:45:00
2018-08-11	15:46:00
2018-08-11	15:47:00
2018-08-11	15:48:00
2018-08-11	15:50:00
2018-08-11	15:51:00
2018-08-11	15:52:00
2018-08-11	15:53:00
2018-08-11	15:54:00
2018-08-11	15:55:00
2018-08-11	15:56:00
2018-08-11	15:57:00
2018-08-11	15:58:00
2018-08-11	15:59:00
2018-08-11	16:00:00
2018-08-11	16:01:00
2018-08-11	16:02:00
2018-08-11	16:03:00
2018-08-11	16:04:00
2018-08-11	16:05:00
2018-08-11	16:06:00
2018-08-11	16:07:00
2018-08-11	16:08:00
2018-08-11	16:09:00
2018-08-11	16:10:00
2018-08-11	16:11:00
2018-08-11	16:12:00
2018-08-11	16:13:00
2018-08-11	16:14:00
2018-08-11	16:15:00
2018-08-11	16:16:00
2018-08-11	16:17:00
2018-08-11	16:18:00
2018-08-11	16:19:00
2018-08-11	16:20:00
2018-08-11	16:21:00
2018-08-11	16:22:00
2018-08-11	16:23:00
2018-08-11	16:24:00
2018-08-11	16:25:00
2018-08-11	16:26:00
2018-08-11	16:27:00
2018-08-11	16:28:00
2018-08-11	16:29:00
2018-08-11	16:30:00
2018-08-11	16:31:00
2018-08-11	16:32:00
2018-08-11	16:33:00
2018-08-11	16:34:00
2018-08-11	16:35:00
2018-08-11	16:36:00
2018-08-11	16:37:00
2018-08-11	16:38:00
2018-08-11	16:39:00
2018-08-11	16:40:00
2018-08-11	16:41:00
2018-08-11	16:42:00
2018-08-11	16:43:00
2018-08-11	16:44:00
2018-08-11	16:45:00
2018-08-11	16:46:00
2018-08-11	16:47:00
2018-08-11	16:48:00
2018-08-11	16:49:00
2018-08-11	16:50:00
2018-08-11	16:51:00
2018-08-11	16:52:00
2018-08-11	16:53:00
2018-08-11	16:54:00
2018-08-11	16:55:00
2018-08-11	16:56:00
2018-08-11	16:57:00
2018-08-11	16:58:00
2018-08-11	16:59:00
2018-08-11	17:00:00
2018-08-11	17:01:00
2018-08-11	17:02:00
2018-08-11	17:03:00
2018-08-11	17:04:00
2018-08-11	17:05:00
2018-08-11	17:06:00
2018-08-11	17:07:00
2018-08-11	17:08:00
2018-08-11	17:09:00
2018-08-11	17:10:00
2018-08-11	17:11:00
2018-08-11	17:12:00
2018-08-11	17:13:00
2018-08-11	17:14:00
2018-08-11	17:15:00
2018-08-11	17:16:00
2018-08-11	17:17:00
2018-08-11	17:18:00
2018-08-11	17:19:00
2018-08-11	17:20:00
2018-08-11	17:21:00
2018-08-11	17:22:00
2018-08-11	17:23:00
2018-08-11	17:24:00
2018-08-11	17:25:00
2018-08-11	17:26:00
2018-08-11	17:27:00
2018-08-11	17:28:00
2018-08-11	17:29:00
2018-08-11	17:30:00
2018-08-11	17:31:00
2018-08-11	17:32:00
2018-08-11	17:33:00
2018-08-11	17:34:00
2018-08-11	17:35:00
2018-08-11	17:36:00
2018-08-11	17:37:00
2018-08-11	17:38:00
2018-08-11	17:39:00
2018-08-11	17:40:00
2018-08-11	17:41:00
2018-08-11	17:42:00
2018-08-11	17:43:00
2018-08-11	17:44:00
2018-08-11	17:45:00
2018-08-11	17:46:00
2018-08-11	17:47:00
2018-08-11	17:48:00
2018-08-11	17:49:00
2018-08-11	17:50:00
2018-08-11	17:51:00
2018-08-11	17:52:00
2018-08-11	17:53:00
2018-08-11	17:54:00
2018-08-11	17:55:00
2018-08-11	17:56:00
2018-08-11	17:57:00
2018-08-11	17:58:00
2018-08-11	17:59:00
2018-08-11	18:00:00
2018-08-11	18:01:00
2018-08-11	18:02:00
2018-08-11	18:03:00
2018-08-11	18:04:00
2018-08-11	18:05:00
2018-08-11	18:06:00
2018-08-11	18:07:00
2018-08-11	18:08:00
2018-08-11	18:09:00
2018-08-11	18:10:00
2018-08-11	18:11:00
2018-08-11	18:12:00
2018-08-11	18:13:00
2018-08-11	18:14:00
2018-08-11	18:15:00
2018-08-11	18:16:00
2018-08-11	18:17:00
2018-08-11	18:18:00
2018-08-11	18:19:00
2018-08-11	18:20:00
2018-08-11	18:21:00
2018-08-11	18:22:00
2018-08-11	18:23:00
2018-08-11	18:24:00
2018-08-11	18:25:00
2018-08-11	18:26:00
2018-08-11	18:27:00
2018-08-11	18:28:00
2018-08-11	18:29:00
2018-08-11	18:30:00
2018-08-11	18:31:00
2018-08-11	18:32:00
2018-08-11	18:33:00
2018-08-11	18:34:00
2018-08-11	18:35:00
2018-08-11	18:36:00
2018-08-11	18:37:00
2018-08-11	18:38:00
2018-08-11	18:39:00
2018-08-11	18:40:00
2018-08-11	18:41:00
2018-08-11	18:42:00
2018-08-11	18:43:00
2018-08-11	18:44:00
2018-08-11	18:45:00
2018-08-11	18:46:00
2018-08-11	18:47:00
2018-08-11	18:48:00
2018-08-11	18:49:00
2018-08-11	18:50:00
2018-08-11	18:51:00
2018-08-11	18:52:00
2018-08-11	18:53:00
2018-08-11	18:54:00
2018-08-11	18:55:00
2018-08-11	18:56:00
2018-08-11	18:57:00
2018-08-11	18:58:00
2018-08-11	18:59:00
2018-08-11	19:00:00
2018-08-11	19:01:00
2018-08-11	19:02:00
2018-08-11	19:03:00
2018-08-11	19:04:00
2018-08-11	19:05:00
2018-08-11	19:06:00
2018-08-11	19:07:00
2018-08-11	19:08:00
2018-08-11	19:09:00
2018-08-11	19:10:00
2018-08-11	19:11:00
2018-08-11	19:12:00
2018-08-11	19:13:00
2018-08-11	19:14:00
2018-08-11	19:15:00
2018-08-11	19:16:00
2018-08-11	19:17:00
2018-08-11	19:18:00
2018-08-11	19:19:00
2018-08-11	19:20:00
2018-08-11	19:21:00
2018-08-11	19:22:00
2018-08-11	19:23:00
2018-08-11	19:24:00
2018-08-11	19:25:00
2018-08-11	19:26:00
2018-08-11	19:27:00
2018-08-11	19:28:00
2018-08-11	19:29:00
2018-08-11	19:30:00
2018-08-11	19:31:00
2018-08-11	19:32:00
2018-08-11	19:33:00
2018-08-11	19:34:00
2018-08-11	19:35:00
2018-08-11	19:36:00
2018-08-11	19:37:00
2018-08-11	19:38:00
2018-08-11	19:39:00
2018-08-11	19:40:00
2018-08-11	19:41:00
2018-08-11	19:42:00
2018-08-11	19:43:00
2018-08-11	19:44:00
2018-08-11	19:45:00
2018-08-11	19:46:00
2018-08-11	19:47:00
2018-08-11	19:48:00
2018-08-11	19:49:00
2018-08-11	19:50:00
2018-08-11	19:51:00
2018-08-11	19:52:00
2018-08-11	19:53:00
2018-08-11	19:54:00
2018-08-11	19:55:00
2018-08-11	19:56:00
2018-08-11	19:57:00
2018-08-11	19:58:00
2018-08-11	19:59:00
2018-08-11	20:00:00
2018-08-11	20:01:00
2018-08-11	20:02:00
2018-08-11	20:03:00
2018-08-11	20:04:00
2018-08-11	20:05:00
2018-08-11	20:06:00
2018-08-11	20:07:00
2018-08-11	20:08:00
2018-08-11	20:09:00
2018-08-11	20:10:00
2018-08-11	20:11:00
2018-08-11	20:12:00
2018-08-11	20:13:00
2018-08-11	20:14:00
2018-08-11	20:15:00
2018-08-11	20:16:00
2018-08-11	20:17:00
2018-08-11	20:18:00
2018-08-11	20:19:00
2018-08-11	20:20:00
2018-08-11	20:21:00
2018-08-11	20:22:00
2018-08-11	20:23:00
2018-08-11	20:24:00
2018-08-11	20:25:00
2018-08-11	20:26:00
2018-08-11	20:27:00
2018-08-12	07:23:00
2018-08-12	07:24:00
2018-08-12	07:25:00
2018-08-12	07:26:00
2018-08-12	07:27:00
2018-08-12	07:28:00
2018-08-12	07:29:00
2018-08-12	07:30:00
2018-08-12	07:31:00
2018-08-12	07:32:00
2018-08-12	07:33:00
2018-08-12	07:34:00
2018-08-12	07:35:00
2018-08-12	07:36:00
2018-08-12	07:37:00
2018-08-12	07:38:00
2018-08-12	07:39:00
2018-08-12	07:40:00
2018-08-12	07:41:00
2018-08-12	07:42:00
2018-08-12	07:43:00
2018-08-12	07:44:00
2018-08-12	07:45:00
2018-08-12	07:46:00
2018-08-12	07:47:00
2018-08-12	07:48:00
2018-08-12	07:49:00
2018-08-12	07:50:00
2018-08-12	07:51:00
2018-08-12	07:52:00
2018-08-12	07:53:00
2018-08-12	07:54:00
2018-08-12	07:55:00
2018-08-12	07:56:00
2018-08-12	07:57:00
2018-08-12	07:58:00
2018-08-12	07:59:00
2018-08-12	08:00:00
2018-08-12	08:01:00
2018-08-12	08:02:00
2018-08-12	08:03:00
2018-08-12	08:04:00
2018-08-12	08:05:00
2018-08-12	08:06:00
2018-08-12	08:07:00
2018-08-12	08:08:00
2018-08-12	08:09:00
2018-08-12	08:10:00
2018-08-12	08:11:00
2018-08-12	08:12:00
2018-08-12	08:13:00
2018-08-12	08:14:00
2018-08-12	08:15:00
2018-08-12	08:16:00
2018-08-12	08:17:00
2018-08-12	08:18:00
2018-08-12	08:19:00
2018-08-12	08:20:00
2018-08-12	08:21:00
2018-08-12	08:22:00
2018-08-12	08:23:00
2018-08-12	08:24:00
2018-08-12	08:25:00
2018-08-12	08:26:00
2018-08-12	08:27:00
2018-08-12	08:28:00
2018-08-12	08:29:00
2018-08-12	08:30:00
2018-08-12	08:31:00
2018-08-12	08:32:00
2018-08-12	08:33:00
2018-08-12	08:34:00
2018-08-12	08:35:00
2018-08-12	08:36:00
2018-08-12	08:37:00
2018-08-12	08:38:00
2018-08-12	08:39:00
2018-08-12	08:40:00
2018-08-12	08:41:00
2018-08-12	08:42:00
2018-08-12	08:43:00
2018-08-12	08:44:00
2018-08-12	08:45:00
2018-08-12	08:46:00
2018-08-12	08:47:00
2018-08-12	08:48:00
2018-08-12	08:49:00
2018-08-12	08:50:00
2018-08-12	08:51:00
2018-08-12	08:52:00
2018-08-12	08:53:00
2018-08-12	08:54:00
2018-08-12	08:55:00
2018-08-12	08:56:00
2018-08-12	08:57:00
2018-08-12	08:58:00
2018-08-12	08:59:00
2018-08-12	09:00:00
2018-08-12	09:01:00
2018-08-12	09:02:00
2018-08-12	09:03:00
2018-08-12	09:04:00
2018-08-12	09:05:00
2018-08-12	09:06:00
2018-08-12	09:07:00
2018-08-12	09:08:00
2018-08-12	09:09:00
2018-08-12	09:10:00
2018-08-12	09:11:00
2018-08-12	09:12:00
2018-08-12	09:13:00
2018-08-12	09:14:00
2018-08-12	09:15:00
2018-08-12	09:16:00
2018-08-12	09:17:00
2018-08-12	09:18:00
2018-08-12	09:19:00
2018-08-12	09:20:00
2018-08-12	09:21:00
2018-08-12	09:22:00
2018-08-12	09:23:00
2018-08-12	09:24:00
2018-08-12	09:25:00
2018-08-12	09:26:00
2018-08-12	09:27:00
2018-08-12	09:28:00
2018-08-12	09:29:00
2018-08-12	09:30:00
2018-08-12	09:31:00
2018-08-12	09:32:00
2018-08-12	09:33:00
2018-08-12	09:34:00
2018-08-12	09:35:00
2018-08-12	09:36:00
2018-08-12	09:37:00
2018-08-12	09:38:00
2018-08-12	09:39:00
2018-08-12	09:40:00
2018-08-12	09:41:00
2018-08-12	09:42:00
2018-08-12	09:43:00
2018-08-12	09:44:00
2018-08-12	09:45:00
2018-08-12	09:46:00
2018-08-12	09:47:00
2018-08-12	09:48:00
2018-08-12	09:49:00
2018-08-12	09:50:00
2018-08-12	09:51:00
2018-08-12	09:52:00
2018-08-12	09:53:00
2018-08-12	09:54:00
2018-08-12	09:55:00
2018-08-12	09:56:00
2018-08-12	09:57:00
2018-08-12	09:58:00
2018-08-12	09:59:00
2018-08-12	10:00:00
2018-08-12	10:01:00
2018-08-12	10:02:00
2018-08-12	10:03:00
2018-08-12	10:04:00
2018-08-12	10:05:00
2018-08-12	10:06:00
2018-08-12	10:07:00
2018-08-12	10:08:00
2018-08-12	10:09:00
2018-08-12	10:10:00
2018-08-12	10:11:00
2018-08-12	10:12:00
2018-08-12	10:13:00
2018-08-12	10:14:00
2018-08-12	10:15:00
2018-08-12	10:16:00
2018-08-12	10:17:00
2018-08-12	10:18:00
2018-08-12	10:19:00
2018-08-12	10:20:00
2018-08-12	10:21:00
2018-08-12	10:22:00
2018-08-12	10:23:00
2018-08-12	10:24:00
2018-08-12	10:25:00
2018-08-12	10:26:00
2018-08-12	10:27:00
2018-08-12	10:28:00
2018-08-12	10:29:00
2018-08-12	10:30:00
2018-08-12	10:31:00
2018-08-12	10:32:00
2018-08-12	10:33:00
2018-08-12	10:34:00
2018-08-12	10:35:00
2018-08-12	10:36:00
2018-08-12	10:37:00
2018-08-12	10:38:00
2018-08-12	10:39:00
2018-08-12	10:40:00
2018-08-12	10:41:00
2018-08-12	10:42:00
2018-08-12	10:43:00
2018-08-12	10:44:00
2018-08-12	10:45:00
2018-08-12	10:46:00
2018-08-12	10:47:00
2018-08-12	10:48:00
2018-08-12	10:49:00
2018-08-12	10:50:00
2018-08-12	10:51:00
2018-08-12	10:52:00
2018-08-12	10:53:00
2018-08-12	10:54:00
2018-08-12	10:55:00
2018-08-12	10:56:00
2018-08-12	10:57:00
2018-08-12	10:58:00
2018-08-12	10:59:00
2018-08-12	11:00:00
2018-08-12	11:01:00
2018-08-12	11:02:00
2018-08-12	11:03:00
2018-08-12	11:04:00
2018-08-12	11:05:00
2018-08-12	11:06:00
2018-08-12	11:07:00
2018-08-12	11:08:00
2018-08-12	11:09:00
2018-08-12	11:10:00
2018-08-12	11:11:00
2018-08-12	11:12:00
2018-08-12	11:13:00
2018-08-12	11:14:00
2018-08-12	11:15:00
2018-08-12	11:16:00
2018-08-12	11:17:00
2018-08-12	11:18:00
2018-08-12	11:19:00
2018-08-12	11:20:00
2018-08-12	11:21:00
2018-08-12	11:22:00
2018-08-12	11:23:00
2018-08-12	11:24:00
2018-08-12	11:25:00
2018-08-12	11:26:00
2018-08-12	11:27:00
2018-08-12	11:28:00
2018-08-12	11:29:00
2018-08-12	11:30:00
2018-08-12	11:31:00
2018-08-12	11:32:00
2018-08-12	11:33:00
2018-08-12	11:34:00
2018-08-12	11:35:00
2018-08-12	11:36:00
2018-08-12	11:37:00
2018-08-12	11:38:00
2018-08-12	11:39:00
2018-08-12	11:40:00
2018-08-12	11:41:00
2018-08-12	11:42:00
2018-08-12	11:43:00
2018-08-12	11:44:00
2018-08-12	11:45:00
2018-08-12	11:46:00
2018-08-12	11:47:00
2018-08-12	11:48:00
2018-08-12	11:49:00
2018-08-12	11:50:00
2018-08-12	11:51:00
2018-08-12	11:52:00
2018-08-12	11:53:00
2018-08-12	11:54:00
2018-08-12	11:55:00
2018-08-12	11:56:00
2018-08-12	11:57:00
2018-08-12	11:58:00
2018-08-12	11:59:00
2018-08-12	12:00:00
2018-08-12	12:01:00
2018-08-12	12:02:00
2018-08-12	12:03:00
2018-08-12	12:04:00
2018-08-12	12:05:00
2018-08-12	12:06:00
2018-08-12	12:07:00
2018-08-12	12:08:00
2018-08-12	12:09:00
2018-08-12	12:10:00
2018-08-12	12:11:00
2018-08-12	12:12:00
2018-08-12	12:13:00
2018-08-12	12:14:00
2018-08-12	12:15:00
2018-08-12	12:16:00
2018-08-12	12:17:00
2018-08-12	12:18:00
2018-08-12	12:19:00
2018-08-12	12:20:00
2018-08-12	12:21:00
2018-08-12	12:22:00
2018-08-12	12:23:00
2018-08-12	12:24:00
2018-08-12	12:25:00
2018-08-12	12:26:00
2018-08-12	12:27:00
2018-08-12	12:28:00
2018-08-12	12:29:00
2018-08-12	12:30:00
2018-08-12	12:31:00
2018-08-12	12:32:00
2018-08-12	12:33:00
2018-08-12	12:34:00
2018-08-12	12:35:00
2018-08-12	12:36:00
2018-08-12	12:37:00
2018-08-12	12:38:00
2018-08-12	12:39:00
2018-08-12	12:40:00
2018-08-12	12:41:00
2018-08-12	12:42:00
2018-08-12	12:43:00
2018-08-12	12:44:00
2018-08-12	12:45:00
2018-08-12	12:46:00
2018-08-12	12:47:00
2018-08-12	12:48:00
2018-08-12	12:49:00
2018-08-12	12:50:00
2018-08-12	12:51:00
2018-08-12	12:52:00
2018-08-12	12:53:00
2018-08-12	12:54:00
2018-08-12	12:55:00
2018-08-12	12:56:00
2018-08-12	12:57:00
2018-08-12	12:58:00
2018-08-12	12:59:00
2018-08-12	13:00:00
2018-08-12	13:01:00
2018-08-12	13:02:00
2018-08-12	13:03:00
2018-08-12	13:04:00
2018-08-12	13:05:00
2018-08-12	13:06:00
2018-08-12	13:07:00
2018-08-12	13:08:00
2018-08-12	13:09:00
2018-08-12	13:10:00
2018-08-12	13:11:00
2018-08-12	13:12:00
2018-08-12	13:13:00
2018-08-12	13:14:00
2018-08-12	13:15:00
2018-08-12	13:16:00
2018-08-12	13:17:00
2018-08-12	13:18:00
2018-08-12	13:19:00
2018-08-12	13:20:00
2018-08-12	13:21:00
2018-08-12	13:22:00
2018-08-12	13:23:00
2018-08-12	13:24:00
2018-08-12	13:25:00
2018-08-12	13:26:00
2018-08-12	13:27:00
2018-08-12	13:28:00
2018-08-12	13:29:00
2018-08-12	13:30:00
2018-08-12	13:31:00
2018-08-12	13:32:00
2018-08-12	13:33:00
2018-08-12	13:34:00
2018-08-12	13:35:00
2018-08-12	13:36:00
2018-08-12	13:37:00
2018-08-12	13:38:00
2018-08-12	13:39:00
2018-08-12	13:40:00
2018-08-12	13:41:00
2018-08-12	13:42:00
2018-08-12	13:43:00
2018-08-12	13:44:00
2018-08-12	13:45:00
2018-08-12	13:46:00
2018-08-12	13:47:00
2018-08-12	13:48:00
2018-08-12	13:49:00
2018-08-12	13:50:00
2018-08-12	13:51:00
2018-08-12	13:52:00
2018-08-12	13:53:00
2018-08-12	13:54:00
2018-08-12	13:55:00
2018-08-12	13:56:00
2018-08-12	13:57:00
2018-08-12	13:58:00
2018-08-12	13:59:00
2018-08-12	14:00:00
2018-08-12	14:01:00
2018-08-12	14:02:00
2018-08-12	14:03:00
2018-08-12	14:04:00
2018-08-12	14:05:00
2018-08-12	14:06:00
2018-08-12	14:07:00
2018-08-12	14:08:00
2018-08-12	14:09:00
2018-08-12	14:10:00
2018-08-12	14:11:00
2018-08-12	14:12:00
2018-08-12	14:13:00
2018-08-12	14:14:00
2018-08-12	14:15:00
2018-08-12	14:16:00
2018-08-12	14:17:00
2018-08-12	14:18:00
2018-08-12	14:19:00
2018-08-12	14:20:00
2018-08-12	14:21:00
2018-08-12	14:22:00
2018-08-12	14:23:00
2018-08-12	14:24:00
2018-08-12	14:25:00
2018-08-12	14:26:00
2018-08-12	14:27:00
2018-08-12	14:28:00
2018-08-12	14:29:00
2018-08-12	14:30:00
2018-08-12	14:31:00
2018-08-12	14:32:00
2018-08-12	14:33:00
2018-08-12	14:34:00
2018-08-12	14:35:00
2018-08-12	14:36:00
2018-08-12	14:37:00
2018-08-12	14:38:00
2018-08-12	14:39:00
2018-08-12	14:40:00
2018-08-12	14:41:00
2018-08-12	14:42:00
2018-08-12	14:43:00
2018-08-12	14:44:00
2018-08-12	14:45:00
2018-08-12	14:46:00
2018-08-12	14:47:00
2018-08-12	14:48:00
2018-08-12	14:49:00
2018-08-12	14:50:00
2018-08-12	14:51:00
2018-08-12	14:52:00
2018-08-12	14:53:00
2018-08-12	16:41:00
2018-08-12	16:42:00
2018-08-12	16:43:00
2018-08-12	16:44:00
2018-08-12	16:45:00
2018-08-12	16:46:00
2018-08-12	16:47:00
2018-08-12	16:48:00
2018-08-12	16:49:00
2018-08-12	16:50:00
2018-08-12	16:51:00
2018-08-12	16:52:00
2018-08-12	16:53:00
2018-08-12	16:54:00
2018-08-12	16:55:00
2018-08-12	16:56:00
2018-08-13	09:09:00
2018-08-13	09:10:00
2018-08-13	09:11:00
2018-08-13	09:12:00
2018-08-13	09:13:00
2018-08-13	09:14:00
2018-08-13	09:15:00
2018-08-13	09:16:00
2018-08-13	09:17:00
2018-08-13	09:18:00
2018-08-13	09:19:00
2018-08-13	09:20:00
2018-08-13	09:21:00
2018-08-13	09:22:00
2018-08-13	09:23:00
2018-08-13	09:24:00
2018-08-13	09:25:00
2018-08-13	09:26:00
2018-08-13	09:27:00
2018-08-13	09:28:00
2018-08-13	09:29:00
2018-08-13	09:30:00
2018-08-13	09:31:00
2018-08-13	09:32:00
2018-08-13	09:33:00
2018-08-13	09:34:00
2018-08-13	09:35:00
2018-08-13	09:36:00
2018-08-13	09:37:00
2018-08-13	09:38:00
2018-08-13	09:39:00
2018-08-13	09:40:00
2018-08-13	09:41:00
2018-08-13	09:42:00
2018-08-13	09:43:00
2018-08-13	09:44:00
2018-08-13	09:45:00
2018-08-13	09:46:00
2018-08-13	09:47:00
2018-08-13	09:48:00
2018-08-13	09:49:00
2018-08-13	09:50:00
2018-08-13	09:51:00
2018-08-13	09:52:00
2018-08-13	09:53:00
2018-08-13	09:54:00
2018-08-13	09:55:00
2018-08-13	09:56:00
2018-08-13	09:57:00
2018-08-13	09:58:00
2018-08-13	09:59:00
2018-08-13	10:00:00
2018-08-13	10:01:00
2018-08-13	10:02:00
2018-08-13	10:04:00
2018-08-13	10:05:00
2018-08-13	10:06:00
2018-08-13	10:07:00
2018-08-13	10:08:00
2018-08-13	10:09:00
2018-08-13	10:10:00
2018-08-13	10:11:00
2018-08-13	10:12:00
2018-08-13	10:13:00
2018-08-13	10:14:00
2018-08-13	10:15:00
2018-08-13	10:16:00
2018-08-13	10:17:00
2018-08-13	10:18:00
2018-08-13	10:19:00
2018-08-13	10:20:00
2018-08-13	10:21:00
2018-08-13	10:22:00
2018-08-13	10:23:00
2018-08-13	10:24:00
2018-08-13	10:25:00
2018-08-13	10:26:00
2018-08-13	10:27:00
2018-08-13	10:28:00
2018-08-13	10:29:00
2018-08-13	10:30:00
2018-08-13	10:31:00
2018-08-13	10:32:00
2018-08-13	10:33:00
2018-08-13	10:34:00
2018-08-13	10:35:00
2018-08-13	10:36:00
2018-08-13	10:37:00
2018-08-13	10:38:00
2018-08-13	10:39:00
2018-08-13	10:40:00
2018-08-13	10:41:00
2018-08-13	10:42:00
2018-08-13	10:43:00
2018-08-13	10:44:00
2018-08-13	10:45:00
2018-08-13	10:46:00
2018-08-13	10:47:00
2018-08-13	10:48:00
2018-08-13	10:49:00
2018-08-13	10:50:00
2018-08-13	10:51:00
2018-08-13	10:52:00
2018-08-13	10:53:00
2018-08-13	10:54:00
2018-08-13	10:55:00
2018-08-13	10:56:00
2018-08-13	10:57:00
2018-08-13	10:58:00
2018-08-13	10:59:00
2018-08-13	11:00:00
2018-08-13	11:01:00
2018-08-13	11:02:00
2018-08-13	11:03:00
2018-08-13	11:04:00
2018-08-13	11:05:00
2018-08-13	11:06:00
2018-08-13	11:07:00
2018-08-13	11:08:00
2018-08-13	11:09:00
2018-08-13	11:10:00
2018-08-13	11:11:00
2018-08-13	11:12:00
2018-08-13	11:13:00
2018-08-13	11:14:00
2018-08-13	11:15:00
2018-08-13	11:16:00
2018-08-13	11:17:00
2018-08-13	11:18:00
2018-08-13	11:19:00
2018-08-13	11:20:00
2018-08-13	11:21:00
2018-08-13	11:22:00
2018-08-13	11:23:00
2018-08-13	11:24:00
2018-08-13	11:25:00
2018-08-13	11:26:00
2018-08-13	11:27:00
2018-08-13	11:28:00
2018-08-13	11:29:00
2018-08-13	11:30:00
2018-08-13	11:31:00
2018-08-13	11:32:00
2018-08-13	11:33:00
2018-08-13	11:34:00
2018-08-13	11:35:00
2018-08-13	11:36:00
2018-08-13	11:37:00
2018-08-13	11:38:00
2018-08-13	11:39:00
2018-08-13	11:40:00
2018-08-13	11:41:00
2018-08-13	11:42:00
2018-08-13	11:43:00
2018-08-13	11:44:00
2018-08-13	11:45:00
2018-08-13	11:46:00
2018-08-13	11:47:00
2018-08-13	11:48:00
2018-08-13	11:49:00
2018-08-13	11:50:00
2018-08-13	11:51:00
2018-08-13	11:52:00
2018-08-13	11:53:00
2018-08-13	11:54:00
2018-08-13	11:55:00
2018-08-13	11:56:00
2018-08-13	11:57:00
2018-08-13	11:58:00
2018-08-13	11:59:00
2018-08-13	13:15:00
2018-08-13	13:16:00
2018-08-13	13:17:00
2018-08-13	13:20:00
2018-08-13	13:21:00
2018-08-13	13:22:00
2018-08-13	13:23:00
2018-08-13	13:24:00
2018-08-13	13:25:00
2018-08-13	13:26:00
2018-08-13	13:27:00
2018-08-13	13:28:00
2018-08-13	13:29:00
2018-08-13	13:30:00
2018-08-13	13:31:00
2018-08-13	13:32:00
2018-08-13	13:33:00
2018-08-13	13:34:00
2018-08-13	13:35:00
2018-08-13	13:36:00
2018-08-13	13:37:00
2018-08-13	13:38:00
2018-08-13	13:39:00
2018-08-13	13:40:00
2018-08-13	13:41:00
2018-08-13	13:42:00
2018-08-13	13:43:00
2018-08-13	13:44:00
2018-08-13	13:45:00
2018-08-13	13:46:00
2018-08-13	13:47:00
2018-08-13	13:48:00
2018-08-13	13:49:00
2018-08-13	13:50:00
2018-08-13	13:51:00
2018-08-13	13:52:00
2018-08-13	13:53:00
2018-08-13	13:54:00
2018-08-13	13:55:00
2018-08-13	13:56:00
2018-08-13	13:57:00
2018-08-13	13:58:00
2018-08-13	13:59:00
2018-08-13	14:00:00
2018-08-13	14:01:00
2018-08-13	14:02:00
2018-08-13	14:03:00
2018-08-13	14:04:00
2018-08-13	14:05:00
2018-08-13	14:06:00
2018-08-13	14:07:00
2018-08-13	14:08:00
2018-08-13	14:09:00
2018-08-13	14:10:00
2018-08-13	14:11:00
2018-08-13	14:12:00
2018-08-13	14:13:00
2018-08-13	14:14:00
2018-08-13	14:15:00
2018-08-13	14:16:00
2018-08-13	14:17:00
2018-08-13	14:18:00
2018-08-13	14:19:00
2018-08-13	14:20:00
2018-08-13	14:21:00
2018-08-13	14:22:00
2018-08-13	14:23:00
2018-08-13	14:24:00
2018-08-13	14:25:00
2018-08-13	14:26:00
2018-08-13	14:27:00
2018-08-13	14:28:00
2018-08-13	14:29:00
2018-08-13	14:30:00
2018-08-13	14:31:00
2018-08-13	14:32:00
2018-08-13	14:33:00
2018-08-13	14:34:00
2018-08-13	14:35:00
2018-08-13	14:36:00
2018-08-13	14:37:00
2018-08-13	14:38:00
2018-08-13	14:39:00
2018-08-13	14:40:00
2018-08-13	14:41:00
2018-08-13	14:42:00
2018-08-13	14:43:00
2018-08-13	14:44:00
2018-08-13	14:45:00
2018-08-13	14:46:00
2018-08-13	14:47:00
2018-08-13	14:48:00
2018-08-13	14:49:00
2018-08-13	14:50:00
2018-08-13	14:51:00
2018-08-13	14:52:00
2018-08-13	14:53:00
2018-08-13	14:54:00
2018-08-13	14:55:00
2018-08-13	14:56:00
2018-08-13	14:57:00
2018-08-13	14:58:00
2018-08-13	14:59:00
2018-08-13	15:00:00
2018-08-13	15:01:00
2018-08-13	15:02:00
2018-08-13	15:03:00
2018-08-13	15:04:00
2018-08-13	15:05:00
2018-08-13	15:06:00
2018-08-13	15:07:00
2018-08-13	15:08:00
2018-08-13	15:09:00
2018-08-13	15:10:00
2018-08-13	15:11:00
2018-08-13	15:12:00
2018-08-13	15:13:00
2018-08-13	15:14:00
2018-08-13	15:15:00
2018-08-13	15:16:00
2018-08-13	15:17:00
2018-08-13	15:18:00
2018-08-13	15:19:00
2018-08-13	15:20:00
2018-08-13	15:21:00
2018-08-13	15:22:00
2018-08-13	15:23:00
2018-08-13	15:24:00
2018-08-13	15:25:00
2018-08-13	15:26:00
2018-08-13	15:27:00
2018-08-13	15:28:00
2018-08-13	15:29:00
2018-08-13	15:30:00
2018-08-13	15:31:00
2018-08-13	15:32:00
2018-08-13	15:33:00
2018-08-13	15:34:00
2018-08-13	15:35:00
2018-08-13	15:36:00
2018-08-13	15:37:00
2018-08-13	15:38:00
2018-08-13	15:39:00
2018-08-13	15:40:00
2018-08-13	15:41:00
2018-08-13	15:42:00
2018-08-13	15:43:00
2018-08-13	15:44:00
2018-08-13	15:45:00
2018-08-13	15:46:00
2018-08-13	15:47:00
2018-08-13	15:48:00
2018-08-13	15:49:00
2018-08-13	15:50:00
2018-08-13	15:51:00
2018-08-13	15:52:00
2018-08-13	15:53:00
2018-08-13	15:54:00
2018-08-13	15:55:00
2018-08-13	15:56:00
2018-08-13	15:57:00
2018-08-13	15:58:00
2018-08-13	15:59:00
2018-08-13	16:00:00
2018-08-13	16:01:00
2018-08-13	16:02:00
2018-08-13	16:03:00
2018-08-13	16:04:00
2018-08-13	16:05:00
2018-08-13	16:06:00
2018-08-13	16:07:00
2018-08-13	16:08:00
2018-08-13	16:09:00
2018-08-13	16:10:00
2018-08-13	16:11:00
2018-08-13	16:12:00
2018-08-13	16:13:00
2018-08-13	16:14:00
2018-08-13	16:15:00
2018-08-13	16:16:00
2018-08-13	16:17:00
2018-08-13	16:18:00
2018-08-13	16:19:00
2018-08-13	16:20:00
2018-08-13	16:21:00
2018-08-13	16:22:00
2018-08-13	16:23:00
2018-08-13	16:24:00
2018-08-13	16:25:00
2018-08-13	16:26:00
2018-08-13	16:27:00
2018-08-13	16:28:00
2018-08-13	16:29:00
2018-08-13	16:30:00
2018-08-13	16:31:00
2018-08-13	16:32:00
2018-08-13	16:33:00
2018-08-13	16:34:00
2018-08-13	16:35:00
2018-08-13	16:36:00
2018-08-13	16:37:00
2018-08-13	16:38:00
2018-08-13	16:39:00
2018-08-13	16:40:00
2018-08-13	16:41:00
2018-08-13	16:42:00
2018-08-13	16:43:00
2018-08-13	16:44:00
2018-08-13	16:45:00
2018-08-13	16:46:00
2018-08-13	16:47:00
2018-08-13	16:48:00
2018-08-13	16:50:00
2018-08-13	16:51:00
2018-08-13	16:52:00
2018-08-13	16:53:00
2018-08-13	16:54:00
2018-08-13	16:55:00
2018-08-13	16:56:00
2018-08-13	16:57:00
2018-08-13	16:58:00
2018-08-13	16:59:00
2018-08-13	17:00:00
2018-08-13	17:01:00
2018-08-13	17:02:00
2018-08-13	17:03:00
2018-08-13	17:04:00
2018-08-13	17:05:00
2018-08-13	17:06:00
2018-08-13	17:07:00
2018-08-13	17:08:00
2018-08-13	17:09:00
2018-08-13	17:10:00
2018-08-13	17:11:00
2018-08-13	17:12:00
2018-08-13	17:13:00
2018-08-13	17:14:00
2018-08-13	17:15:00
2018-08-13	17:16:00
2018-08-13	17:17:00
2018-08-13	17:18:00
2018-08-13	17:19:00
2018-08-13	17:20:00
2018-08-13	17:21:00
2018-08-13	17:22:00
2018-08-13	17:23:00
2018-08-13	17:24:00
2018-08-13	17:25:00
2018-08-13	17:26:00
2018-08-13	17:27:00
2018-08-13	17:28:00
2018-08-13	17:29:00
2018-08-13	17:30:00
2018-08-13	17:31:00
2018-08-13	17:32:00
2018-08-13	17:33:00
2018-08-13	17:34:00
2018-08-13	17:35:00
2018-08-13	17:36:00
2018-08-13	17:37:00
2018-08-13	17:38:00
2018-08-13	17:39:00
2018-08-13	17:40:00
2018-08-13	17:41:00
2018-08-13	17:42:00
2018-08-13	17:43:00
2018-08-13	17:44:00
2018-08-13	17:45:00
2018-08-13	17:46:00
2018-08-13	17:47:00
2018-08-13	17:48:00
2018-08-13	17:49:00
2018-08-13	17:50:00
2018-08-13	17:51:00
2018-08-13	17:52:00
2018-08-13	17:53:00
2018-08-13	17:54:00
2018-08-13	17:55:00
2018-08-13	17:56:00
2018-08-13	17:57:00
2018-08-13	17:58:00
2018-08-13	17:59:00
2018-08-13	18:00:00
2018-08-13	18:01:00
2018-08-13	18:02:00
2018-08-13	18:03:00
2018-08-13	18:04:00
2018-08-13	18:05:00
2018-08-13	18:06:00
2018-08-13	18:07:00
2018-08-13	18:08:00
2018-08-13	18:09:00
2018-08-13	18:10:00
2018-08-13	18:11:00
2018-08-13	18:12:00
2018-08-13	18:13:00
2018-08-13	18:14:00
2018-08-13	18:15:00
2018-08-13	18:16:00
2018-08-13	18:17:00
2018-08-13	18:18:00
2018-08-13	18:19:00
2018-08-13	18:20:00
2018-08-13	18:21:00
2018-08-13	18:22:00
2018-08-13	18:23:00
2018-08-13	18:24:00
2018-08-13	18:25:00
2018-08-13	18:26:00
2018-08-13	18:27:00
2018-08-13	18:28:00
2018-08-13	18:29:00
2018-08-13	18:30:00
2018-08-14	08:34:00
2018-08-14	08:35:00
2018-08-14	08:36:00
2018-08-14	08:37:00
2018-08-14	08:38:00
2018-08-14	08:39:00
2018-08-14	08:40:00
2018-08-14	08:41:00
2018-08-14	08:42:00
2018-08-14	08:43:00
2018-08-14	08:44:00
2018-08-14	08:45:00
2018-08-14	08:46:00
2018-08-14	08:47:00
2018-08-14	08:48:00
2018-08-14	08:49:00
2018-08-14	08:50:00
2018-08-14	08:51:00
2018-08-14	08:52:00
2018-08-14	08:53:00
2018-08-14	08:54:00
2018-08-14	08:55:00
2018-08-14	08:56:00
2018-08-14	08:57:00
2018-08-14	08:58:00
2018-08-14	08:59:00
2018-08-14	09:00:00
2018-08-14	09:01:00
2018-08-14	09:02:00
2018-08-14	09:03:00
2018-08-14	09:04:00
2018-08-14	09:05:00
2018-08-14	09:06:00
2018-08-14	09:07:00
2018-08-14	09:08:00
2018-08-14	09:09:00
2018-08-14	09:10:00
2018-08-14	09:11:00
2018-08-14	09:12:00
2018-08-14	09:13:00
2018-08-14	09:14:00
2018-08-14	09:15:00
2018-08-14	09:16:00
2018-08-14	09:17:00
2018-08-14	09:18:00
2018-08-14	09:19:00
2018-08-14	09:20:00
2018-08-14	09:21:00
2018-08-14	09:22:00
2018-08-14	09:23:00
2018-08-14	09:24:00
2018-08-14	09:25:00
2018-08-14	09:26:00
2018-08-14	09:27:00
2018-08-14	09:28:00
2018-08-14	09:29:00
2018-08-14	09:30:00
2018-08-14	09:31:00
2018-08-14	09:32:00
2018-08-14	09:33:00
2018-08-14	09:34:00
2018-08-14	09:35:00
2018-08-14	09:36:00
2018-08-14	09:37:00
2018-08-14	09:38:00
2018-08-14	09:39:00
2018-08-14	09:40:00
2018-08-14	09:41:00
2018-08-14	09:42:00
2018-08-14	09:43:00
2018-08-14	09:44:00
2018-08-14	09:45:00
2018-08-14	09:46:00
2018-08-14	09:47:00
2018-08-14	09:48:00
2018-08-14	09:49:00
2018-08-14	09:50:00
2018-08-14	09:51:00
2018-08-14	09:52:00
2018-08-14	09:53:00
2018-08-14	09:54:00
2018-08-14	09:55:00
2018-08-14	09:56:00
2018-08-14	09:57:00
2018-08-14	09:58:00
2018-08-14	09:59:00
2018-08-14	10:00:00
2018-08-14	10:01:00
2018-08-14	10:02:00
2018-08-14	10:03:00
2018-08-14	10:04:00
2018-08-14	10:05:00
2018-08-14	10:06:00
2018-08-14	10:07:00
2018-08-14	10:08:00
2018-08-14	10:09:00
2018-08-14	10:10:00
2018-08-14	10:11:00
2018-08-14	10:12:00
2018-08-14	10:13:00
2018-08-14	10:14:00
2018-08-14	10:15:00
2018-08-14	10:16:00
2018-08-14	10:17:00
2018-08-14	10:18:00
2018-08-14	10:19:00
2018-08-14	10:20:00
2018-08-14	10:21:00
2018-08-14	10:22:00
2018-08-14	10:23:00
2018-08-14	10:24:00
2018-08-14	10:25:00
2018-08-14	10:26:00
2018-08-14	10:27:00
2018-08-14	10:28:00
2018-08-14	10:29:00
2018-08-14	10:30:00
2018-08-14	10:31:00
2018-08-14	10:32:00
2018-08-14	10:33:00
2018-08-14	10:34:00
2018-08-14	10:35:00
2018-08-14	10:36:00
2018-08-14	10:37:00
2018-08-14	10:38:00
2018-08-14	10:39:00
2018-08-14	10:40:00
2018-08-14	10:41:00
2018-08-14	10:42:00
2018-08-14	10:43:00
2018-08-14	10:44:00
2018-08-14	10:45:00
2018-08-14	10:46:00
2018-08-14	10:47:00
2018-08-14	10:48:00
2018-08-14	10:49:00
2018-08-14	10:50:00
2018-08-14	10:51:00
2018-08-14	10:52:00
2018-08-14	10:53:00
2018-08-14	10:54:00
2018-08-14	10:55:00
2018-08-14	10:56:00
2018-08-14	10:57:00
2018-08-14	10:58:00
2018-08-14	10:59:00
2018-08-14	11:00:00
2018-08-14	11:01:00
2018-08-14	11:02:00
2018-08-14	11:03:00
2018-08-14	11:04:00
2018-08-14	11:05:00
2018-08-14	11:06:00
2018-08-14	11:07:00
2018-08-14	11:08:00
2018-08-14	11:09:00
2018-08-14	11:10:00
2018-08-14	11:11:00
2018-08-14	11:12:00
2018-08-14	11:13:00
2018-08-14	11:14:00
2018-08-14	11:15:00
2018-08-14	11:16:00
2018-08-14	11:17:00
2018-08-14	11:18:00
2018-08-14	11:19:00
2018-08-14	11:20:00
2018-08-14	11:21:00
2018-08-14	11:22:00
2018-08-14	11:23:00
2018-08-14	11:24:00
2018-08-14	11:25:00
2018-08-14	11:26:00
2018-08-14	11:27:00
2018-08-14	11:28:00
2018-08-14	11:29:00
2018-08-14	11:30:00
2018-08-14	11:31:00
2018-08-14	11:32:00
2018-08-14	11:33:00
2018-08-14	11:34:00
2018-08-14	11:35:00
2018-08-14	11:36:00
2018-08-14	11:37:00
2018-08-14	11:38:00
2018-08-14	11:39:00
2018-08-14	11:40:00
2018-08-14	11:41:00
2018-08-14	11:42:00
2018-08-14	11:43:00
2018-08-14	11:44:00
2018-08-14	11:45:00
2018-08-14	11:46:00
2018-08-14	11:47:00
2018-08-14	11:48:00
2018-08-14	11:49:00
2018-08-14	11:50:00
2018-08-14	11:51:00
2018-08-14	11:52:00
2018-08-14	11:53:00
2018-08-14	11:54:00
2018-08-14	11:55:00
2018-08-14	11:56:00
2018-08-14	11:57:00
2018-08-14	11:58:00
2018-08-14	11:59:00
2018-08-14	12:00:00
2018-08-14	12:01:00
2018-08-14	12:02:00
2018-08-14	12:03:00
2018-08-14	12:04:00
2018-08-14	12:05:00
2018-08-14	12:06:00
2018-08-14	12:07:00
2018-08-14	12:08:00
2018-08-14	12:09:00
2018-08-14	12:10:00
2018-08-14	12:11:00
2018-08-14	12:12:00
2018-08-14	12:13:00
2018-08-14	12:14:00
2018-08-14	12:15:00
2018-08-14	12:16:00
2018-08-14	12:17:00
2018-08-14	12:18:00
2018-08-14	12:19:00
2018-08-14	12:20:00
2018-08-14	12:21:00
2018-08-14	12:22:00
2018-08-14	12:23:00
2018-08-14	12:24:00
2018-08-14	12:25:00
2018-08-14	12:26:00
2018-08-14	12:27:00
2018-08-14	12:28:00
2018-08-14	12:29:00
2018-08-14	12:30:00
2018-08-14	12:31:00
2018-08-14	12:32:00
2018-08-14	12:33:00
2018-08-14	12:34:00
2018-08-14	12:35:00
2018-08-14	12:36:00
2018-08-14	12:37:00
2018-08-14	12:38:00
2018-08-14	12:39:00
2018-08-14	12:40:00
2018-08-14	12:41:00
2018-08-14	12:42:00
2018-08-14	12:43:00
2018-08-14	12:44:00
2018-08-14	12:45:00
2018-08-14	12:46:00
2018-08-14	12:47:00
2018-08-14	12:48:00
2018-08-14	12:49:00
2018-08-14	12:50:00
2018-08-14	12:51:00
2018-08-14	12:52:00
2018-08-14	12:53:00
2018-08-14	12:54:00
2018-08-14	12:55:00
2018-08-14	12:56:00
2018-08-14	12:57:00
2018-08-14	12:58:00
2018-08-14	12:59:00
2018-08-14	13:00:00
2018-08-14	13:01:00
2018-08-14	13:02:00
2018-08-14	13:23:00
2018-08-14	13:24:00
2018-08-14	13:25:00
[truncated: 65,350 more rows]

## Sheet: 1069
date	time
2018-08-12	00:00:00
2018-08-12	00:01:00
2018-08-12	00:02:00
2018-08-12	00:03:00
2018-08-12	00:04:00
2018-08-12	00:05:00
2018-08-12	00:06:00
2018-08-12	00:07:00
2018-08-12	00:08:00
2018-08-12	00:09:00
2018-08-12	00:10:00
2018-08-12	00:11:00
2018-08-12	00:12:00
2018-08-12	00:13:00
2018-08-12	00:14:00
2018-08-12	00:15:00
2018-08-12	00:16:00
2018-08-12	00:17:00
2018-08-12	00:18:00
2018-08-12	00:19:00
2018-08-12	00:20:00
2018-08-12	00:21:00
2018-08-12	00:22:00
2018-08-12	00:23:00
2018-08-12	00:24:00
2018-08-12	00:25:00
2018-08-12	00:26:00
2018-08-12	00:27:00
2018-08-12	00:28:00
2018-08-12	00:29:00
2018-08-12	00:30:00
2018-08-12	00:31:00
2018-08-12	00:32:00
2018-08-12	00:33:00
2018-08-12	00:34:00
2018-08-12	00:35:00
2018-08-12	00:36:00
2018-08-12	00:37:00
2018-08-12	00:38:00
2018-08-12	00:39:00
2018-08-12	00:40:00
2018-08-12	00:41:00
2018-08-12	00:42:00
2018-08-12	00:43:00
2018-08-12	00:44:00
2018-08-12	00:45:00
2018-08-12	00:46:00
2018-08-12	00:47:00
2018-08-12	00:48:00
2018-08-12	00:49:00
2018-08-12	00:50:00
2018-08-12	00:51:00
2018-08-12	00:52:00
2018-08-12	00:53:00
2018-08-12	00:54:00
2018-08-12	00:55:00
2018-08-12	00:56:00
2018-08-12	00:57:00
2018-08-12	00:58:00
2018-08-12	00:59:00
2018-08-12	01:00:00
2018-08-12	01:01:00
2018-08-12	01:02:00
2018-08-12	01:03:00
2018-08-12	01:04:00
2018-08-12	01:05:00
2018-08-12	01:06:00
2018-08-12	01:07:00
2018-08-12	01:08:00
2018-08-12	01:09:00
2018-08-12	01:10:00
2018-08-12	01:11:00
2018-08-12	01:12:00
2018-08-12	01:13:00
2018-08-12	01:14:00
2018-08-12	01:15:00
2018-08-12	01:16:00
2018-08-12	01:17:00
2018-08-12	01:18:00
2018-08-12	01:19:00
2018-08-12	01:20:00
2018-08-12	01:21:00
2018-08-12	01:22:00
2018-08-12	01:23:00
2018-08-12	01:24:00
2018-08-12	01:25:00
2018-08-12	01:26:00
2018-08-12	01:27:00
2018-08-12	01:28:00
2018-08-12	01:29:00
2018-08-12	01:30:00
2018-08-12	01:31:00
2018-08-12	01:32:00
2018-08-12	01:33:00
2018-08-12	01:34:00
2018-08-12	01:35:00
2018-08-12	01:36:00
2018-08-12	01:37:00
2018-08-12	01:38:00
2018-08-12	01:39:00
2018-08-12	01:40:00
2018-08-12	01:41:00
2018-08-12	01:42:00
2018-08-12	01:43:00
2018-08-12	01:44:00
2018-08-12	01:45:00
2018-08-12	01:46:00
2018-08-12	01:47:00
2018-08-12	01:48:00
2018-08-12	01:49:00
2018-08-12	01:50:00
2018-08-12	01:51:00
2018-08-12	01:52:00
2018-08-12	01:53:00
2018-08-12	01:54:00
2018-08-12	01:55:00
2018-08-12	01:56:00
2018-08-12	01:57:00
2018-08-12	01:58:00
2018-08-12	01:59:00
2018-08-12	02:00:00
2018-08-12	02:01:00
2018-08-12	02:02:00
2018-08-12	02:03:00
2018-08-12	02:04:00
2018-08-12	02:05:00
2018-08-12	02:06:00
2018-08-12	02:07:00
2018-08-12	02:08:00
2018-08-12	02:09:00
2018-08-12	02:10:00
2018-08-12	02:11:00
2018-08-12	02:12:00
2018-08-12	02:13:00
2018-08-12	02:14:00
2018-08-12	02:15:00
2018-08-12	02:16:00
2018-08-12	02:17:00
2018-08-12	02:18:00
2018-08-12	02:19:00
2018-08-12	02:20:00
2018-08-12	02:21:00
2018-08-12	02:22:00
2018-08-12	02:23:00
2018-08-12	02:24:00
2018-08-12	02:25:00
2018-08-12	02:26:00
2018-08-12	02:27:00
2018-08-12	02:28:00
2018-08-12	02:29:00
2018-08-12	02:30:00
2018-08-12	02:31:00
2018-08-12	02:32:00
2018-08-12	02:33:00
2018-08-12	02:34:00
2018-08-12	02:35:00
2018-08-12	02:36:00
2018-08-12	02:37:00
2018-08-12	02:38:00
2018-08-12	02:39:00
2018-08-12	02:40:00
2018-08-12	02:41:00
2018-08-12	02:42:00
2018-08-12	02:43:00
2018-08-12	02:44:00
2018-08-12	02:45:00
2018-08-12	02:46:00
2018-08-12	02:47:00
2018-08-12	02:48:00
2018-08-12	02:49:00
2018-08-12	02:50:00
2018-08-12	02:51:00
2018-08-12	02:52:00
2018-08-12	02:53:00
2018-08-12	02:54:00
2018-08-12	02:55:00
2018-08-12	02:56:00
2018-08-12	02:57:00
2018-08-12	02:58:00
2018-08-12	02:59:00
2018-08-12	03:00:00
2018-08-12	03:01:00
2018-08-12	03:02:00
2018-08-12	03:03:00
2018-08-12	03:04:00
2018-08-12	03:05:00
2018-08-12	03:06:00
2018-08-12	03:07:00
2018-08-12	03:08:00
2018-08-12	03:09:00
2018-08-12	03:10:00
2018-08-12	03:11:00
2018-08-12	03:12:00
2018-08-12	03:13:00
2018-08-12	03:14:00
2018-08-12	03:15:00
2018-08-12	03:16:00
2018-08-12	03:17:00
2018-08-12	03:18:00
2018-08-12	03:19:00
2018-08-12	03:20:00
2018-08-12	03:21:00
2018-08-12	03:22:00
2018-08-12	03:23:00
2018-08-12	03:24:00
2018-08-12	03:25:00
2018-08-12	03:26:00
2018-08-12	03:27:00
2018-08-12	03:28:00
2018-08-12	03:29:00
2018-08-12	03:30:00
2018-08-12	03:31:00
2018-08-12	03:32:00
2018-08-12	03:33:00
2018-08-12	03:34:00
2018-08-12	03:35:00
2018-08-12	03:36:00
2018-08-12	03:37:00
2018-08-12	03:38:00
2018-08-12	03:39:00
2018-08-12	03:40:00
2018-08-12	03:41:00
2018-08-12	03:42:00
2018-08-12	03:43:00
2018-08-12	03:44:00
2018-08-12	03:45:00
2018-08-12	03:46:00
2018-08-12	03:47:00
2018-08-12	03:48:00
2018-08-12	03:49:00
2018-08-12	03:50:00
2018-08-12	03:51:00
2018-08-12	03:52:00
2018-08-12	03:53:00
2018-08-12	03:54:00
2018-08-12	03:55:00
2018-08-12	03:56:00
2018-08-12	03:57:00
2018-08-12	03:58:00
2018-08-12	03:59:00
2018-08-12	04:00:00
2018-08-12	04:01:00
2018-08-12	04:02:00
2018-08-12	04:03:00
2018-08-12	04:04:00
2018-08-12	04:05:00
2018-08-12	04:06:00
2018-08-12	04:07:00
2018-08-12	04:08:00
2018-08-12	04:09:00
2018-08-12	04:10:00
2018-08-12	04:11:00
2018-08-12	04:12:00
2018-08-12	04:13:00
2018-08-12	04:14:00
2018-08-12	04:15:00
2018-08-12	04:16:00
2018-08-12	04:17:00
2018-08-12	04:18:00
2018-08-12	04:19:00
2018-08-12	04:20:00
2018-08-12	04:21:00
2018-08-12	04:22:00
2018-08-12	04:23:00
2018-08-12	04:24:00
2018-08-12	04:25:00
2018-08-12	04:26:00
2018-08-12	04:27:00
2018-08-12	04:28:00
2018-08-12	04:29:00
2018-08-12	04:30:00
2018-08-12	04:31:00
2018-08-12	04:32:00
2018-08-12	04:33:00
2018-08-12	04:34:00
2018-08-12	04:35:00
2018-08-12	04:36:00
2018-08-12	04:37:00
2018-08-12	04:38:00
2018-08-12	04:39:00
2018-08-12	04:40:00
2018-08-12	04:41:00
2018-08-12	04:42:00
2018-08-12	04:43:00
2018-08-12	04:44:00
2018-08-12	04:45:00
2018-08-12	04:46:00
2018-08-12	04:47:00
2018-08-12	04:48:00
2018-08-12	04:49:00
2018-08-12	04:50:00
2018-08-12	04:51:00
2018-08-12	04:52:00
2018-08-12	04:53:00
2018-08-12	04:54:00
2018-08-12	04:55:00
2018-08-12	04:56:00
2018-08-12	04:57:00
2018-08-12	04:58:00
2018-08-12	04:59:00
2018-08-12	05:00:00
2018-08-12	05:01:00
2018-08-12	05:02:00
2018-08-12	05:03:00
2018-08-12	05:04:00
2018-08-12	05:05:00
2018-08-12	05:06:00
2018-08-12	05:07:00
2018-08-12	05:08:00
2018-08-12	05:09:00
2018-08-12	05:10:00
2018-08-12	05:11:00
2018-08-12	05:12:00
2018-08-12	05:13:00
2018-08-12	05:14:00
2018-08-12	05:15:00
2018-08-12	05:16:00
2018-08-12	05:17:00
2018-08-12	05:18:00
2018-08-12	05:19:00
2018-08-12	05:20:00
2018-08-12	05:21:00
2018-08-12	05:22:00
2018-08-12	05:23:00
2018-08-12	05:24:00
2018-08-12	05:25:00
2018-08-12	05:26:00
2018-08-12	05:27:00
2018-08-12	05:28:00
2018-08-12	05:29:00
2018-08-12	05:30:00
2018-08-12	05:31:00
2018-08-12	05:32:00
2018-08-12	05:33:00
2018-08-12	05:34:00
2018-08-12	05:35:00
2018-08-12	05:36:00
2018-08-12	05:37:00
2018-08-12	05:38:00
2018-08-12	05:39:00
2018-08-12	05:40:00
2018-08-12	05:41:00
2018-08-12	05:42:00
2018-08-12	05:43:00
2018-08-12	05:44:00
2018-08-12	05:45:00
2018-08-12	05:46:00
2018-08-12	05:47:00
2018-08-12	05:48:00
2018-08-12	05:49:00
2018-08-12	05:50:00
2018-08-12	05:51:00
2018-08-12	05:52:00
2018-08-12	05:53:00
2018-08-12	05:54:00
2018-08-12	05:55:00
2018-08-12	05:56:00
2018-08-12	05:57:00
2018-08-12	05:58:00
2018-08-12	05:59:00
2018-08-12	06:00:00
2018-08-12	06:01:00
2018-08-12	06:02:00
2018-08-12	06:03:00
2018-08-12	06:04:00
2018-08-12	06:05:00
2018-08-12	06:06:00
2018-08-12	06:07:00
2018-08-12	06:08:00
2018-08-12	06:09:00
2018-08-12	06:10:00
2018-08-12	06:11:00
2018-08-12	06:12:00
2018-08-12	06:13:00
2018-08-12	06:14:00
2018-08-12	06:15:00
2018-08-12	06:16:00
2018-08-12	06:17:00
2018-08-12	06:18:00
2018-08-12	06:19:00
2018-08-12	06:20:00
2018-08-12	06:21:00
2018-08-12	06:22:00
2018-08-12	06:23:00
2018-08-12	06:24:00
2018-08-12	06:25:00
2018-08-12	06:26:00
2018-08-12	06:27:00
2018-08-12	06:28:00
2018-08-12	06:29:00
2018-08-12	06:30:00
2018-08-12	06:31:00
2018-08-12	06:32:00
2018-08-12	06:33:00
2018-08-12	06:34:00
2018-08-12	06:35:00
2018-08-12	06:36:00
2018-08-12	06:37:00
2018-08-12	06:38:00
2018-08-12	06:39:00
2018-08-12	06:40:00
2018-08-12	06:41:00
2018-08-12	06:42:00
2018-08-12	06:43:00
2018-08-12	06:44:00
2018-08-12	06:45:00
2018-08-12	06:46:00
2018-08-12	06:47:00
2018-08-12	06:48:00
2018-08-12	06:49:00
2018-08-12	06:50:00
2018-08-12	06:51:00
2018-08-12	06:52:00
2018-08-12	06:53:00
2018-08-12	06:54:00
2018-08-12	06:55:00
2018-08-12	06:56:00
2018-08-12	06:57:00
2018-08-12	06:58:00
2018-08-12	06:59:00
2018-08-12	07:00:00
2018-08-12	07:01:00
2018-08-12	07:02:00
2018-08-12	07:03:00
2018-08-12	07:04:00
2018-08-12	07:05:00
2018-08-12	07:06:00
2018-08-12	07:07:00
2018-08-12	07:08:00
2018-08-12	07:09:00
2018-08-12	07:10:00
2018-08-12	07:11:00
2018-08-12	07:12:00
2018-08-12	07:13:00
2018-08-12	07:14:00
2018-08-12	07:15:00
2018-08-12	07:16:00
2018-08-12	07:17:00
2018-08-12	07:18:00
2018-08-12	07:19:00
2018-08-12	07:20:00
2018-08-12	07:21:00
2018-08-12	07:22:00
2018-08-12	07:23:00
2018-08-12	07:24:00
2018-08-12	07:25:00
2018-08-12	07:26:00
2018-08-12	07:27:00
2018-08-12	07:28:00
2018-08-12	07:29:00
2018-08-12	07:30:00
2018-08-12	07:31:00
2018-08-12	07:32:00
2018-08-12	07:33:00
2018-08-12	07:34:00
2018-08-12	07:35:00
2018-08-12	07:36:00
2018-08-12	07:37:00
2018-08-12	07:38:00
2018-08-12	07:39:00
2018-08-12	07:40:00
2018-08-12	07:41:00
2018-08-12	07:42:00
2018-08-12	07:43:00
2018-08-12	07:44:00
2018-08-12	07:45:00
2018-08-12	07:46:00
2018-08-12	07:47:00
2018-08-12	07:48:00
2018-08-12	07:49:00
2018-08-12	07:50:00
2018-08-12	07:51:00
2018-08-12	07:52:00
2018-08-12	07:53:00
2018-08-12	07:54:00
2018-08-12	07:55:00
2018-08-12	07:56:00
2018-08-12	07:57:00
2018-08-12	07:58:00
2018-08-12	07:59:00
2018-08-12	08:00:00
2018-08-12	08:01:00
2018-08-12	08:02:00
2018-08-12	08:03:00
2018-08-12	08:04:00
2018-08-12	08:05:00
2018-08-12	08:06:00
2018-08-12	08:07:00
2018-08-12	08:08:00
2018-08-12	08:09:00
2018-08-12	08:10:00
2018-08-12	08:11:00
2018-08-12	08:12:00
2018-08-12	08:13:00
2018-08-12	08:14:00
2018-08-12	08:15:00
2018-08-12	08:16:00
2018-08-12	08:17:00
2018-08-12	08:18:00
2018-08-12	08:19:00
2018-08-12	08:20:00
2018-08-12	08:21:00
2018-08-12	08:22:00
2018-08-12	08:23:00
2018-08-12	08:24:00
2018-08-12	08:25:00
2018-08-12	08:26:00
2018-08-12	08:27:00
2018-08-12	08:28:00
2018-08-12	08:29:00
2018-08-12	08:30:00
2018-08-12	08:31:00
2018-08-12	08:32:00
2018-08-12	08:33:00
2018-08-12	08:34:00
2018-08-12	08:35:00
2018-08-12	08:36:00
2018-08-12	08:37:00
2018-08-12	08:38:00
2018-08-12	08:39:00
2018-08-12	08:40:00
2018-08-12	08:41:00
2018-08-12	08:42:00
2018-08-12	08:43:00
2018-08-12	08:44:00
2018-08-12	08:45:00
2018-08-12	08:46:00
2018-08-12	08:47:00
2018-08-12	08:48:00
2018-08-12	08:49:00
2018-08-12	08:50:00
2018-08-12	08:51:00
2018-08-12	08:52:00
2018-08-12	08:53:00
2018-08-12	08:54:00
2018-08-12	08:55:00
2018-08-12	08:56:00
2018-08-12	08:57:00
2018-08-12	08:58:00
2018-08-12	08:59:00
2018-08-12	09:00:00
2018-08-12	09:01:00
2018-08-12	09:02:00
2018-08-12	09:03:00
2018-08-12	09:04:00
2018-08-12	09:05:00
2018-08-12	09:06:00
2018-08-12	09:07:00
2018-08-12	09:08:00
2018-08-12	09:09:00
2018-08-12	09:10:00
2018-08-12	09:11:00
2018-08-12	09:12:00
2018-08-12	09:13:00
2018-08-12	09:14:00
2018-08-12	09:15:00
2018-08-12	09:16:00
2018-08-12	09:17:00
2018-08-12	09:18:00
2018-08-12	09:19:00
2018-08-12	09:20:00
2018-08-12	09:21:00
2018-08-12	09:22:00
2018-08-12	09:23:00
2018-08-12	09:24:00
2018-08-12	09:25:00
2018-08-12	09:26:00
2018-08-12	09:27:00
2018-08-12	09:28:00
2018-08-12	09:29:00
2018-08-12	09:30:00
2018-08-12	09:31:00
2018-08-12	09:32:00
2018-08-12	09:33:00
2018-08-12	09:34:00
2018-08-12	09:35:00
2018-08-12	09:36:00
2018-08-12	09:37:00
2018-08-12	09:38:00
2018-08-12	09:39:00
2018-08-12	09:40:00
2018-08-12	09:41:00
2018-08-12	09:42:00
2018-08-12	09:43:00
2018-08-12	09:44:00
2018-08-12	09:45:00
2018-08-12	09:46:00
2018-08-12	09:47:00
2018-08-12	09:48:00
2018-08-12	09:49:00
2018-08-12	09:50:00
2018-08-12	09:51:00
2018-08-12	09:52:00
2018-08-12	09:53:00
2018-08-12	09:54:00
2018-08-12	09:55:00
2018-08-12	09:56:00
2018-08-12	09:57:00
2018-08-12	09:58:00
2018-08-12	09:59:00
2018-08-12	10:00:00
2018-08-12	10:47:00
2018-08-12	10:48:00
2018-08-12	10:49:00
2018-08-12	10:50:00
2018-08-12	10:51:00
2018-08-12	10:52:00
2018-08-12	10:53:00
2018-08-12	10:54:00
2018-08-12	10:55:00
2018-08-12	10:56:00
2018-08-12	10:57:00
2018-08-12	10:58:00
2018-08-12	10:59:00
2018-08-12	11:00:00
2018-08-12	11:01:00
2018-08-12	11:02:00
2018-08-12	11:03:00
2018-08-12	11:04:00
2018-08-12	11:05:00
2018-08-12	11:06:00
2018-08-12	11:07:00
2018-08-12	11:08:00
2018-08-12	11:09:00
2018-08-12	11:10:00
2018-08-12	11:11:00
2018-08-12	11:12:00
2018-08-12	11:13:00
2018-08-12	11:14:00
2018-08-12	11:15:00
2018-08-12	11:16:00
2018-08-12	11:17:00
2018-08-12	11:18:00
2018-08-12	11:19:00
2018-08-12	11:20:00
2018-08-12	11:21:00
2018-08-12	11:22:00
2018-08-12	11:23:00
2018-08-12	11:24:00
2018-08-12	11:25:00
2018-08-12	11:26:00
2018-08-12	11:27:00
2018-08-12	11:28:00
2018-08-12	11:29:00
2018-08-12	11:30:00
2018-08-12	11:31:00
2018-08-12	11:32:00
2018-08-12	11:33:00
2018-08-12	11:34:00
2018-08-12	11:35:00
2018-08-12	11:36:00
2018-08-12	11:37:00
2018-08-12	11:38:00
2018-08-12	11:39:00
2018-08-12	11:40:00
2018-08-12	11:41:00
2018-08-12	11:42:00
2018-08-12	11:43:00
2018-08-12	11:44:00
2018-08-12	11:45:00
2018-08-12	11:46:00
2018-08-12	11:47:00
2018-08-12	11:48:00
2018-08-12	11:49:00
2018-08-12	11:50:00
2018-08-12	11:51:00
2018-08-12	11:52:00
2018-08-12	11:53:00
2018-08-12	11:54:00
2018-08-12	11:55:00
2018-08-12	11:56:00
2018-08-12	11:57:00
2018-08-12	11:58:00
2018-08-12	11:59:00
2018-08-12	12:00:00
2018-08-12	12:01:00
2018-08-12	12:02:00
2018-08-12	12:03:00
2018-08-12	12:04:00
2018-08-12	12:05:00
2018-08-12	12:06:00
2018-08-12	12:07:00
2018-08-12	12:08:00
2018-08-12	12:09:00
2018-08-12	12:10:00
2018-08-12	12:11:00
2018-08-12	12:12:00
2018-08-12	12:13:00
2018-08-12	12:14:00
2018-08-12	12:15:00
2018-08-12	12:16:00
2018-08-12	12:17:00
2018-08-12	12:18:00
2018-08-12	12:19:00
2018-08-12	12:20:00
2018-08-12	12:21:00
2018-08-12	12:22:00
2018-08-12	12:23:00
2018-08-12	12:24:00
2018-08-12	12:25:00
2018-08-12	12:26:00
2018-08-12	12:27:00
2018-08-12	12:28:00
2018-08-12	12:29:00
2018-08-12	12:30:00
2018-08-12	12:31:00
2018-08-12	12:32:00
2018-08-12	12:33:00
2018-08-12	12:34:00
2018-08-12	12:35:00
2018-08-12	12:36:00
2018-08-12	12:37:00
2018-08-12	12:38:00
2018-08-12	12:39:00
2018-08-12	12:40:00
2018-08-12	12:41:00
2018-08-12	12:42:00
2018-08-12	12:43:00
2018-08-12	12:44:00
2018-08-12	12:45:00
2018-08-12	12:46:00
2018-08-12	12:47:00
2018-08-12	12:48:00
2018-08-12	12:49:00
2018-08-12	12:50:00
2018-08-12	12:51:00
2018-08-12	12:52:00
2018-08-12	12:53:00
2018-08-12	12:54:00
2018-08-12	12:55:00
2018-08-12	12:56:00
2018-08-12	12:57:00
2018-08-12	12:58:00
2018-08-12	12:59:00
2018-08-12	13:00:00
2018-08-12	13:01:00
2018-08-12	13:02:00
2018-08-12	13:03:00
2018-08-12	13:04:00
2018-08-12	13:05:00
2018-08-12	13:06:00
2018-08-12	13:07:00
2018-08-12	13:08:00
2018-08-12	13:09:00
2018-08-12	13:10:00
2018-08-12	13:11:00
2018-08-12	13:12:00
2018-08-12	13:13:00
2018-08-12	13:14:00
2018-08-12	13:15:00
2018-08-12	13:16:00
2018-08-12	13:17:00
2018-08-12	13:18:00
2018-08-12	13:19:00
2018-08-12	13:20:00
2018-08-12	13:21:00
2018-08-12	13:22:00
2018-08-12	13:23:00
2018-08-12	13:24:00
2018-08-12	13:25:00
2018-08-12	13:26:00
2018-08-12	13:27:00
2018-08-12	13:28:00
2018-08-12	13:29:00
2018-08-12	13:30:00
2018-08-12	13:31:00
2018-08-12	13:32:00
2018-08-12	13:33:00
2018-08-12	13:34:00
2018-08-12	13:35:00
2018-08-12	13:36:00
2018-08-12	13:37:00
2018-08-12	13:38:00
2018-08-12	13:39:00
2018-08-12	13:40:00
2018-08-12	13:41:00
2018-08-12	13:42:00
2018-08-12	13:43:00
2018-08-12	13:44:00
2018-08-12	13:45:00
2018-08-12	13:46:00
2018-08-12	13:47:00
2018-08-12	13:48:00
2018-08-12	13:49:00
2018-08-12	13:50:00
2018-08-12	13:51:00
2018-08-12	13:52:00
2018-08-12	13:53:00
2018-08-12	13:54:00
2018-08-12	13:55:00
2018-08-12	13:56:00
2018-08-12	13:57:00
2018-08-12	13:58:00
2018-08-12	13:59:00
2018-08-12	14:00:00
2018-08-12	14:01:00
2018-08-12	14:02:00
2018-08-12	14:03:00
2018-08-12	14:04:00
2018-08-12	14:05:00
2018-08-12	14:06:00
2018-08-12	14:07:00
2018-08-12	14:08:00
2018-08-12	14:09:00
2018-08-12	14:10:00
2018-08-12	14:11:00
2018-08-12	14:12:00
2018-08-12	14:13:00
2018-08-12	14:14:00
2018-08-12	14:15:00
2018-08-12	14:16:00
2018-08-12	14:17:00
2018-08-12	14:18:00
2018-08-12	14:19:00
2018-08-12	14:20:00
2018-08-12	14:21:00
2018-08-12	14:22:00
2018-08-12	14:23:00
2018-08-12	14:24:00
2018-08-12	14:25:00
2018-08-12	14:26:00
2018-08-12	14:27:00
2018-08-12	14:28:00
2018-08-12	14:29:00
2018-08-12	14:30:00
2018-08-12	14:31:00
2018-08-12	14:32:00
2018-08-12	14:33:00
2018-08-12	14:34:00
2018-08-12	14:35:00
2018-08-12	14:36:00
2018-08-12	14:37:00
2018-08-12	14:38:00
2018-08-12	14:39:00
2018-08-12	14:40:00
2018-08-12	14:41:00
2018-08-12	14:42:00
2018-08-12	14:43:00
2018-08-12	14:44:00
2018-08-12	14:45:00
2018-08-12	14:46:00
2018-08-12	14:47:00
2018-08-12	14:48:00
2018-08-12	14:49:00
2018-08-12	14:50:00
2018-08-12	14:51:00
2018-08-12	14:52:00
2018-08-12	14:53:00
2018-08-12	14:54:00
2018-08-12	14:55:00
2018-08-12	14:56:00
2018-08-12	14:57:00
2018-08-12	14:58:00
2018-08-12	14:59:00
2018-08-12	15:00:00
2018-08-12	15:01:00
2018-08-12	15:02:00
2018-08-12	15:03:00
2018-08-12	15:04:00
2018-08-12	15:05:00
2018-08-12	15:06:00
2018-08-12	15:07:00
2018-08-12	15:08:00
2018-08-12	15:09:00
2018-08-12	15:10:00
2018-08-12	15:11:00
2018-08-12	15:12:00
2018-08-12	15:13:00
2018-08-12	15:14:00
2018-08-12	15:15:00
2018-08-12	15:16:00
2018-08-12	15:17:00
2018-08-12	15:18:00
2018-08-12	15:19:00
2018-08-12	15:20:00
2018-08-12	15:21:00
2018-08-12	15:22:00
2018-08-12	15:23:00
2018-08-12	15:24:00
2018-08-12	15:25:00
2018-08-12	15:26:00
2018-08-12	15:27:00
2018-08-12	15:28:00
2018-08-12	15:29:00
2018-08-12	15:30:00
2018-08-12	15:31:00
2018-08-12	15:32:00
2018-08-12	15:33:00
2018-08-12	15:34:00
2018-08-12	15:35:00
2018-08-12	15:36:00
2018-08-12	15:37:00
2018-08-12	15:38:00
2018-08-12	15:39:00
2018-08-12	15:40:00
2018-08-12	15:41:00
2018-08-12	15:42:00
2018-08-12	15:43:00
2018-08-12	15:44:00
2018-08-12	15:45:00
2018-08-12	15:46:00
2018-08-12	15:47:00
2018-08-12	15:48:00
2018-08-12	15:49:00
2018-08-12	15:50:00
2018-08-12	15:51:00
2018-08-12	15:52:00
2018-08-12	15:53:00
2018-08-12	15:54:00
2018-08-12	15:55:00
2018-08-12	15:56:00
2018-08-12	15:57:00
2018-08-12	15:58:00
2018-08-12	15:59:00
2018-08-12	16:00:00
2018-08-12	16:01:00
2018-08-12	16:02:00
2018-08-12	16:03:00
2018-08-12	16:04:00
2018-08-12	16:05:00
2018-08-12	16:06:00
2018-08-12	16:07:00
2018-08-12	16:08:00
2018-08-12	16:09:00
2018-08-12	16:10:00
2018-08-12	16:11:00
2018-08-12	16:12:00
2018-08-12	16:13:00
2018-08-12	16:14:00
2018-08-12	16:15:00
2018-08-12	16:16:00
2018-08-12	16:17:00
2018-08-12	16:18:00
2018-08-12	16:19:00
2018-08-12	16:20:00
2018-08-12	16:21:00
2018-08-12	16:22:00
2018-08-12	16:23:00
2018-08-12	16:24:00
2018-08-12	16:25:00
2018-08-12	16:26:00
2018-08-12	16:27:00
2018-08-12	16:28:00
2018-08-12	16:29:00
2018-08-12	16:30:00
2018-08-12	16:31:00
2018-08-12	16:32:00
2018-08-12	16:33:00
2018-08-12	16:34:00
2018-08-12	16:35:00
2018-08-12	16:36:00
2018-08-12	16:37:00
2018-08-12	16:38:00
2018-08-12	16:39:00
2018-08-12	16:40:00
2018-08-12	16:41:00
2018-08-12	16:42:00
2018-08-12	16:43:00
2018-08-12	16:44:00
2018-08-12	16:45:00
2018-08-12	16:46:00
2018-08-12	16:47:00
2018-08-12	16:48:00
2018-08-12	16:49:00
2018-08-12	16:50:00
2018-08-12	16:51:00
2018-08-12	16:52:00
2018-08-12	16:53:00
2018-08-12	16:54:00
2018-08-12	16:55:00
2018-08-12	16:56:00
2018-08-12	16:57:00
2018-08-12	16:58:00
2018-08-12	16:59:00
2018-08-12	17:00:00
2018-08-12	17:01:00
2018-08-12	17:02:00
2018-08-12	17:03:00
2018-08-12	17:04:00
2018-08-12	17:05:00
2018-08-12	17:06:00
2018-08-12	17:07:00
2018-08-12	17:08:00
2018-08-12	17:09:00
2018-08-12	17:10:00
2018-08-12	17:11:00
2018-08-12	17:12:00
2018-08-12	17:13:00
2018-08-12	17:14:00
2018-08-12	17:15:00
2018-08-12	17:16:00
2018-08-12	17:17:00
2018-08-12	17:18:00
2018-08-12	17:19:00
2018-08-12	17:20:00
2018-08-12	17:21:00
2018-08-12	17:22:00
2018-08-12	17:23:00
2018-08-12	17:24:00
2018-08-12	17:25:00
2018-08-12	17:26:00
2018-08-12	17:27:00
2018-08-12	17:28:00
2018-08-12	17:29:00
2018-08-12	17:30:00
2018-08-12	17:31:00
2018-08-12	17:32:00
2018-08-12	17:33:00
2018-08-12	17:34:00
2018-08-12	17:35:00
2018-08-12	17:36:00
2018-08-12	17:37:00
2018-08-12	17:38:00
2018-08-12	17:39:00
2018-08-12	17:40:00
2018-08-12	17:41:00
2018-08-12	17:42:00
2018-08-12	17:43:00
2018-08-12	17:44:00
2018-08-12	17:45:00
2018-08-12	17:46:00
2018-08-12	17:47:00
2018-08-12	17:48:00
2018-08-12	17:49:00
2018-08-12	17:50:00
2018-08-12	17:51:00
2018-08-12	17:52:00
2018-08-12	17:53:00
2018-08-12	17:54:00
2018-08-12	17:55:00
2018-08-12	17:56:00
2018-08-12	17:57:00
2018-08-12	17:58:00
2018-08-12	17:59:00
2018-08-12	18:00:00
2018-08-12	18:01:00
2018-08-12	18:02:00
2018-08-12	18:03:00
2018-08-12	18:04:00
2018-08-12	18:05:00
2018-08-12	18:06:00
2018-08-12	18:07:00
2018-08-12	18:08:00
2018-08-12	18:09:00
2018-08-12	18:10:00
2018-08-12	18:11:00
2018-08-12	18:12:00
2018-08-12	18:13:00
2018-08-12	18:14:00
2018-08-12	18:15:00
2018-08-12	18:16:00
2018-08-12	18:17:00
2018-08-12	18:18:00
2018-08-12	18:19:00
2018-08-12	18:20:00
2018-08-12	18:21:00
2018-08-12	18:22:00
2018-08-12	18:23:00
2018-08-12	18:24:00
2018-08-12	18:25:00
2018-08-12	18:26:00
2018-08-12	18:27:00
2018-08-12	18:28:00
2018-08-12	18:29:00
2018-08-12	18:30:00
2018-08-12	18:31:00
2018-08-12	18:32:00
2018-08-12	18:33:00
2018-08-12	18:34:00
2018-08-12	18:35:00
2018-08-12	18:36:00
2018-08-12	18:37:00
2018-08-12	18:38:00
2018-08-12	18:39:00
2018-08-12	18:40:00
2018-08-12	18:41:00
2018-08-12	18:42:00
2018-08-12	18:43:00
2018-08-12	18:44:00
2018-08-12	18:45:00
2018-08-12	18:46:00
2018-08-12	18:47:00
2018-08-12	18:48:00
2018-08-12	18:49:00
2018-08-12	18:50:00
2018-08-12	18:51:00
2018-08-12	18:52:00
2018-08-12	18:53:00
2018-08-12	18:54:00
2018-08-12	18:55:00
2018-08-12	18:56:00
2018-08-12	18:57:00
2018-08-12	18:58:00
2018-08-12	18:59:00
2018-08-12	19:00:00
2018-08-12	19:01:00
2018-08-12	19:02:00
2018-08-12	19:03:00
2018-08-12	19:04:00
2018-08-12	19:05:00
2018-08-12	19:06:00
2018-08-12	19:07:00
2018-08-12	19:08:00
2018-08-12	19:09:00
2018-08-12	19:10:00
2018-08-12	19:11:00
2018-08-12	19:12:00
2018-08-12	19:13:00
2018-08-12	19:14:00
2018-08-12	19:15:00
2018-08-12	19:16:00
2018-08-12	19:17:00
2018-08-12	19:18:00
2018-08-12	19:19:00
2018-08-12	19:20:00
2018-08-12	19:21:00
2018-08-12	19:22:00
2018-08-12	19:23:00
2018-08-12	19:24:00
2018-08-12	19:25:00
2018-08-12	19:26:00
2018-08-12	19:27:00
2018-08-12	19:28:00
2018-08-12	19:29:00
2018-08-12	19:30:00
2018-08-12	19:31:00
2018-08-12	19:32:00
2018-08-12	19:33:00
2018-08-12	19:34:00
2018-08-12	19:35:00
2018-08-12	19:36:00
2018-08-12	19:37:00
2018-08-12	19:38:00
2018-08-12	19:39:00
2018-08-12	19:40:00
2018-08-12	19:41:00
2018-08-12	19:42:00
2018-08-12	19:43:00
2018-08-12	19:44:00
2018-08-12	19:45:00
2018-08-12	19:46:00
2018-08-12	19:47:00
2018-08-12	19:48:00
2018-08-12	19:49:00
2018-08-12	19:50:00
2018-08-12	19:51:00
2018-08-12	19:52:00
2018-08-12	19:53:00
2018-08-12	19:54:00
2018-08-12	19:55:00
2018-08-12	19:56:00
2018-08-12	19:57:00
2018-08-12	19:58:00
2018-08-12	19:59:00
2018-08-12	20:00:00
2018-08-12	20:01:00
2018-08-12	20:02:00
2018-08-12	20:03:00
2018-08-12	20:04:00
2018-08-12	20:05:00
2018-08-12	20:06:00
2018-08-12	20:07:00
2018-08-12	20:08:00
2018-08-12	20:09:00
2018-08-12	20:10:00
2018-08-12	20:11:00
2018-08-12	20:12:00
2018-08-12	20:13:00
2018-08-12	20:14:00
2018-08-12	20:15:00
2018-08-12	20:16:00
2018-08-12	20:17:00
2018-08-12	20:18:00
2018-08-12	20:19:00
2018-08-12	20:20:00
2018-08-12	20:21:00
2018-08-12	20:22:00
2018-08-12	20:23:00
2018-08-12	20:24:00
2018-08-12	20:25:00
2018-08-12	20:26:00
2018-08-12	20:27:00
2018-08-12	20:28:00
2018-08-12	20:29:00
2018-08-12	20:30:00
2018-08-12	20:31:00
2018-08-12	20:32:00
2018-08-12	20:33:00
2018-08-12	20:34:00
2018-08-12	20:35:00
2018-08-12	20:36:00
2018-08-12	20:37:00
2018-08-12	20:38:00
2018-08-12	20:39:00
2018-08-12	20:40:00
2018-08-12	20:41:00
2018-08-12	20:42:00
2018-08-12	20:43:00
2018-08-12	20:44:00
2018-08-12	20:45:00
2018-08-12	20:46:00
2018-08-12	20:47:00
2018-08-12	20:48:00
2018-08-12	20:49:00
2018-08-12	20:50:00
2018-08-12	20:51:00
2018-08-12	20:52:00
2018-08-12	20:53:00
2018-08-12	20:54:00
2018-08-12	20:55:00
2018-08-12	20:56:00
2018-08-12	20:57:00
2018-08-12	20:58:00
2018-08-12	20:59:00
2018-08-12	21:00:00
2018-08-12	21:01:00
2018-08-12	21:02:00
2018-08-12	21:03:00
2018-08-12	21:04:00
2018-08-12	21:05:00
2018-08-12	21:06:00
2018-08-12	21:07:00
2018-08-12	21:08:00
2018-08-12	21:09:00
2018-08-12	21:10:00
2018-08-12	21:11:00
2018-08-12	21:12:00
2018-08-12	21:13:00
2018-08-12	21:14:00
2018-08-12	21:15:00
2018-08-12	21:16:00
2018-08-12	21:17:00
2018-08-12	21:18:00
2018-08-12	21:19:00
2018-08-12	21:20:00
2018-08-12	21:21:00
2018-08-12	21:22:00
2018-08-12	21:23:00
2018-08-12	21:24:00
2018-08-12	21:25:00
2018-08-12	21:26:00
2018-08-12	21:27:00
2018-08-12	21:28:00
2018-08-12	21:29:00
2018-08-12	21:30:00
2018-08-12	21:31:00
2018-08-12	21:32:00
2018-08-12	21:33:00
2018-08-12	21:34:00
2018-08-12	21:35:00
2018-08-12	21:36:00
2018-08-12	21:37:00
2018-08-12	21:38:00
2018-08-12	21:39:00
2018-08-12	21:40:00
2018-08-12	21:41:00
2018-08-12	21:42:00
2018-08-12	21:43:00
2018-08-12	21:44:00
2018-08-12	21:45:00
2018-08-12	21:46:00
2018-08-12	21:47:00
2018-08-12	21:48:00
2018-08-12	21:49:00
2018-08-12	21:50:00
2018-08-12	21:51:00
2018-08-12	21:52:00
2018-08-12	21:53:00
2018-08-12	21:54:00
2018-08-12	21:55:00
2018-08-12	21:56:00
2018-08-12	21:57:00
2018-08-12	21:58:00
2018-08-12	21:59:00
2018-08-12	22:00:00
2018-08-12	22:01:00
2018-08-12	22:02:00
2018-08-12	22:03:00
2018-08-12	22:04:00
2018-08-12	22:05:00
2018-08-12	22:06:00
2018-08-12	22:07:00
2018-08-12	22:08:00
2018-08-12	22:09:00
2018-08-12	22:10:00
2018-08-12	22:11:00
2018-08-12	22:12:00
2018-08-12	22:13:00
2018-08-12	22:14:00
2018-08-12	22:15:00
2018-08-12	22:16:00
2018-08-12	22:17:00
2018-08-12	22:18:00
2018-08-12	22:19:00
2018-08-12	22:20:00
2018-08-12	22:21:00
2018-08-12	22:22:00
2018-08-12	22:23:00
2018-08-12	22:24:00
2018-08-12	22:25:00
2018-08-12	22:26:00
2018-08-12	22:27:00
2018-08-12	22:28:00
2018-08-12	22:29:00
2018-08-12	22:30:00
2018-08-12	22:31:00
2018-08-12	22:32:00
2018-08-12	22:33:00
2018-08-12	22:34:00
2018-08-12	22:35:00
2018-08-12	22:36:00
2018-08-12	22:37:00
2018-08-12	22:38:00
2018-08-12	22:39:00
2018-08-12	22:40:00
2018-08-12	22:41:00
2018-08-12	22:42:00
2018-08-12	22:43:00
2018-08-12	22:44:00
2018-08-12	22:45:00
2018-08-12	22:46:00
2018-08-12	22:47:00
2018-08-12	22:48:00
2018-08-12	22:49:00
2018-08-12	22:50:00
2018-08-12	22:51:00
2018-08-12	22:52:00
2018-08-12	22:53:00
2018-08-12	22:54:00
2018-08-12	22:55:00
2018-08-12	22:56:00
2018-08-12	22:57:00
2018-08-12	22:58:00
2018-08-12	22:59:00
2018-08-12	23:00:00
2018-08-12	23:01:00
2018-08-12	23:02:00
2018-08-12	23:03:00
2018-08-12	23:04:00
2018-08-12	23:05:00
2018-08-12	23:06:00
2018-08-12	23:07:00
2018-08-12	23:08:00
2018-08-12	23:09:00
2018-08-12	23:10:00
2018-08-12	23:11:00
2018-08-12	23:12:00
2018-08-12	23:13:00
2018-08-12	23:14:00
2018-08-12	23:15:00
2018-08-12	23:16:00
2018-08-12	23:17:00
2018-08-12	23:18:00
2018-08-12	23:19:00
2018-08-12	23:20:00
2018-08-12	23:21:00
2018-08-12	23:22:00
2018-08-12	23:23:00
2018-08-12	23:24:00
2018-08-12	23:25:00
2018-08-12	23:26:00
2018-08-12	23:27:00
2018-08-12	23:28:00
2018-08-12	23:29:00
2018-08-12	23:30:00
2018-08-12	23:31:00
2018-08-12	23:32:00
2018-08-12	23:33:00
2018-08-12	23:34:00
2018-08-12	23:35:00
2018-08-12	23:36:00
2018-08-12	23:37:00
2018-08-12	23:38:00
2018-08-12	23:39:00
2018-08-12	23:40:00
2018-08-12	23:41:00
2018-08-12	23:42:00
2018-08-12	23:43:00
2018-08-12	23:44:00
2018-08-12	23:45:00
2018-08-12	23:46:00
2018-08-12	23:47:00
2018-08-12	23:48:00
2018-08-12	23:49:00
2018-08-12	23:50:00
2018-08-12	23:51:00
2018-08-12	23:52:00
2018-08-12	23:53:00
2018-08-12	23:54:00
2018-08-12	23:55:00
2018-08-12	23:56:00
2018-08-12	23:57:00
2018-08-12	23:58:00
2018-08-13	00:00:00
2018-08-13	00:01:00
2018-08-13	00:02:00
2018-08-13	00:03:00
2018-08-13	00:04:00
2018-08-13	00:05:00
2018-08-13	00:06:00
2018-08-13	00:07:00
2018-08-13	00:08:00
2018-08-13	00:09:00
2018-08-13	00:10:00
2018-08-13	00:11:00
2018-08-13	00:12:00
2018-08-13	00:13:00
2018-08-13	00:14:00
2018-08-13	00:15:00
2018-08-13	00:16:00
2018-08-13	00:17:00
2018-08-13	00:18:00
2018-08-13	00:19:00
2018-08-13	00:20:00
2018-08-13	00:21:00
2018-08-13	00:22:00
2018-08-13	00:23:00
2018-08-13	00:24:00
2018-08-13	00:25:00
2018-08-13	00:26:00
2018-08-13	00:27:00
2018-08-13	00:28:00
2018-08-13	00:29:00
2018-08-13	00:30:00
2018-08-13	00:31:00
2018-08-13	00:32:00
2018-08-13	00:33:00
2018-08-13	00:34:00
2018-08-13	00:35:00
2018-08-13	00:36:00
2018-08-13	00:37:00
2018-08-13	00:38:00
2018-08-13	00:39:00
2018-08-13	00:40:00
2018-08-13	00:41:00
2018-08-13	00:42:00
2018-08-13	00:43:00
2018-08-13	00:44:00
2018-08-13	00:45:00
2018-08-13	00:46:00
2018-08-13	00:47:00
2018-08-13	00:48:00
2018-08-13	00:49:00
2018-08-13	00:50:00
2018-08-13	00:51:00
2018-08-13	00:52:00
2018-08-13	00:53:00
2018-08-13	00:54:00
2018-08-13	00:55:00
2018-08-13	00:56:00
2018-08-13	00:57:00
2018-08-13	00:58:00
2018-08-13	00:59:00
2018-08-13	01:00:00
2018-08-13	01:01:00
2018-08-13	01:02:00
2018-08-13	01:03:00
2018-08-13	01:04:00
2018-08-13	01:05:00
2018-08-13	01:06:00
2018-08-13	01:07:00
2018-08-13	01:08:00
2018-08-13	01:09:00
2018-08-13	01:10:00
2018-08-13	01:11:00
2018-08-13	01:12:00
2018-08-13	01:13:00
2018-08-13	01:14:00
2018-08-13	01:15:00
2018-08-13	01:16:00
2018-08-13	01:17:00
2018-08-13	01:18:00
2018-08-13	01:19:00
2018-08-13	01:20:00
2018-08-13	01:21:00
2018-08-13	01:22:00
2018-08-13	01:23:00
2018-08-13	01:24:00
2018-08-13	01:25:00
2018-08-13	01:26:00
2018-08-13	01:27:00
2018-08-13	01:28:00
2018-08-13	01:29:00
2018-08-13	01:30:00
2018-08-13	01:31:00
2018-08-13	01:32:00
2018-08-13	01:33:00
2018-08-13	01:34:00
2018-08-13	01:35:00
2018-08-13	01:36:00
2018-08-13	01:37:00
2018-08-13	01:38:00
2018-08-13	01:39:00
2018-08-13	01:40:00
2018-08-13	01:41:00
2018-08-13	01:42:00
2018-08-13	01:43:00
2018-08-13	01:44:00
2018-08-13	01:45:00
2018-08-13	01:46:00
2018-08-13	01:47:00
2018-08-13	01:48:00
2018-08-13	01:49:00
2018-08-13	01:50:00
2018-08-13	01:51:00
2018-08-13	01:52:00
2018-08-13	01:53:00
2018-08-13	01:54:00
2018-08-13	01:55:00
2018-08-13	01:56:00
2018-08-13	01:57:00
2018-08-13	01:58:00
2018-08-13	01:59:00
2018-08-13	02:00:00
2018-08-13	02:01:00
2018-08-13	02:02:00
2018-08-13	02:03:00
2018-08-13	02:04:00
2018-08-13	02:05:00
2018-08-13	02:06:00
2018-08-13	02:07:00
2018-08-13	02:08:00
2018-08-13	02:09:00
2018-08-13	02:10:00
2018-08-13	02:11:00
2018-08-13	02:12:00
2018-08-13	02:13:00
2018-08-13	02:14:00
2018-08-13	02:15:00
2018-08-13	02:16:00
2018-08-13	02:17:00
2018-08-13	02:18:00
2018-08-13	02:19:00
2018-08-13	02:20:00
2018-08-13	02:21:00
2018-08-13	02:22:00
2018-08-13	02:23:00
2018-08-13	02:24:00
2018-08-13	02:25:00
2018-08-13	02:26:00
2018-08-13	02:27:00
2018-08-13	02:28:00
2018-08-13	02:29:00
2018-08-13	02:30:00
2018-08-13	02:31:00
2018-08-13	02:32:00
2018-08-13	02:33:00
2018-08-13	02:34:00
2018-08-13	02:35:00
2018-08-13	02:36:00
2018-08-13	02:37:00
2018-08-13	02:38:00
2018-08-13	02:39:00
2018-08-13	02:40:00
2018-08-13	02:41:00
2018-08-13	02:42:00
2018-08-13	02:43:00
2018-08-13	02:44:00
2018-08-13	02:45:00
2018-08-13	02:46:00
2018-08-13	02:47:00
2018-08-13	02:48:00
2018-08-13	02:49:00
2018-08-13	02:50:00
2018-08-13	02:51:00
2018-08-13	02:52:00
2018-08-13	02:53:00
2018-08-13	02:54:00
2018-08-13	02:55:00
2018-08-13	02:56:00
2018-08-13	02:57:00
2018-08-13	02:58:00
2018-08-13	02:59:00
2018-08-13	03:00:00
2018-08-13	03:01:00
2018-08-13	03:02:00
2018-08-13	03:03:00
2018-08-13	03:04:00
2018-08-13	03:05:00
2018-08-13	03:06:00
2018-08-13	03:07:00
2018-08-13	03:08:00
2018-08-13	03:09:00
2018-08-13	03:10:00
2018-08-13	03:11:00
2018-08-13	03:12:00
2018-08-13	03:13:00
2018-08-13	03:14:00
2018-08-13	03:15:00
2018-08-13	03:16:00
2018-08-13	03:17:00
2018-08-13	03:18:00
2018-08-13	03:19:00
2018-08-13	03:20:00
2018-08-13	03:21:00
2018-08-13	03:22:00
2018-08-13	03:23:00
2018-08-13	03:24:00
2018-08-13	03:25:00
2018-08-13	03:26:00
2018-08-13	03:27:00
2018-08-13	03:28:00
2018-08-13	03:29:00
2018-08-13	03:30:00
2018-08-13	03:31:00
2018-08-13	03:32:00
2018-08-13	03:33:00
2018-08-13	03:34:00
2018-08-13	03:35:00
2018-08-13	03:36:00
2018-08-13	03:37:00
2018-08-13	03:38:00
2018-08-13	03:39:00
2018-08-13	03:40:00
2018-08-13	03:41:00
2018-08-13	03:42:00
2018-08-13	03:43:00
2018-08-13	03:44:00
2018-08-13	03:45:00
2018-08-13	03:46:00
2018-08-13	03:47:00
2018-08-13	03:48:00
2018-08-13	03:49:00
2018-08-13	03:50:00
2018-08-13	03:51:00
2018-08-13	03:52:00
2018-08-13	03:53:00
2018-08-13	03:54:00
2018-08-13	03:55:00
2018-08-13	03:56:00
2018-08-13	03:57:00
2018-08-13	03:58:00
2018-08-13	03:59:00
2018-08-13	04:00:00
2018-08-13	04:01:00
2018-08-13	04:02:00
2018-08-13	04:03:00
2018-08-13	04:04:00
2018-08-13	04:05:00
2018-08-13	04:06:00
2018-08-13	04:07:00
2018-08-13	04:08:00
2018-08-13	04:09:00
2018-08-13	04:10:00
2018-08-13	04:11:00
2018-08-13	04:12:00
2018-08-13	04:13:00
2018-08-13	04:14:00
2018-08-13	04:15:00
2018-08-13	04:16:00
2018-08-13	04:17:00
2018-08-13	04:18:00
2018-08-13	04:19:00
2018-08-13	04:20:00
2018-08-13	04:21:00
2018-08-13	04:22:00
2018-08-13	04:23:00
2018-08-13	04:24:00
2018-08-13	04:25:00
2018-08-13	04:26:00
2018-08-13	04:27:00
2018-08-13	04:28:00
2018-08-13	04:29:00
2018-08-13	04:30:00
2018-08-13	04:31:00
2018-08-13	04:32:00
2018-08-13	04:33:00
2018-08-13	04:34:00
2018-08-13	04:35:00
2018-08-13	04:36:00
2018-08-13	04:37:00
2018-08-13	04:38:00
2018-08-13	04:39:00
2018-08-13	04:40:00
2018-08-13	04:41:00
2018-08-13	04:42:00
2018-08-13	04:43:00
2018-08-13	04:44:00
2018-08-13	04:45:00
2018-08-13	04:46:00
2018-08-13	04:47:00
2018-08-13	04:48:00
2018-08-13	04:49:00
2018-08-13	04:50:00
2018-08-13	04:51:00
2018-08-13	04:52:00
2018-08-13	04:53:00
2018-08-13	04:54:00
2018-08-13	04:55:00
2018-08-13	04:56:00
2018-08-13	04:57:00
2018-08-13	04:58:00
2018-08-13	04:59:00
2018-08-13	05:00:00
2018-08-13	05:01:00
2018-08-13	05:02:00
2018-08-13	05:03:00
2018-08-13	05:04:00
2018-08-13	05:05:00
2018-08-13	05:06:00
2018-08-13	05:07:00
2018-08-13	05:08:00
2018-08-13	05:09:00
2018-08-13	05:10:00
2018-08-13	05:11:00
2018-08-13	05:12:00
2018-08-13	05:13:00
2018-08-13	05:14:00
2018-08-13	05:15:00
2018-08-13	05:16:00
2018-08-13	05:17:00
2018-08-13	05:18:00
2018-08-13	05:19:00
2018-08-13	05:20:00
2018-08-13	05:21:00
2018-08-13	05:22:00
2018-08-13	05:23:00
2018-08-13	05:24:00
2018-08-13	05:25:00
2018-08-13	05:26:00
2018-08-13	05:27:00
2018-08-13	05:28:00
2018-08-13	05:29:00
2018-08-13	05:30:00
2018-08-13	05:31:00
2018-08-13	05:32:00
2018-08-13	05:33:00
2018-08-13	05:34:00
2018-08-13	05:35:00
2018-08-13	05:36:00
2018-08-13	05:37:00
2018-08-13	05:38:00
2018-08-13	05:39:00
2018-08-13	05:40:00
2018-08-13	05:41:00
2018-08-13	05:42:00
2018-08-13	05:43:00
2018-08-13	05:44:00
2018-08-13	05:45:00
2018-08-13	05:46:00
2018-08-13	05:47:00
2018-08-13	05:48:00
2018-08-13	05:49:00
2018-08-13	05:50:00
2018-08-13	05:51:00
2018-08-13	05:52:00
2018-08-13	05:53:00
2018-08-13	05:54:00
2018-08-13	05:55:00
2018-08-13	05:56:00
2018-08-13	05:57:00
2018-08-13	05:58:00
2018-08-13	05:59:00
2018-08-13	06:00:00
2018-08-13	06:01:00
2018-08-13	06:02:00
2018-08-13	06:03:00
2018-08-13	06:04:00
2018-08-13	06:05:00
2018-08-13	06:06:00
2018-08-13	06:07:00
2018-08-13	06:08:00
2018-08-13	06:09:00
2018-08-13	06:10:00
2018-08-13	06:11:00
2018-08-13	06:12:00
2018-08-13	06:13:00
2018-08-13	06:14:00
2018-08-13	06:15:00
2018-08-13	06:16:00
2018-08-13	06:17:00
2018-08-13	06:18:00
2018-08-13	06:19:00
2018-08-13	06:20:00
2018-08-13	06:21:00
2018-08-13	06:22:00
2018-08-13	06:23:00
2018-08-13	06:24:00
2018-08-13	06:25:00
2018-08-13	06:26:00
2018-08-13	06:27:00
2018-08-13	06:28:00
2018-08-13	06:29:00
2018-08-13	06:30:00
2018-08-13	06:31:00
2018-08-13	06:32:00
2018-08-13	06:33:00
2018-08-13	06:34:00
2018-08-13	06:35:00
2018-08-13	06:36:00
2018-08-13	06:37:00
2018-08-13	06:38:00
2018-08-13	06:39:00
2018-08-13	06:40:00
2018-08-13	06:41:00
2018-08-13	06:42:00
2018-08-13	06:43:00
2018-08-13	06:45:00
2018-08-13	06:46:00
2018-08-13	06:47:00
2018-08-13	06:48:00
2018-08-13	06:49:00
2018-08-13	06:50:00
2018-08-13	06:51:00
2018-08-13	06:52:00
2018-08-13	06:53:00
2018-08-13	06:54:00
2018-08-13	06:55:00
2018-08-13	06:56:00
2018-08-13	06:57:00
2018-08-13	06:58:00
2018-08-13	06:59:00
2018-08-13	07:00:00
2018-08-13	07:01:00
2018-08-13	07:02:00
2018-08-13	07:03:00
2018-08-13	07:04:00
2018-08-13	07:05:00
2018-08-13	07:06:00
2018-08-13	07:07:00
2018-08-13	07:08:00
2018-08-13	07:09:00
2018-08-13	07:10:00
2018-08-13	07:11:00
2018-08-13	07:12:00
2018-08-13	07:13:00
2018-08-13	07:14:00
2018-08-13	07:15:00
2018-08-13	07:16:00
2018-08-13	07:17:00
2018-08-13	07:18:00
2018-08-13	07:19:00
2018-08-13	07:20:00
2018-08-13	07:21:00
2018-08-13	07:22:00
2018-08-13	07:23:00
2018-08-13	07:24:00
2018-08-13	07:25:00
2018-08-13	07:26:00
2018-08-13	07:27:00
2018-08-13	07:28:00
2018-08-13	07:29:00
2018-08-13	07:30:00
2018-08-13	07:32:00
2018-08-13	07:33:00
2018-08-13	07:34:00
2018-08-13	07:35:00
2018-08-13	07:36:00
2018-08-13	07:37:00
2018-08-13	07:38:00
2018-08-13	07:39:00
2018-08-13	07:40:00
2018-08-13	07:41:00
2018-08-13	07:42:00
2018-08-13	07:43:00
2018-08-13	07:44:00
2018-08-13	07:45:00
2018-08-13	07:46:00
2018-08-13	07:47:00
2018-08-13	07:48:00
2018-08-13	07:49:00
2018-08-13	07:50:00
2018-08-13	07:51:00
2018-08-13	07:52:00
2018-08-13	07:53:00
2018-08-13	07:54:00
2018-08-13	07:55:00
2018-08-13	07:56:00
2018-08-13	07:57:00
2018-08-13	07:58:00
2018-08-13	07:59:00
2018-08-13	08:00:00
2018-08-13	08:01:00
2018-08-13	08:02:00
2018-08-13	08:03:00
2018-08-13	08:04:00
2018-08-13	08:05:00
2018-08-13	08:06:00
2018-08-13	08:07:00
2018-08-13	08:08:00
2018-08-13	08:09:00
2018-08-13	08:10:00
2018-08-13	08:11:00
2018-08-13	08:12:00
2018-08-13	08:13:00
2018-08-13	08:14:00
2018-08-13	08:15:00
2018-08-13	08:16:00
2018-08-13	08:17:00
2018-08-13	08:18:00
2018-08-13	08:19:00
2018-08-13	08:20:00
2018-08-13	08:21:00
2018-08-13	08:22:00
2018-08-13	08:23:00
2018-08-13	08:24:00
2018-08-13	08:25:00
2018-08-13	08:26:00
2018-08-13	08:27:00
2018-08-13	08:28:00
2018-08-13	08:29:00
2018-08-13	08:30:00
2018-08-13	08:31:00
2018-08-13	08:32:00
2018-08-13	08:33:00
2018-08-13	08:34:00
2018-08-13	08:35:00
2018-08-13	08:36:00
2018-08-13	08:37:00
2018-08-13	08:38:00
2018-08-13	08:39:00
2018-08-13	08:40:00
2018-08-13	08:41:00
2018-08-13	08:42:00
2018-08-13	08:43:00
2018-08-13	08:44:00
2018-08-13	08:45:00
2018-08-13	08:46:00
2018-08-13	08:47:00
2018-08-13	08:48:00
2018-08-13	08:49:00
2018-08-13	08:50:00
2018-08-13	08:51:00
2018-08-13	08:52:00
2018-08-13	08:53:00
2018-08-13	08:54:00
2018-08-13	08:55:00
2018-08-13	08:56:00
2018-08-13	08:57:00
2018-08-13	08:58:00
2018-08-13	08:59:00
2018-08-13	09:00:00
2018-08-13	09:01:00
2018-08-13	09:02:00
2018-08-13	09:03:00
2018-08-13	09:04:00
2018-08-13	09:05:00
2018-08-13	09:06:00
2018-08-13	09:07:00
2018-08-13	09:08:00
2018-08-13	09:09:00
2018-08-13	09:10:00
2018-08-13	09:11:00
2018-08-13	09:12:00
2018-08-13	09:13:00
2018-08-13	09:14:00
2018-08-13	09:15:00
2018-08-13	09:16:00
2018-08-13	09:17:00
2018-08-13	09:18:00
2018-08-13	09:19:00
2018-08-13	09:20:00
2018-08-13	09:21:00
2018-08-13	09:22:00
2018-08-13	09:23:00
2018-08-13	09:24:00
2018-08-13	09:25:00
2018-08-13	09:26:00
2018-08-13	09:27:00
2018-08-13	09:28:00
2018-08-13	09:29:00
2018-08-13	09:30:00
2018-08-13	09:31:00
2018-08-13	09:32:00
2018-08-13	09:33:00
2018-08-13	09:34:00
2018-08-13	09:35:00
2018-08-13	09:36:00
2018-08-13	09:37:00
2018-08-13	09:38:00
2018-08-13	09:39:00
2018-08-13	09:40:00
2018-08-13	09:41:00
2018-08-13	09:42:00
2018-08-13	09:43:00
2018-08-13	09:44:00
2018-08-13	09:45:00
2018-08-13	09:46:00
2018-08-13	09:47:00
2018-08-13	09:48:00
2018-08-13	09:49:00
2018-08-13	09:50:00
2018-08-13	09:51:00
2018-08-13	09:52:00
2018-08-13	09:53:00
2018-08-13	09:54:00
2018-08-13	09:55:00
2018-08-13	09:56:00
2018-08-13	09:57:00
2018-08-13	09:58:00
2018-08-13	09:59:00
2018-08-13	10:00:00
2018-08-13	10:01:00
2018-08-13	10:02:00
2018-08-13	10:03:00
2018-08-13	10:04:00
2018-08-13	10:05:00
2018-08-13	10:06:00
2018-08-13	10:07:00
[truncated: 44,205 more rows]

## Sheet: 1080
date	time
2018-09-09	00:00:00
2018-09-09	00:01:00
2018-09-09	00:02:00
2018-09-09	00:03:00
2018-09-09	00:04:00
2018-09-09	00:05:00
2018-09-09	00:06:00
2018-09-09	00:07:00
2018-09-09	00:08:00
2018-09-09	00:09:00
2018-09-09	00:10:00
2018-09-09	00:11:00
2018-09-09	00:12:00
2018-09-09	00:13:00
2018-09-09	00:14:00
2018-09-09	00:15:00
2018-09-09	00:16:00
2018-09-09	00:17:00
2018-09-09	00:18:00
2018-09-09	00:19:00
2018-09-09	00:20:00
2018-09-09	00:21:00
2018-09-09	00:22:00
2018-09-09	00:23:00
2018-09-09	00:24:00
2018-09-09	00:25:00
2018-09-09	00:26:00
2018-09-09	00:27:00
2018-09-09	00:28:00
2018-09-09	00:29:00
2018-09-09	00:30:00
2018-09-09	00:31:00
2018-09-09	00:32:00
2018-09-09	00:33:00
2018-09-09	00:34:00
2018-09-09	00:35:00
2018-09-09	00:36:00
2018-09-09	00:37:00
2018-09-09	00:38:00
2018-09-09	00:39:00
2018-09-09	00:40:00
2018-09-09	00:41:00
2018-09-09	00:42:00
2018-09-09	00:43:00
2018-09-09	00:44:00
2018-09-09	00:45:00
2018-09-09	00:46:00
2018-09-09	00:47:00
2018-09-09	00:48:00
2018-09-09	00:49:00
2018-09-09	00:50:00
2018-09-09	00:51:00
2018-09-09	00:52:00
2018-09-09	00:53:00
2018-09-09	00:54:00
2018-09-09	00:55:00
2018-09-09	00:56:00
2018-09-09	00:57:00
2018-09-09	00:58:00
2018-09-09	00:59:00
2018-09-09	01:00:00
2018-09-09	01:01:00
2018-09-09	01:02:00
2018-09-09	01:03:00
2018-09-09	01:04:00
2018-09-09	01:05:00
2018-09-09	01:06:00
2018-09-09	01:07:00
2018-09-09	01:08:00
2018-09-09	01:09:00
2018-09-09	01:10:00
2018-09-09	01:11:00
2018-09-09	01:12:00
2018-09-09	01:13:00
2018-09-09	01:14:00
2018-09-09	01:15:00
2018-09-09	01:16:00
2018-09-09	01:17:00
2018-09-09	01:18:00
2018-09-09	01:19:00
2018-09-09	01:20:00
2018-09-09	01:21:00
2018-09-09	01:22:00
2018-09-09	01:23:00
2018-09-09	01:24:00
2018-09-09	01:25:00
2018-09-09	01:26:00
2018-09-09	01:27:00
2018-09-09	01:28:00
2018-09-09	01:29:00
2018-09-09	01:30:00
2018-09-09	01:31:00
2018-09-09	01:32:00
2018-09-09	01:33:00
2018-09-09	01:34:00
2018-09-09	01:35:00
2018-09-09	01:36:00
2018-09-09	01:37:00
2018-09-09	01:38:00
2018-09-09	01:39:00
2018-09-09	01:40:00
2018-09-09	01:41:00
2018-09-09	01:42:00
2018-09-09	01:43:00
2018-09-09	01:44:00
2018-09-09	01:45:00
2018-09-09	01:46:00
2018-09-09	01:47:00
2018-09-09	01:48:00
2018-09-09	01:49:00
2018-09-09	01:50:00
2018-09-09	01:51:00
2018-09-09	01:52:00
2018-09-09	01:53:00
2018-09-09	01:54:00
2018-09-09	01:55:00
2018-09-09	01:56:00
2018-09-09	01:57:00
2018-09-09	01:58:00
2018-09-09	01:59:00
2018-09-09	02:00:00
2018-09-09	02:01:00
2018-09-09	02:02:00
2018-09-09	02:03:00
2018-09-09	02:04:00
2018-09-09	02:05:00
2018-09-09	02:06:00
2018-09-09	02:07:00
2018-09-09	02:08:00
2018-09-09	02:09:00
2018-09-09	02:10:00
2018-09-09	02:11:00
2018-09-09	02:12:00
2018-09-09	02:13:00
2018-09-09	02:14:00
2018-09-09	02:15:00
2018-09-09	02:16:00
2018-09-09	02:17:00
2018-09-09	02:18:00
2018-09-09	02:19:00
2018-09-09	02:20:00
2018-09-09	02:21:00
2018-09-09	02:22:00
2018-09-09	02:23:00
2018-09-09	02:24:00
2018-09-09	02:25:00
2018-09-09	02:26:00
2018-09-09	02:27:00
2018-09-09	02:28:00
2018-09-09	02:29:00
2018-09-09	02:30:00
2018-09-09	02:31:00
2018-09-09	02:32:00
2018-09-09	02:33:00
2018-09-09	02:34:00
2018-09-09	02:35:00
2018-09-09	02:36:00
2018-09-09	02:37:00
2018-09-09	02:38:00
2018-09-09	02:39:00
2018-09-09	02:40:00
2018-09-09	02:41:00
2018-09-09	02:42:00
2018-09-09	02:43:00
2018-09-09	02:44:00
2018-09-09	02:45:00
2018-09-09	02:46:00
2018-09-09	02:47:00
2018-09-09	02:48:00
2018-09-09	02:49:00
2018-09-09	02:50:00
2018-09-09	02:51:00
2018-09-09	02:52:00
2018-09-09	02:53:00
2018-09-09	02:54:00
2018-09-09	02:55:00
2018-09-09	02:56:00
2018-09-09	02:57:00
2018-09-09	02:58:00
2018-09-09	02:59:00
2018-09-09	03:00:00
2018-09-09	03:01:00
2018-09-09	03:02:00
2018-09-09	03:03:00
2018-09-09	03:04:00
2018-09-09	03:05:00
2018-09-09	03:06:00
2018-09-09	03:07:00
2018-09-09	03:08:00
2018-09-09	03:09:00
2018-09-09	03:10:00
2018-09-09	03:11:00
2018-09-09	03:12:00
2018-09-09	03:13:00
2018-09-09	03:14:00
2018-09-09	03:15:00
2018-09-09	03:16:00
2018-09-09	03:17:00
2018-09-09	03:18:00
2018-09-09	03:19:00
2018-09-09	03:20:00
2018-09-09	03:21:00
2018-09-09	03:22:00
2018-09-09	03:23:00
2018-09-09	03:24:00
2018-09-09	03:25:00
2018-09-09	03:26:00
2018-09-09	03:27:00
2018-09-09	03:28:00
2018-09-09	03:29:00
2018-09-09	03:30:00
2018-09-09	03:31:00
2018-09-09	03:32:00
2018-09-09	03:33:00
2018-09-09	03:34:00
2018-09-09	03:35:00
2018-09-09	03:36:00
2018-09-09	03:37:00
2018-09-09	03:38:00
2018-09-09	03:39:00
2018-09-09	03:40:00
2018-09-09	03:41:00
2018-09-09	03:42:00
2018-09-09	03:43:00
2018-09-09	03:44:00
2018-09-09	03:45:00
2018-09-09	03:46:00
2018-09-09	03:47:00
2018-09-09	03:48:00
2018-09-09	03:49:00
2018-09-09	03:50:00
2018-09-09	03:51:00
2018-09-09	03:52:00
2018-09-09	03:53:00
2018-09-09	03:54:00
2018-09-09	03:55:00
2018-09-09	03:56:00
2018-09-09	03:57:00
2018-09-09	03:58:00
2018-09-09	03:59:00
2018-09-09	04:00:00
2018-09-09	04:01:00
2018-09-09	04:02:00
2018-09-09	04:03:00
2018-09-09	04:04:00
2018-09-09	04:05:00
2018-09-09	04:06:00
2018-09-09	04:07:00
2018-09-09	04:08:00
2018-09-09	04:09:00
2018-09-09	04:10:00
2018-09-09	04:11:00
2018-09-09	04:12:00
2018-09-09	04:13:00
2018-09-09	04:14:00
2018-09-09	04:15:00
2018-09-09	04:16:00
2018-09-09	04:17:00
2018-09-09	04:18:00
2018-09-09	04:19:00
2018-09-09	04:20:00
2018-09-09	04:21:00
2018-09-09	04:22:00
2018-09-09	04:23:00
2018-09-09	04:24:00
2018-09-09	04:25:00
2018-09-09	04:26:00
2018-09-09	04:27:00
2018-09-09	04:28:00
2018-09-09	04:29:00
2018-09-09	04:30:00
2018-09-09	04:31:00
2018-09-09	04:32:00
2018-09-09	04:33:00
2018-09-09	04:34:00
2018-09-09	04:35:00
2018-09-09	04:36:00
2018-09-09	04:37:00
2018-09-09	04:38:00
2018-09-09	04:39:00
2018-09-09	04:40:00
2018-09-09	04:41:00
2018-09-09	04:42:00
2018-09-09	04:43:00
2018-09-09	04:44:00
2018-09-09	04:45:00
2018-09-09	04:46:00
2018-09-09	04:47:00
2018-09-09	04:48:00
2018-09-09	04:49:00
2018-09-09	04:50:00
2018-09-09	04:51:00
2018-09-09	04:52:00
2018-09-09	04:53:00
2018-09-09	04:54:00
2018-09-09	04:55:00
2018-09-09	04:56:00
2018-09-09	04:57:00
2018-09-09	04:58:00
2018-09-09	04:59:00
2018-09-09	05:00:00
2018-09-09	05:01:00
2018-09-09	05:02:00
2018-09-09	05:03:00
2018-09-09	05:04:00
2018-09-09	05:05:00
2018-09-09	05:06:00
2018-09-09	05:07:00
2018-09-09	05:08:00
2018-09-09	05:09:00
2018-09-09	05:10:00
2018-09-09	05:11:00
2018-09-09	05:12:00
2018-09-09	05:13:00
2018-09-09	05:14:00
2018-09-09	05:15:00
2018-09-09	05:16:00
2018-09-09	05:17:00
2018-09-09	05:18:00
2018-09-09	05:19:00
2018-09-09	05:20:00
2018-09-09	05:21:00
2018-09-09	05:22:00
2018-09-09	05:23:00
2018-09-09	05:24:00
2018-09-09	05:25:00
2018-09-09	05:26:00
2018-09-09	05:27:00
2018-09-09	05:28:00
2018-09-09	05:29:00
2018-09-09	05:30:00
2018-09-09	05:31:00
2018-09-09	05:32:00
2018-09-09	05:33:00
2018-09-09	05:34:00
2018-09-09	05:35:00
2018-09-09	05:36:00
2018-09-09	05:37:00
2018-09-09	05:38:00
2018-09-09	05:39:00
2018-09-09	05:40:00
2018-09-09	05:41:00
2018-09-09	05:42:00
2018-09-09	05:43:00
2018-09-09	05:44:00
2018-09-09	05:45:00
2018-09-09	05:46:00
2018-09-09	05:47:00
2018-09-09	05:48:00
2018-09-09	05:49:00
2018-09-09	05:50:00
2018-09-09	05:51:00
2018-09-09	05:52:00
2018-09-09	05:53:00
2018-09-09	05:54:00
2018-09-09	05:55:00
2018-09-09	05:56:00
2018-09-09	05:57:00
2018-09-09	05:58:00
2018-09-09	05:59:00
2018-09-09	06:00:00
2018-09-09	06:01:00
2018-09-09	06:02:00
2018-09-09	06:03:00
2018-09-09	06:04:00
2018-09-09	06:05:00
2018-09-09	06:06:00
2018-09-09	06:07:00
2018-09-09	06:08:00
2018-09-09	06:09:00
2018-09-09	06:10:00
2018-09-09	06:11:00
2018-09-09	06:12:00
2018-09-09	06:13:00
2018-09-09	06:14:00
2018-09-09	06:15:00
2018-09-09	06:16:00
2018-09-09	06:17:00
2018-09-09	06:18:00
2018-09-09	06:19:00
2018-09-09	06:20:00
2018-09-09	06:21:00
2018-09-09	06:22:00
2018-09-09	06:23:00
2018-09-09	06:24:00
2018-09-09	06:25:00
2018-09-09	06:26:00
2018-09-09	06:27:00
2018-09-09	06:28:00
2018-09-09	06:29:00
2018-09-09	06:30:00
2018-09-09	06:31:00
2018-09-09	06:32:00
2018-09-09	06:33:00
2018-09-09	06:34:00
2018-09-09	06:35:00
2018-09-09	06:36:00
2018-09-09	06:37:00
2018-09-09	06:38:00
2018-09-09	06:39:00
2018-09-09	06:40:00
2018-09-09	06:41:00
2018-09-09	06:42:00
2018-09-09	06:43:00
2018-09-09	06:44:00
2018-09-09	06:45:00
2018-09-09	06:46:00
2018-09-09	06:47:00
2018-09-09	06:48:00
2018-09-09	06:49:00
2018-09-09	06:50:00
2018-09-09	06:51:00
2018-09-09	06:52:00
2018-09-09	06:53:00
2018-09-09	06:54:00
2018-09-09	06:55:00
2018-09-09	06:56:00
2018-09-09	06:57:00
2018-09-09	06:58:00
2018-09-09	06:59:00
2018-09-09	07:00:00
2018-09-09	07:01:00
2018-09-09	07:02:00
2018-09-09	07:03:00
2018-09-09	07:04:00
2018-09-09	07:05:00
2018-09-09	07:06:00
2018-09-09	07:07:00
2018-09-09	07:08:00
2018-09-09	07:09:00
2018-09-09	07:10:00
2018-09-09	07:11:00
2018-09-09	07:12:00
2018-09-09	07:13:00
2018-09-09	07:14:00
2018-09-09	07:15:00
2018-09-09	07:16:00
2018-09-09	07:17:00
2018-09-09	07:18:00
2018-09-09	07:19:00
2018-09-09	07:20:00
2018-09-09	07:21:00
2018-09-09	07:22:00
2018-09-09	07:23:00
2018-09-09	07:24:00
2018-09-09	07:25:00
2018-09-09	07:26:00
2018-09-09	07:27:00
2018-09-09	07:28:00
2018-09-09	07:29:00
2018-09-09	07:30:00
2018-09-09	07:31:00
2018-09-09	07:32:00
2018-09-09	07:33:00
2018-09-09	07:34:00
2018-09-09	07:35:00
2018-09-09	07:36:00
2018-09-09	07:37:00
2018-09-09	07:38:00
2018-09-09	07:39:00
2018-09-09	07:40:00
2018-09-09	07:41:00
2018-09-09	07:42:00
2018-09-09	07:43:00
2018-09-09	07:44:00
2018-09-09	07:45:00
2018-09-09	07:46:00
2018-09-09	07:47:00
2018-09-09	07:48:00
2018-09-09	07:49:00
2018-09-09	07:50:00
2018-09-09	07:51:00
2018-09-09	07:52:00
2018-09-09	07:53:00
2018-09-09	07:54:00
2018-09-09	07:55:00
2018-09-09	07:56:00
2018-09-09	07:57:00
2018-09-09	07:58:00
2018-09-09	07:59:00
2018-09-09	08:00:00
2018-09-09	08:01:00
2018-09-09	08:02:00
2018-09-09	08:03:00
2018-09-09	08:04:00
2018-09-09	08:05:00
2018-09-09	08:06:00
2018-09-09	08:07:00
2018-09-09	08:08:00
2018-09-09	08:09:00
2018-09-09	08:10:00
2018-09-09	08:11:00
2018-09-09	08:12:00
2018-09-09	08:13:00
2018-09-09	08:14:00
2018-09-09	08:15:00
2018-09-09	08:16:00
2018-09-09	08:17:00
2018-09-09	08:18:00
2018-09-09	08:19:00
2018-09-09	08:20:00
2018-09-09	08:21:00
2018-09-09	08:22:00
2018-09-09	08:23:00
2018-09-09	08:24:00
2018-09-09	08:25:00
2018-09-09	08:26:00
2018-09-09	08:27:00
2018-09-09	08:28:00
2018-09-09	08:29:00
2018-09-09	08:30:00
2018-09-09	08:31:00
2018-09-09	08:32:00
2018-09-09	08:33:00
2018-09-09	08:34:00
2018-09-09	08:35:00
2018-09-09	08:36:00
2018-09-09	08:37:00
2018-09-09	08:38:00
2018-09-09	08:39:00
2018-09-09	08:40:00
2018-09-09	08:41:00
2018-09-09	08:42:00
2018-09-09	08:43:00
2018-09-09	08:44:00
2018-09-09	08:45:00
2018-09-09	08:46:00
2018-09-09	08:47:00
2018-09-09	08:48:00
2018-09-09	08:49:00
2018-09-09	08:50:00
2018-09-09	08:51:00
2018-09-09	08:52:00
2018-09-09	08:53:00
2018-09-09	08:54:00
2018-09-09	08:55:00
2018-09-09	08:56:00
2018-09-09	08:57:00
2018-09-09	08:58:00
2018-09-09	08:59:00
2018-09-09	09:00:00
2018-09-09	09:01:00
2018-09-09	09:02:00
2018-09-09	09:03:00
2018-09-09	09:04:00
2018-09-09	09:05:00
2018-09-09	09:06:00
2018-09-09	09:07:00
2018-09-09	09:08:00
2018-09-09	09:09:00
2018-09-09	09:10:00
2018-09-09	09:11:00
2018-09-09	09:12:00
2018-09-09	09:13:00
2018-09-09	09:14:00
2018-09-09	09:15:00
2018-09-09	09:16:00
2018-09-09	09:17:00
2018-09-09	09:18:00
2018-09-09	09:19:00
2018-09-09	09:20:00
2018-09-09	09:21:00
2018-09-09	09:22:00
2018-09-09	09:23:00
2018-09-09	09:24:00
2018-09-09	09:25:00
2018-09-09	09:26:00
2018-09-09	09:27:00
2018-09-09	09:28:00
2018-09-09	09:29:00
2018-09-09	09:30:00
2018-09-09	09:31:00
2018-09-09	09:32:00
2018-09-09	09:33:00
2018-09-09	09:34:00
2018-09-09	09:35:00
2018-09-09	09:36:00
2018-09-09	09:37:00
2018-09-09	09:38:00
2018-09-09	09:39:00
2018-09-09	09:40:00
2018-09-09	09:41:00
2018-09-09	09:42:00
2018-09-09	09:43:00
2018-09-09	09:44:00
2018-09-09	09:45:00
2018-09-09	09:46:00
2018-09-09	09:47:00
2018-09-09	09:48:00
2018-09-09	09:49:00
2018-09-09	09:50:00
2018-09-09	09:51:00
2018-09-09	09:52:00
2018-09-09	09:53:00
2018-09-09	09:54:00
2018-09-09	09:55:00
2018-09-09	09:56:00
2018-09-09	09:57:00
2018-09-09	09:58:00
2018-09-09	09:59:00
2018-09-09	10:00:00
2018-09-09	10:01:00
2018-09-09	10:02:00
2018-09-09	10:03:00
2018-09-09	10:04:00
2018-09-09	10:05:00
2018-09-09	10:06:00
2018-09-09	10:07:00
2018-09-09	10:08:00
2018-09-09	10:09:00
2018-09-09	10:10:00
2018-09-09	10:11:00
2018-09-09	10:12:00
2018-09-09	10:13:00
2018-09-09	10:14:00
2018-09-09	10:15:00
2018-09-09	10:16:00
2018-09-09	10:17:00
2018-09-09	10:18:00
2018-09-09	10:19:00
2018-09-09	10:20:00
2018-09-09	10:21:00
2018-09-09	10:22:00
2018-09-09	10:23:00
2018-09-09	10:24:00
2018-09-09	10:25:00
2018-09-09	10:26:00
2018-09-09	10:27:00
2018-09-09	10:28:00
2018-09-09	10:29:00
2018-09-09	10:30:00
2018-09-09	10:31:00
2018-09-09	10:32:00
2018-09-09	10:33:00
2018-09-09	10:34:00
2018-09-09	10:35:00
2018-09-09	10:36:00
2018-09-09	10:37:00
2018-09-09	10:38:00
2018-09-09	10:39:00
2018-09-09	10:40:00
2018-09-09	10:41:00
2018-09-09	10:42:00
2018-09-09	10:43:00
2018-09-09	10:44:00
2018-09-09	10:45:00
2018-09-09	10:46:00
2018-09-09	10:47:00
2018-09-09	10:48:00
2018-09-09	10:49:00
2018-09-09	10:50:00
2018-09-09	10:51:00
2018-09-09	10:52:00
2018-09-09	10:53:00
2018-09-09	10:54:00
2018-09-09	10:55:00
2018-09-09	10:56:00
2018-09-09	10:57:00
2018-09-09	10:58:00
2018-09-09	10:59:00
2018-09-09	11:00:00
2018-09-09	11:01:00
2018-09-09	11:02:00
2018-09-09	11:03:00
2018-09-09	11:04:00
2018-09-09	11:05:00
2018-09-09	11:06:00
2018-09-09	11:07:00
2018-09-09	11:08:00
2018-09-09	11:09:00
2018-09-09	11:10:00
2018-09-09	11:11:00
2018-09-09	11:12:00
2018-09-09	11:13:00
2018-09-09	11:14:00
2018-09-09	11:15:00
2018-09-09	11:16:00
2018-09-09	11:17:00
2018-09-09	11:18:00
2018-09-09	11:19:00
2018-09-09	11:20:00
2018-09-09	11:21:00
2018-09-09	11:22:00
2018-09-09	11:23:00
2018-09-09	11:24:00
2018-09-09	11:25:00
2018-09-09	11:26:00
2018-09-09	11:27:00
2018-09-09	11:28:00
2018-09-09	11:29:00
2018-09-09	11:30:00
2018-09-09	11:31:00
2018-09-09	11:32:00
2018-09-09	11:33:00
2018-09-09	11:34:00
2018-09-09	11:35:00
2018-09-09	11:36:00
2018-09-09	11:37:00
2018-09-09	11:38:00
2018-09-09	11:39:00
2018-09-09	11:40:00
2018-09-09	11:41:00
2018-09-09	11:42:00
2018-09-09	11:43:00
2018-09-09	11:44:00
2018-09-09	11:45:00
2018-09-09	11:46:00
2018-09-09	11:47:00
2018-09-09	11:48:00
2018-09-09	11:49:00
2018-09-09	11:50:00
2018-09-09	11:51:00
2018-09-09	11:52:00
2018-09-09	11:53:00
2018-09-09	11:54:00
2018-09-09	11:55:00
2018-09-09	11:56:00
2018-09-09	11:57:00
2018-09-09	11:58:00
2018-09-09	11:59:00
2018-09-09	12:00:00
2018-09-09	12:01:00
2018-09-09	12:02:00
2018-09-09	12:03:00
2018-09-09	12:04:00
2018-09-09	12:05:00
2018-09-09	12:06:00
2018-09-09	12:07:00
2018-09-09	12:08:00
2018-09-09	12:09:00
2018-09-09	12:10:00
2018-09-09	12:11:00
2018-09-09	12:12:00
2018-09-09	12:13:00
2018-09-09	12:14:00
2018-09-09	12:15:00
2018-09-09	12:16:00
2018-09-09	12:17:00
2018-09-09	12:18:00
2018-09-09	12:19:00
2018-09-09	12:20:00
2018-09-09	12:21:00
2018-09-09	12:22:00
2018-09-09	12:23:00
2018-09-09	12:24:00
2018-09-09	12:25:00
2018-09-09	12:26:00
2018-09-09	12:27:00
2018-09-09	12:28:00
2018-09-09	12:29:00
2018-09-09	12:30:00
2018-09-09	12:31:00
2018-09-09	12:32:00
2018-09-09	12:33:00
2018-09-09	12:34:00
2018-09-09	12:35:00
2018-09-09	12:36:00
2018-09-09	12:37:00
2018-09-09	12:38:00
2018-09-09	12:39:00
2018-09-09	12:40:00
2018-09-09	12:41:00
2018-09-09	12:42:00
2018-09-09	12:43:00
2018-09-09	12:44:00
2018-09-09	12:45:00
2018-09-09	12:46:00
2018-09-09	12:47:00
2018-09-09	12:48:00
2018-09-09	12:49:00
2018-09-09	12:50:00
2018-09-09	12:51:00
2018-09-09	12:52:00
2018-09-09	12:53:00
2018-09-09	12:54:00
2018-09-09	12:55:00
2018-09-09	12:56:00
2018-09-09	12:57:00
2018-09-09	12:58:00
2018-09-09	12:59:00
2018-09-09	13:00:00
2018-09-09	13:01:00
2018-09-09	13:02:00
2018-09-09	13:03:00
2018-09-09	13:04:00
2018-09-09	13:05:00
2018-09-09	13:06:00
2018-09-09	13:07:00
2018-09-09	13:08:00
2018-09-09	13:09:00
2018-09-09	13:10:00
2018-09-09	13:11:00
2018-09-09	13:12:00
2018-09-09	13:13:00
2018-09-09	13:14:00
2018-09-09	13:15:00
2018-09-09	13:16:00
2018-09-09	13:17:00
2018-09-09	13:18:00
2018-09-09	13:19:00
2018-09-09	13:20:00
2018-09-09	13:21:00
2018-09-09	13:22:00
2018-09-09	13:23:00
2018-09-09	13:24:00
2018-09-09	13:25:00
2018-09-09	13:26:00
2018-09-09	13:27:00
2018-09-09	13:28:00
2018-09-09	13:29:00
2018-09-09	13:30:00
2018-09-09	13:31:00
2018-09-09	13:32:00
2018-09-09	13:33:00
2018-09-09	13:34:00
2018-09-09	13:35:00
2018-09-09	13:36:00
2018-09-09	13:37:00
2018-09-09	13:38:00
2018-09-09	13:39:00
2018-09-09	13:40:00
2018-09-09	13:41:00
2018-09-09	13:42:00
2018-09-09	13:43:00
2018-09-09	13:44:00
2018-09-09	13:45:00
2018-09-09	13:46:00
2018-09-09	13:47:00
2018-09-09	13:48:00
2018-09-09	13:49:00
2018-09-09	13:50:00
2018-09-09	13:51:00
2018-09-09	13:52:00
2018-09-09	13:53:00
2018-09-09	13:54:00
2018-09-09	13:55:00
2018-09-09	13:56:00
2018-09-09	13:57:00
2018-09-09	13:58:00
2018-09-09	13:59:00
2018-09-09	14:00:00
2018-09-09	14:01:00
2018-09-09	14:02:00
2018-09-09	14:03:00
2018-09-09	14:04:00
2018-09-09	14:05:00
2018-09-09	14:06:00
2018-09-09	14:07:00
2018-09-09	14:08:00
2018-09-09	14:09:00
2018-09-09	14:10:00
2018-09-09	14:11:00
2018-09-09	14:12:00
2018-09-09	14:13:00
2018-09-09	14:14:00
2018-09-09	14:15:00
2018-09-09	14:16:00
2018-09-09	14:17:00
2018-09-09	14:18:00
2018-09-09	14:19:00
2018-09-09	14:20:00
2018-09-09	14:21:00
2018-09-09	14:22:00
2018-09-09	14:23:00
2018-09-09	14:24:00
2018-09-09	14:25:00
2018-09-09	14:26:00
2018-09-09	14:27:00
2018-09-09	14:28:00
2018-09-09	14:29:00
2018-09-09	14:30:00
2018-09-09	14:31:00
2018-09-09	14:32:00
2018-09-09	14:33:00
2018-09-09	14:34:00
2018-09-09	14:35:00
2018-09-09	14:36:00
2018-09-09	14:37:00
2018-09-09	14:38:00
2018-09-09	14:39:00
2018-09-09	14:40:00
2018-09-09	14:41:00
2018-09-09	14:42:00
2018-09-09	14:43:00
2018-09-09	14:44:00
2018-09-09	14:45:00
2018-09-09	14:46:00
2018-09-09	14:47:00
2018-09-09	14:48:00
2018-09-09	14:49:00
2018-09-09	14:50:00
2018-09-09	14:51:00
2018-09-09	14:52:00
2018-09-09	14:53:00
2018-09-09	14:54:00
2018-09-09	14:55:00
2018-09-09	14:56:00
2018-09-09	14:57:00
2018-09-09	14:58:00
2018-09-09	14:59:00
2018-09-09	15:00:00
2018-09-09	15:01:00
2018-09-09	15:02:00
2018-09-09	15:03:00
2018-09-09	15:04:00
2018-09-09	15:05:00
2018-09-09	15:06:00
2018-09-09	15:07:00
2018-09-09	15:08:00
2018-09-09	15:09:00
2018-09-09	15:10:00
2018-09-09	15:11:00
2018-09-09	15:12:00
2018-09-09	15:13:00
2018-09-09	15:14:00
2018-09-09	15:15:00
2018-09-09	15:16:00
2018-09-09	15:17:00
2018-09-09	15:18:00
2018-09-09	15:19:00
2018-09-09	15:20:00
2018-09-09	15:21:00
2018-09-09	15:22:00
2018-09-09	15:23:00
2018-09-09	15:24:00
2018-09-09	15:25:00
2018-09-09	15:26:00
2018-09-09	15:27:00
2018-09-09	15:28:00
2018-09-09	15:29:00
2018-09-09	15:30:00
2018-09-09	15:31:00
2018-09-09	15:32:00
2018-09-09	15:33:00
2018-09-09	15:34:00
2018-09-09	15:35:00
2018-09-09	15:36:00
2018-09-09	15:37:00
2018-09-09	15:38:00
2018-09-09	15:39:00
2018-09-09	15:40:00
2018-09-09	15:41:00
2018-09-09	15:42:00
2018-09-09	15:43:00
2018-09-09	15:44:00
2018-09-09	15:45:00
2018-09-09	15:46:00
2018-09-09	15:47:00
2018-09-09	15:48:00
2018-09-09	15:49:00
2018-09-09	15:50:00
2018-09-09	15:51:00
2018-09-09	15:52:00
2018-09-09	15:53:00
2018-09-09	15:54:00
2018-09-09	15:55:00
2018-09-09	15:56:00
2018-09-09	15:57:00
2018-09-09	15:58:00
2018-09-09	15:59:00
2018-09-09	16:00:00
2018-09-09	16:01:00
2018-09-09	16:02:00
2018-09-09	16:03:00
2018-09-09	16:04:00
2018-09-09	16:05:00
2018-09-09	16:06:00
2018-09-09	16:07:00
2018-09-09	16:08:00
2018-09-09	16:09:00
2018-09-09	16:10:00
2018-09-09	16:11:00
2018-09-09	16:12:00
2018-09-09	16:13:00
2018-09-09	16:14:00
2018-09-09	16:15:00
2018-09-09	16:16:00
2018-09-09	16:17:00
2018-09-09	16:18:00
2018-09-09	16:19:00
2018-09-09	16:20:00
2018-09-09	16:21:00
2018-09-09	16:22:00
2018-09-09	16:23:00
2018-09-09	16:24:00
2018-09-09	16:25:00
2018-09-09	16:26:00
2018-09-09	16:27:00
2018-09-09	16:28:00
2018-09-09	16:29:00
2018-09-09	16:30:00
2018-09-09	16:31:00
2018-09-09	16:32:00
2018-09-09	16:33:00
2018-09-09	16:34:00
2018-09-09	16:35:00
2018-09-09	16:36:00
2018-09-09	16:37:00
2018-09-09	16:38:00
2018-09-09	16:39:00
2018-09-09	16:40:00
2018-09-09	16:41:00
2018-09-09	16:42:00
2018-09-09	16:43:00
2018-09-09	16:44:00
2018-09-09	16:45:00
2018-09-09	16:46:00
2018-09-09	16:47:00
2018-09-09	16:48:00
2018-09-09	16:49:00
2018-09-09	16:50:00
2018-09-09	16:51:00
2018-09-09	16:52:00
2018-09-09	16:53:00
2018-09-09	16:54:00
2018-09-09	16:55:00
2018-09-09	16:56:00
2018-09-09	16:57:00
2018-09-09	16:58:00
2018-09-09	16:59:00
2018-09-09	17:00:00
2018-09-09	17:01:00
2018-09-09	17:02:00
2018-09-09	17:03:00
2018-09-09	17:04:00
2018-09-09	17:05:00
2018-09-09	17:06:00
2018-09-09	17:07:00
2018-09-09	17:08:00
2018-09-09	17:09:00
2018-09-09	17:10:00
2018-09-09	17:11:00
2018-09-09	17:12:00
2018-09-09	17:13:00
2018-09-09	17:14:00
2018-09-09	17:15:00
2018-09-09	17:16:00
2018-09-09	17:17:00
2018-09-09	17:18:00
2018-09-09	17:19:00
2018-09-09	17:20:00
2018-09-09	17:21:00
2018-09-09	17:22:00
2018-09-09	17:23:00
2018-09-09	17:24:00
2018-09-09	17:25:00
2018-09-09	17:26:00
2018-09-09	17:27:00
2018-09-09	17:28:00
2018-09-09	17:29:00
2018-09-09	17:30:00
2018-09-09	17:31:00
2018-09-09	17:32:00
2018-09-09	17:33:00
2018-09-09	17:34:00
2018-09-09	17:35:00
2018-09-09	17:36:00
2018-09-09	17:37:00
2018-09-09	17:38:00
2018-09-09	17:39:00
2018-09-09	17:40:00
2018-09-09	17:41:00
2018-09-09	17:42:00
2018-09-09	17:43:00
2018-09-09	17:44:00
2018-09-09	17:45:00
2018-09-09	17:46:00
2018-09-09	17:47:00
2018-09-09	17:48:00
2018-09-09	17:49:00
2018-09-09	17:50:00
2018-09-09	17:51:00
2018-09-09	17:52:00
2018-09-09	17:53:00
2018-09-09	17:54:00
2018-09-09	17:55:00
2018-09-09	17:56:00
2018-09-09	17:57:00
2018-09-09	17:58:00
2018-09-09	17:59:00
2018-09-09	18:00:00
2018-09-09	18:01:00
2018-09-09	18:02:00
2018-09-09	18:03:00
2018-09-09	18:04:00
2018-09-09	18:05:00
2018-09-09	18:06:00
2018-09-09	18:07:00
2018-09-09	18:08:00
2018-09-09	18:09:00
2018-09-09	18:10:00
2018-09-09	18:11:00
2018-09-09	18:12:00
2018-09-09	18:13:00
2018-09-09	18:14:00
2018-09-09	18:15:00
2018-09-09	18:16:00
2018-09-09	18:17:00
2018-09-09	18:18:00
2018-09-09	18:19:00
2018-09-09	18:20:00
2018-09-09	18:21:00
2018-09-09	18:22:00
2018-09-09	18:23:00
2018-09-09	18:24:00
2018-09-09	18:25:00
2018-09-09	18:26:00
2018-09-09	18:27:00
2018-09-09	18:28:00
2018-09-09	18:29:00
2018-09-09	18:30:00
2018-09-09	18:31:00
2018-09-09	18:32:00
2018-09-09	18:33:00
2018-09-09	18:34:00
2018-09-09	18:35:00
2018-09-09	18:36:00
2018-09-09	18:37:00
2018-09-09	18:38:00
2018-09-09	18:39:00
2018-09-09	18:40:00
2018-09-09	18:41:00
2018-09-09	18:42:00
2018-09-09	18:43:00
2018-09-09	18:44:00
2018-09-09	18:45:00
2018-09-09	18:46:00
2018-09-09	18:47:00
2018-09-09	18:48:00
2018-09-09	18:49:00
2018-09-09	18:50:00
2018-09-09	18:51:00
2018-09-09	18:52:00
2018-09-09	18:53:00
2018-09-09	18:54:00
2018-09-09	18:55:00
2018-09-09	18:56:00
2018-09-09	18:57:00
2018-09-09	18:58:00
2018-09-09	18:59:00
2018-09-09	19:00:00
2018-09-09	19:01:00
2018-09-09	19:02:00
2018-09-09	19:03:00
2018-09-09	19:04:00
2018-09-09	19:05:00
2018-09-09	19:06:00
2018-09-09	19:07:00
2018-09-09	19:08:00
2018-09-09	19:09:00
2018-09-09	19:10:00
2018-09-09	19:11:00
2018-09-09	19:12:00
2018-09-09	19:13:00
2018-09-09	19:14:00
2018-09-09	19:15:00
2018-09-09	19:16:00
2018-09-09	19:17:00
2018-09-09	19:18:00
2018-09-09	19:19:00
2018-09-09	19:20:00
2018-09-09	19:21:00
2018-09-09	19:22:00
2018-09-09	19:23:00
2018-09-09	19:24:00
2018-09-09	19:25:00
2018-09-09	19:26:00
2018-09-09	19:27:00
2018-09-09	19:28:00
2018-09-09	19:29:00
2018-09-09	19:30:00
2018-09-09	19:31:00
2018-09-09	19:32:00
2018-09-09	19:33:00
2018-09-09	19:34:00
2018-09-09	19:35:00
2018-09-09	19:36:00
2018-09-09	19:37:00
2018-09-09	19:38:00
2018-09-09	19:39:00
2018-09-09	19:40:00
2018-09-09	19:41:00
2018-09-09	19:42:00
2018-09-09	19:43:00
2018-09-09	19:44:00
2018-09-09	19:45:00
2018-09-09	19:46:00
2018-09-09	19:47:00
2018-09-09	19:48:00
2018-09-09	19:49:00
2018-09-09	19:50:00
2018-09-09	19:51:00
2018-09-09	19:52:00
2018-09-09	19:53:00
2018-09-09	19:54:00
2018-09-09	19:55:00
2018-09-09	19:56:00
2018-09-09	19:57:00
2018-09-09	19:58:00
2018-09-09	19:59:00
2018-09-09	20:00:00
2018-09-09	20:01:00
2018-09-09	20:02:00
2018-09-09	20:03:00
2018-09-09	20:04:00
2018-09-09	20:05:00
2018-09-09	20:06:00
2018-09-09	20:07:00
2018-09-09	20:08:00
2018-09-09	20:09:00
2018-09-09	20:10:00
2018-09-09	20:11:00
2018-09-09	20:12:00
2018-09-09	20:13:00
2018-09-09	20:14:00
2018-09-09	20:15:00
2018-09-09	20:16:00
2018-09-09	20:17:00
2018-09-09	20:18:00
2018-09-09	20:19:00
2018-09-09	20:20:00
2018-09-09	20:21:00
2018-09-09	20:22:00
2018-09-09	20:23:00
2018-09-09	20:24:00
2018-09-09	20:25:00
2018-09-09	20:26:00
2018-09-09	20:27:00
2018-09-09	20:28:00
2018-09-09	20:29:00
2018-09-09	20:30:00
2018-09-09	20:31:00
2018-09-09	20:32:00
2018-09-09	20:33:00
2018-09-09	20:34:00
2018-09-09	20:35:00
2018-09-09	20:36:00
2018-09-09	20:37:00
2018-09-09	20:38:00
2018-09-09	20:39:00
2018-09-09	20:40:00
2018-09-09	20:41:00
2018-09-09	20:42:00
2018-09-09	20:43:00
2018-09-09	20:44:00
2018-09-09	20:45:00
2018-09-09	20:46:00
2018-09-09	20:47:00
2018-09-09	20:48:00
2018-09-09	20:49:00
2018-09-09	20:50:00
2018-09-09	20:51:00
2018-09-09	20:52:00
2018-09-09	20:53:00
2018-09-09	20:54:00
2018-09-09	20:55:00
2018-09-09	20:56:00
2018-09-09	20:57:00
2018-09-09	20:58:00
2018-09-09	20:59:00
2018-09-09	21:00:00
2018-09-09	21:01:00
2018-09-09	21:02:00
2018-09-09	21:03:00
2018-09-09	21:04:00
2018-09-09	21:05:00
2018-09-09	21:06:00
2018-09-09	21:07:00
2018-09-09	21:08:00
2018-09-09	21:09:00
2018-09-09	21:10:00
2018-09-09	21:11:00
2018-09-09	21:12:00
2018-09-09	21:13:00
2018-09-09	21:14:00
2018-09-09	21:15:00
2018-09-09	21:16:00
2018-09-09	21:17:00
2018-09-09	21:18:00
2018-09-09	21:19:00
2018-09-09	21:20:00
2018-09-09	21:21:00
2018-09-09	21:22:00
2018-09-09	21:23:00
2018-09-09	21:24:00
2018-09-09	21:25:00
2018-09-09	21:26:00
2018-09-09	21:27:00
2018-09-09	21:28:00
2018-09-09	21:29:00
2018-09-09	21:30:00
2018-09-09	21:31:00
2018-09-09	21:32:00
2018-09-09	21:33:00
2018-09-09	21:34:00
2018-09-09	21:35:00
2018-09-09	21:36:00
2018-09-09	21:37:00
2018-09-09	21:38:00
2018-09-09	21:39:00
2018-09-09	21:40:00
2018-09-09	21:41:00
2018-09-09	21:42:00
2018-09-09	21:43:00
2018-09-09	21:44:00
2018-09-09	21:45:00
2018-09-09	21:46:00
2018-09-09	21:47:00
2018-09-09	21:48:00
2018-09-09	21:49:00
2018-09-09	21:50:00
2018-09-09	21:51:00
2018-09-09	21:52:00
2018-09-09	21:53:00
2018-09-09	21:54:00
2018-09-09	21:55:00
2018-09-09	21:56:00
2018-09-09	21:57:00
2018-09-09	21:58:00
2018-09-09	21:59:00
2018-09-09	22:00:00
2018-09-09	22:01:00
2018-09-09	22:02:00
2018-09-09	22:03:00
2018-09-09	22:04:00
2018-09-09	22:05:00
2018-09-09	22:06:00
2018-09-09	22:07:00
2018-09-09	22:08:00
2018-09-09	22:09:00
2018-09-09	22:10:00
2018-09-09	22:11:00
2018-09-09	22:12:00
2018-09-09	22:13:00
2018-09-09	22:14:00
2018-09-09	22:15:00
2018-09-09	22:16:00
2018-09-09	22:17:00
2018-09-09	22:18:00
2018-09-09	22:19:00
2018-09-09	22:20:00
2018-09-09	22:21:00
2018-09-09	22:22:00
2018-09-09	22:23:00
2018-09-09	22:24:00
2018-09-09	22:25:00
2018-09-09	22:26:00
2018-09-09	22:27:00
2018-09-09	22:28:00
2018-09-09	22:29:00
2018-09-09	22:30:00
2018-09-09	22:31:00
2018-09-09	22:32:00
2018-09-09	22:33:00
2018-09-09	22:34:00
2018-09-09	22:35:00
2018-09-09	22:36:00
2018-09-09	22:37:00
2018-09-09	22:38:00
2018-09-09	22:39:00
2018-09-09	22:40:00
2018-09-09	22:41:00
2018-09-09	22:42:00
2018-09-09	22:44:00
2018-09-09	22:45:00
2018-09-09	22:46:00
2018-09-09	22:47:00
2018-09-09	22:48:00
2018-09-09	22:49:00
2018-09-09	22:50:00
2018-09-09	22:51:00
2018-09-09	22:52:00
2018-09-09	22:53:00
2018-09-09	22:54:00
2018-09-09	22:55:00
2018-09-09	22:56:00
2018-09-09	22:57:00
2018-09-09	22:58:00
2018-09-09	22:59:00
2018-09-09	23:00:00
2018-09-09	23:01:00
2018-09-09	23:02:00
2018-09-09	23:03:00
2018-09-09	23:04:00
2018-09-09	23:05:00
2018-09-09	23:06:00
2018-09-09	23:07:00
2018-09-09	23:08:00
2018-09-09	23:09:00
2018-09-09	23:10:00
2018-09-09	23:11:00
2018-09-09	23:12:00
2018-09-09	23:13:00
2018-09-09	23:14:00
2018-09-09	23:15:00
2018-09-09	23:16:00
2018-09-09	23:17:00
2018-09-09	23:18:00
2018-09-09	23:19:00
2018-09-09	23:20:00
2018-09-09	23:21:00
2018-09-09	23:22:00
2018-09-09	23:23:00
2018-09-09	23:24:00
2018-09-09	23:25:00
2018-09-09	23:26:00
2018-09-09	23:27:00
2018-09-09	23:28:00
2018-09-09	23:29:00
2018-09-09	23:30:00
2018-09-09	23:31:00
2018-09-09	23:32:00
2018-09-09	23:33:00
2018-09-09	23:34:00
2018-09-09	23:35:00
2018-09-09	23:36:00
2018-09-09	23:37:00
2018-09-09	23:38:00
2018-09-09	23:39:00
2018-09-09	23:40:00
2018-09-09	23:41:00
2018-09-09	23:42:00
2018-09-09	23:43:00
2018-09-09	23:44:00
2018-09-09	23:45:00
2018-09-09	23:46:00
2018-09-09	23:47:00
2018-09-09	23:48:00
2018-09-09	23:49:00
2018-09-09	23:50:00
2018-09-09	23:51:00
2018-09-09	23:52:00
2018-09-09	23:53:00
2018-09-09	23:54:00
2018-09-09	23:55:00
2018-09-09	23:56:00
2018-09-09	23:57:00
2018-09-09	23:58:00
2018-09-09	23:59:00
2018-09-10	00:00:00
2018-09-10	00:01:00
2018-09-10	00:02:00
2018-09-10	00:03:00
2018-09-10	00:04:00
2018-09-10	00:05:00
2018-09-10	00:06:00
2018-09-10	00:07:00
2018-09-10	00:08:00
2018-09-10	00:09:00
2018-09-10	00:10:00
2018-09-10	00:11:00
2018-09-10	00:12:00
2018-09-10	00:13:00
2018-09-10	00:14:00
2018-09-10	00:15:00
2018-09-10	00:16:00
2018-09-10	00:17:00
2018-09-10	00:18:00
2018-09-10	00:19:00
2018-09-10	00:20:00
2018-09-10	00:21:00
2018-09-10	00:22:00
2018-09-10	00:23:00
2018-09-10	00:24:00
2018-09-10	00:25:00
2018-09-10	00:26:00
2018-09-10	00:27:00
2018-09-10	00:28:00
2018-09-10	00:29:00
2018-09-10	00:30:00
2018-09-10	00:31:00
2018-09-10	00:32:00
2018-09-10	00:33:00
2018-09-10	00:34:00
2018-09-10	00:35:00
2018-09-10	00:36:00
2018-09-10	00:37:00
2018-09-10	00:38:00
2018-09-10	00:39:00
2018-09-10	00:40:00
2018-09-10	00:41:00
2018-09-10	00:42:00
2018-09-10	00:43:00
2018-09-10	00:44:00
2018-09-10	00:45:00
2018-09-10	00:46:00
2018-09-10	00:47:00
2018-09-10	00:48:00
2018-09-10	00:49:00
2018-09-10	00:50:00
2018-09-10	00:51:00
2018-09-10	00:52:00
2018-09-10	00:53:00
2018-09-10	00:54:00
2018-09-10	00:55:00
2018-09-10	00:56:00
2018-09-10	00:57:00
2018-09-10	00:58:00
2018-09-10	00:59:00
2018-09-10	01:00:00
2018-09-10	01:01:00
2018-09-10	01:02:00
2018-09-10	01:03:00
2018-09-10	01:04:00
2018-09-10	01:05:00
2018-09-10	01:06:00
2018-09-10	01:07:00
2018-09-10	01:08:00
2018-09-10	01:09:00
2018-09-10	01:10:00
2018-09-10	01:11:00
2018-09-10	01:12:00
2018-09-10	01:13:00
2018-09-10	01:14:00
2018-09-10	01:15:00
2018-09-10	01:16:00
2018-09-10	01:17:00
2018-09-10	01:18:00
2018-09-10	01:19:00
2018-09-10	01:20:00
2018-09-10	01:21:00
2018-09-10	01:22:00
2018-09-10	01:23:00
2018-09-10	01:24:00
2018-09-10	01:25:00
2018-09-10	01:26:00
2018-09-10	01:27:00
2018-09-10	01:28:00
2018-09-10	01:29:00
2018-09-10	01:30:00
2018-09-10	01:31:00
2018-09-10	01:32:00
2018-09-10	01:33:00
2018-09-10	01:34:00
2018-09-10	01:35:00
2018-09-10	01:36:00
2018-09-10	01:37:00
2018-09-10	01:38:00
2018-09-10	01:39:00
2018-09-10	01:40:00
2018-09-10	01:41:00
2018-09-10	01:42:00
2018-09-10	01:43:00
2018-09-10	01:44:00
2018-09-10	01:45:00
2018-09-10	01:46:00
2018-09-10	01:47:00
2018-09-10	01:48:00
2018-09-10	01:49:00
2018-09-10	01:50:00
2018-09-10	01:51:00
2018-09-10	01:52:00
2018-09-10	01:53:00
2018-09-10	01:54:00
2018-09-10	01:55:00
2018-09-10	01:56:00
2018-09-10	01:57:00
2018-09-10	01:58:00
2018-09-10	01:59:00
2018-09-10	02:00:00
2018-09-10	02:01:00
2018-09-10	02:02:00
2018-09-10	02:03:00
2018-09-10	02:04:00
2018-09-10	02:05:00
2018-09-10	02:06:00
2018-09-10	02:07:00
2018-09-10	02:08:00
2018-09-10	02:09:00
2018-09-10	02:10:00
2018-09-10	02:11:00
2018-09-10	02:12:00
2018-09-10	02:13:00
2018-09-10	02:14:00
2018-09-10	02:15:00
2018-09-10	02:16:00
2018-09-10	02:17:00
2018-09-10	02:18:00
2018-09-10	02:19:00
2018-09-10	02:20:00
2018-09-10	02:21:00
2018-09-10	02:22:00
2018-09-10	02:23:00
2018-09-10	02:24:00
2018-09-10	02:25:00
2018-09-10	02:26:00
2018-09-10	02:27:00
2018-09-10	02:28:00
2018-09-10	02:29:00
2018-09-10	02:30:00
2018-09-10	02:31:00
2018-09-10	02:32:00
2018-09-10	02:33:00
2018-09-10	02:34:00
2018-09-10	02:35:00
2018-09-10	02:36:00
2018-09-10	02:37:00
2018-09-10	02:38:00
2018-09-10	02:39:00
2018-09-10	02:40:00
2018-09-10	02:41:00
2018-09-10	02:42:00
2018-09-10	02:43:00
2018-09-10	02:44:00
2018-09-10	02:45:00
2018-09-10	02:46:00
2018-09-10	02:47:00
2018-09-10	02:48:00
2018-09-10	02:49:00
2018-09-10	02:50:00
2018-09-10	02:51:00
2018-09-10	02:52:00
2018-09-10	02:53:00
2018-09-10	02:54:00
2018-09-10	02:55:00
2018-09-10	02:56:00
2018-09-10	02:57:00
2018-09-10	02:58:00
2018-09-10	02:59:00
2018-09-10	03:00:00
2018-09-10	03:01:00
2018-09-10	03:02:00
2018-09-10	03:03:00
2018-09-10	03:04:00
2018-09-10	03:05:00
2018-09-10	03:06:00
2018-09-10	03:07:00
2018-09-10	03:08:00
2018-09-10	03:09:00
2018-09-10	03:10:00
2018-09-10	03:11:00
2018-09-10	03:12:00
2018-09-10	03:13:00
2018-09-10	03:14:00
2018-09-10	03:15:00
2018-09-10	03:16:00
2018-09-10	03:17:00
2018-09-10	03:18:00
2018-09-10	03:19:00
2018-09-10	03:20:00
2018-09-10	03:21:00
2018-09-10	03:22:00
2018-09-10	03:23:00
2018-09-10	03:24:00
2018-09-10	03:25:00
2018-09-10	03:26:00
2018-09-10	03:27:00
2018-09-10	03:28:00
2018-09-10	03:29:00
2018-09-10	03:30:00
2018-09-10	03:31:00
2018-09-10	03:32:00
2018-09-10	03:33:00
2018-09-10	03:34:00
2018-09-10	03:35:00
2018-09-10	03:36:00
2018-09-10	03:37:00
2018-09-10	03:38:00
2018-09-10	03:39:00
2018-09-10	03:40:00
2018-09-10	03:41:00
2018-09-10	03:42:00
2018-09-10	03:43:00
2018-09-10	03:44:00
2018-09-10	03:45:00
2018-09-10	03:46:00
2018-09-10	03:47:00
2018-09-10	03:48:00
2018-09-10	03:49:00
2018-09-10	03:50:00
2018-09-10	03:51:00
2018-09-10	03:52:00
2018-09-10	03:53:00
2018-09-10	03:54:00
2018-09-10	03:55:00
2018-09-10	03:56:00
2018-09-10	03:57:00
2018-09-10	03:58:00
2018-09-10	03:59:00
2018-09-10	04:00:00
2018-09-10	04:01:00
2018-09-10	04:02:00
2018-09-10	04:03:00
2018-09-10	04:04:00
2018-09-10	04:05:00
2018-09-10	04:06:00
2018-09-10	04:07:00
2018-09-10	04:08:00
2018-09-10	04:09:00
2018-09-10	04:10:00
2018-09-10	04:11:00
2018-09-10	04:12:00
2018-09-10	04:13:00
2018-09-10	04:14:00
2018-09-10	04:15:00
2018-09-10	04:16:00
2018-09-10	04:17:00
2018-09-10	04:18:00
2018-09-10	04:19:00
2018-09-10	04:20:00
2018-09-10	04:21:00
2018-09-10	04:22:00
2018-09-10	04:23:00
2018-09-10	04:24:00
2018-09-10	04:25:00
2018-09-10	04:26:00
2018-09-10	04:27:00
2018-09-10	04:28:00
2018-09-10	04:29:00
2018-09-10	04:30:00
2018-09-10	04:31:00
2018-09-10	04:32:00
2018-09-10	04:33:00
2018-09-10	04:34:00
2018-09-10	04:35:00
2018-09-10	04:36:00
2018-09-10	04:37:00
2018-09-10	04:38:00
2018-09-10	04:39:00
2018-09-10	04:40:00
2018-09-10	04:41:00
2018-09-10	04:42:00
2018-09-10	04:43:00
2018-09-10	04:44:00
2018-09-10	04:45:00
2018-09-10	04:46:00
2018-09-10	04:47:00
2018-09-10	04:48:00
2018-09-10	04:49:00
2018-09-10	04:50:00
2018-09-10	04:51:00
2018-09-10	04:52:00
2018-09-10	04:53:00
2018-09-10	04:54:00
2018-09-10	04:55:00
2018-09-10	04:56:00
2018-09-10	04:57:00
2018-09-10	04:58:00
2018-09-10	04:59:00
2018-09-10	05:00:00
2018-09-10	05:01:00
2018-09-10	05:02:00
2018-09-10	05:03:00
2018-09-10	05:04:00
2018-09-10	05:05:00
2018-09-10	05:06:00
2018-09-10	05:07:00
2018-09-10	05:08:00
2018-09-10	05:09:00
2018-09-10	05:10:00
2018-09-10	05:11:00
2018-09-10	05:12:00
2018-09-10	05:13:00
2018-09-10	05:14:00
2018-09-10	05:15:00
2018-09-10	05:16:00
2018-09-10	05:17:00
2018-09-10	05:18:00
2018-09-10	05:19:00
2018-09-10	05:20:00
2018-09-10	05:21:00
2018-09-10	05:22:00
2018-09-10	05:23:00
2018-09-10	05:24:00
2018-09-10	05:25:00
2018-09-10	05:26:00
2018-09-10	05:27:00
2018-09-10	05:28:00
2018-09-10	05:29:00
2018-09-10	05:30:00
2018-09-10	05:31:00
2018-09-10	05:32:00
2018-09-10	05:33:00
2018-09-10	05:34:00
2018-09-10	05:35:00
2018-09-10	05:36:00
2018-09-10	05:37:00
2018-09-10	05:38:00
2018-09-10	05:39:00
2018-09-10	05:40:00
2018-09-10	05:41:00
2018-09-10	05:42:00
2018-09-10	05:43:00
2018-09-10	05:44:00
2018-09-10	05:45:00
2018-09-10	05:46:00
2018-09-10	05:47:00
2018-09-10	05:48:00
2018-09-10	05:49:00
2018-09-10	05:50:00
2018-09-10	05:51:00
2018-09-10	05:52:00
2018-09-10	05:53:00
2018-09-10	05:54:00
2018-09-10	05:55:00
2018-09-10	05:56:00
2018-09-10	05:57:00
2018-09-10	05:58:00
2018-09-10	05:59:00
2018-09-10	06:00:00
2018-09-10	06:01:00
2018-09-10	06:02:00
2018-09-10	06:03:00
2018-09-10	06:04:00
2018-09-10	06:05:00
2018-09-10	06:06:00
2018-09-10	06:07:00
2018-09-10	06:08:00
2018-09-10	06:09:00
2018-09-10	06:10:00
2018-09-10	06:11:00
2018-09-10	06:12:00
2018-09-10	06:13:00
2018-09-10	06:14:00
2018-09-10	06:15:00
2018-09-10	06:16:00
2018-09-10	06:17:00
2018-09-10	06:18:00
2018-09-10	06:19:00
2018-09-10	06:20:00
2018-09-10	06:21:00
2018-09-10	06:22:00
2018-09-10	06:23:00
2018-09-10	06:24:00
2018-09-10	06:25:00
2018-09-10	06:26:00
2018-09-10	06:27:00
2018-09-10	06:28:00
2018-09-10	06:29:00
2018-09-10	06:30:00
2018-09-10	06:31:00
2018-09-10	06:32:00
2018-09-10	06:33:00
2018-09-10	06:34:00
2018-09-10	06:35:00
2018-09-10	06:36:00
2018-09-10	06:37:00
2018-09-10	06:38:00
2018-09-10	06:39:00
2018-09-10	06:40:00
2018-09-10	06:41:00
2018-09-10	06:42:00
2018-09-10	06:43:00
2018-09-10	06:44:00
2018-09-10	06:45:00
2018-09-10	06:46:00
2018-09-10	06:47:00
2018-09-10	06:48:00
2018-09-10	06:49:00
2018-09-10	06:50:00
2018-09-10	06:51:00
2018-09-10	06:52:00
2018-09-10	06:53:00
2018-09-10	06:54:00
2018-09-10	06:55:00
2018-09-10	06:56:00
2018-09-10	06:57:00
2018-09-10	06:58:00
2018-09-10	06:59:00
2018-09-10	07:00:00
2018-09-10	07:01:00
2018-09-10	07:02:00
2018-09-10	07:03:00
2018-09-10	07:04:00
2018-09-10	07:05:00
2018-09-10	07:06:00
2018-09-10	07:07:00
2018-09-10	07:08:00
2018-09-10	07:09:00
2018-09-10	07:10:00
2018-09-10	07:11:00
2018-09-10	07:12:00
2018-09-10	07:13:00
2018-09-10	07:14:00
2018-09-10	07:15:00
2018-09-10	07:16:00
2018-09-10	07:17:00
2018-09-10	07:18:00
2018-09-10	07:19:00
2018-09-10	07:20:00
2018-09-10	07:21:00
2018-09-10	07:22:00
2018-09-10	07:23:00
2018-09-10	07:24:00
2018-09-10	07:25:00
2018-09-10	07:26:00
2018-09-10	07:27:00
2018-09-10	07:28:00
2018-09-10	07:29:00
2018-09-10	07:30:00
2018-09-10	07:31:00
2018-09-10	07:32:00
2018-09-10	07:33:00
2018-09-10	07:34:00
2018-09-10	07:35:00
2018-09-10	07:36:00
2018-09-10	07:37:00
2018-09-10	07:38:00
2018-09-10	07:39:00
2018-09-10	07:40:00
2018-09-10	07:41:00
2018-09-10	07:42:00
2018-09-10	07:43:00
2018-09-10	07:44:00
2018-09-10	07:45:00
2018-09-10	07:46:00
2018-09-10	07:47:00
2018-09-10	07:48:00
2018-09-10	07:49:00
2018-09-10	07:50:00
2018-09-10	07:51:00
2018-09-10	07:52:00
2018-09-10	07:53:00
2018-09-10	07:54:00
2018-09-10	07:55:00
2018-09-10	07:56:00
2018-09-10	07:57:00
2018-09-10	07:58:00
2018-09-10	07:59:00
2018-09-10	08:00:00
2018-09-10	08:01:00
2018-09-10	08:02:00
2018-09-10	08:03:00
2018-09-10	08:04:00
2018-09-10	08:05:00
2018-09-10	08:06:00
2018-09-10	08:08:00
2018-09-10	08:09:00
2018-09-10	08:10:00
2018-09-10	08:11:00
2018-09-10	08:12:00
2018-09-10	08:13:00
2018-09-10	08:14:00
2018-09-10	08:15:00
2018-09-10	08:16:00
2018-09-10	08:17:00
2018-09-10	08:18:00
2018-09-10	08:19:00
2018-09-10	08:20:00
2018-09-10	08:21:00
2018-09-10	08:22:00
2018-09-10	08:23:00
2018-09-10	08:24:00
2018-09-10	08:25:00
2018-09-10	08:26:00
2018-09-10	08:27:00
2018-09-10	08:28:00
2018-09-10	08:29:00
2018-09-10	08:30:00
2018-09-10	08:31:00
2018-09-10	08:32:00
2018-09-10	08:33:00
2018-09-10	08:34:00
2018-09-10	08:35:00
2018-09-10	08:36:00
2018-09-10	08:37:00
2018-09-10	08:38:00
2018-09-10	08:39:00
2018-09-10	08:40:00
2018-09-10	08:41:00
2018-09-10	08:42:00
2018-09-10	08:43:00
2018-09-10	08:44:00
2018-09-10	08:45:00
2018-09-10	08:46:00
2018-09-10	08:47:00
2018-09-10	08:48:00
2018-09-10	08:49:00
2018-09-10	08:50:00
2018-09-10	08:51:00
2018-09-10	08:52:00
2018-09-10	08:53:00
2018-09-10	08:54:00
2018-09-10	08:55:00
2018-09-10	08:56:00
2018-09-10	08:57:00
2018-09-10	08:58:00
2018-09-10	08:59:00
2018-09-10	09:00:00
2018-09-10	09:01:00
2018-09-10	09:02:00
2018-09-10	09:03:00
2018-09-10	09:04:00
2018-09-10	09:05:00
2018-09-10	09:06:00
2018-09-10	09:07:00
2018-09-10	09:08:00
2018-09-10	09:09:00
2018-09-10	09:10:00
2018-09-10	09:11:00
2018-09-10	09:12:00
2018-09-10	09:13:00
2018-09-10	09:14:00
2018-09-10	09:15:00
2018-09-10	09:16:00
2018-09-10	09:17:00
2018-09-10	09:18:00
2018-09-10	09:19:00
2018-09-10	09:20:00
[truncated: 224,660+ more rows]

[truncated: 10 more sheets: 1082, 1091, 1095, 1100, 1104, 1114, 1147, 1148, 1149, 1150]
