# Supplementary material for: Integrating remote monitoring into heart failure patients’ care regimen: A pilot study
Source: PLoS One. 2020 Nov 19;15(11):e0242210. doi: 10.1371/journal.pone.0242210 (PMC7676713; doi:10.1371/journal.pone.0242210)
Supplement: S3 Dataset — (XLSX) [file pone.0242210.s006.xlsx]

## Sheet: subject
study ID	nyha	lvef	start date	end date
1001	3	0.37	2018-05-29	2018-11-24
1016		0.57	2018-06-12	2018-07-06
1018	2	0.12	2018-06-09	2018-11-20
1022		0.57	2018-06-27	2018-12-23
1030	3	0.22	2018-06-29	2018-12-25
1047		0.57	2018-07-19	2018-08-16
1058		<20%	2018-08-08	2018-11-05
1064		0.57	2018-08-11	2019-02-06
1069	4	0.17	2018-08-12	2018-09-04
1080	4	0.62	2018-09-09	2019-03-07
1082	3	0.22	2018-08-29	2019-02-24
1091		0.27	2018-09-13	2018-10-27
1095		0.51	2018-09-17	2019-03-15
1100	2	0.22	2018-09-19	2018-12-12
1104	4	0.22	2018-09-24	2019-02-18
1114		0.52	2018-10-13	2019-01-04
1147	3	0.25	2019-02-15	2019-03-16
1148		0.37	2019-04-04	2019-09-30
1149	3	0.22	2019-05-09	2019-07-08
1150	4	0.12	2019-07-05	2019-07-17

## Sheet: baseline survey
study ID	demo	demo	demo	demo	demo	demo	MLHFQ 1-21_1	MLHFQ 1-21_2	MLHFQ 1-21_3	MLHFQ 1-21_4	MLHFQ 1-21_5	MLHFQ 1-21_6	MLHFQ 1-21_7	MLHFQ 1-21_8	MLHFQ 1-21_9	MLHFQ 1-21_10	MLHFQ 1-21_11	MLHFQ 1-21_12	MLHFQ 1-21_13	MLHFQ 1-21_14	MLHFQ 1-21_15	MLHFQ 1-21_16	MLHFQ 1-21_17	MLHFQ 1-21_18	MLHFQ 1-21_19	MLHFQ 1-21_20	MLHFQ 1-21_21	HINTS 1-13_1	HINTS 1-13_2	HINTS 1-13_3	HINTS 1-13_4	HINTS 1-13_5	HINTS 1-13_6	HINTS 1-13_7	HINTS 1-13_8	HINTS 1-13_9	HINTS 1-13_10	HINTS 1-13_11	HINTS 1-13_12	HINTS 1-13_13	SCHFI-A 1-10_1	SCHFI-A 1-10_2	SCHFI-A 1-10_3	SCHFI-A 1-10_4	SCHFI-A 1-10_5	SCHFI-A 1-10_6	SCHFI-A 1-10_7	SCHFI-A 1-10_8	SCHFI-A 1-10_9
1001	67	Female	No	Black or African American	High School	$0- $25,000	3	5	5	4	5	2	4		5		5	5	5	4		3	5	3	3	5	3	1	0	1	1	1	0	0	1	1	1	0	0	1	4	4	3	2	4	2	1	2	1
1016	76	Male	No	White	Master's Degree or Above	$50,001- $75,000	4	3	3	1	1	2	1	0	1	3	1	0	2	1	3	2	2	0	1	2	1	1	0	1	0	1	1	1	1	1	1	1	0	0	3	3	4	3	4	2	3	1	2
1018	61	Female	No	Black or African American	High School		1	1	1	1	0	1	0	5	1	3	5	5	5	5	1	1	1	3	3	3	3	0	1	0	0	1	0	1	1	1	0	1	0	0	1	4	1	3	3	3	3	1	1
1022	65	Female	No	Black or African American	Some College/Associate Degree/Trade School	$0- $25,000	1	1	2	1	2	2	2	2	2	2	2	3	3	1	0	1	0	0	2	0	2	1	0	1	0	1	0	1	1	1	0	0	0	0	2	2	2	2	3	2	2	2	2
1030	50	Female	Yes		High School	$50,001- $75,000	1	3	2	2	1	3	2	2	2	3		3	3	3	1	1	0	0	3	2	1	0	0	0	1	1	0	0	1		0	0	0	0	2	2	4	3	4		2	4	2
1047	67	Female	No	White	Master's Degree or Above	$75,001 or more	4	4	3	3	3	4	3	4	4	4	4	4	4	3	3	3	2	3	2	2	1	1	0	0	1	1	1	0	1	1	0				4	4	4	3	4	4	2	1	4
1058	70	Male	No	White	Some College/Associate Degree/Trade School	$75,001 or more	1	2	2	2	2	2	2	2	2	2	2	2	2	2	2	2	2	2	2	2	2	1	0	1	0	1	1	1	1	1	1	1	1	0	4	3	3	3	4	3	3	3	3
1064	73	Male	No	White	Some College/Associate Degree/Trade School	$25,001- $50,000	0	0	0	0	0	0	0	0	0	0	0	4	3	0	2	0	0	0	0	1	1	1	0	1	1	1	1	1	1	0	1	0	1	1	4	4	4	4	4	2	4	1	1
1069	77	Female	No	White	Bachelor's Degree	$25,001- $50,000	4	5	3	1	3	4	3	5	4	0	4	5	5	5	3	4	3	2		4	3	1	0	0	0	1	1	1		1	1	0	0	1	4	3	4	4	4	3	2	2	4
1080	61	Female	No	Black or African American	Some College/Associate Degree/Trade School	$75,001 or more	5	4	5	5	4	4	4	5	5	5	4	5	4	4	4	3	4	4	4	4	4	1	0	1	1	1	1		1	1	1	1	0	0	4	3	4	2	4	3	2	2	3
1082	69	Female	No	Black or African American	Some College/Associate Degree/Trade School	$25,001- $50,000	3	4	4	4	3	4	3	5	4	0	2	3	3	4	4	4	4	4	3	0	1	1	0	0	1	1	1	0	0	1	0	0	0	0
1091	86	Male	No	White	Master's Degree or Above	$25,001- $50,000	0	3	5	4	4	4	4	4	4	4	4	5	5	5	4	4	5	2	2	2	0	1	0	0	1	1	1	0	1	1	1	0	0	0	2	3	3	1	4	2	1	1	2
1095	53	Male	No	Black or African American	Some College/Associate Degree/Trade School	$75,001 or more	5	4	4	4	3	3	3	4	3	2	3	5	5	3	3	3	2	2	4	3	2	1	0	1	1	1	1	1	1	1	1	1	1	1	3	4	3	3	3	3	3	2	2
1100	57	Female	No	Black or African American	High School	$0- $25,000	4	3	5	5	4	5	4	1	3	3	5	4	5	5	0	0	1	1	3	4	1	1	0	1	1	1	1	1	0	1	1	1	1	1	4	4	4	3	4	4	3	1	4
1104	55	Male	Yes	White	High School	$25,001- $50,000	3	4	5	4	4	4	4	5	4	0	4	4	4	5	3	1	3	4	3	4	3	0	0	1	1	1	0	1	1	0	1	0	0	0	4	2	4	4	4	4	3	2	1
1114	56	Male	No	White	Some College/Associate Degree/Trade School	$0- $25,000	3	3	4	3	3	2	3	4	2	2	1	3	3	2	0	1	3	2	2	2	2	1	0	1	1	1	1	0	1	0	1	1		1	2	3	3	2	3	2	2	2	2
1147	67	Male	No	White	Some College/Associate Degree/Trade School	$75,001 or more	2	4	4	4	4	5	3	4	5	5	4	5	5	4	4	2		0	0	3	0	1	1	1	1	1	0	1	1	1	1	1	1	1	3	1	1	3	4	1	3	2
1148	60	Male	No	White	Bachelor's Degree	$75,001 or more	4	3	4	4	4	3	4	3	4	3	2	4	4	4	4	3	2	4	4	2	3	1	0	1	1	1	1	0	1	1	1	1	1	1	2	3	2	4	4	3	4	2	3
1149	60	Male	No	White	Bachelor's Degree	$75,001 or more	1	2	3	3	2	0	2	1	1	4	1	3	2		1	4	4	3	3	0	1	1	0	1	1	1	1	1	1	1	1	1	1	1	1	4	1	2	4	4	4	2	2
1150	76	Female	No	White	Bachelor's Degree	$25,001- $50,000	1	5	5	5	5	5	5		4		4	4	4	5	3	3	4	4	4	2	1	1	0	1	1	1	1	1	1	1	1	0	1	0	4	4	4	3	4	4		1	2
[truncated: 102 more columns]

## Sheet: 30-day survey
study ID	P1-6_1	P1-6_2	P1-6_3	P1-6_4	P1-6_5	P1-6_6	P7_1	P8_1	P9_1	P10_1	SAQ 1-3_1	SAQ 1-3_2	SAQ 1-3_3	SAQ 4_1	SAQ 5_1	SAQ 6_1	SAQ 7_1	KCCQ 1a-c_1	KCCQ 1a-c_2	KCCQ 1a-c_3	KCCQ 2_1	KCCQ 3-4_1	KCCQ 3-4_2	KCCQ 5_1	KCCQ 6_1	KCCQ 7_1	KCCQ 8a-c_1	KCCQ 8a-c_2	KCCQ 8a-c_3	PF 1-4_1	PF 1-4_2	PF 1-4_3	PF 1-4_4	PPF 1-5_1	PPF 1-5_2	PPF 1-5_3	PPF 1-5_4	PPF 1-5_5	PPF 6-10_1	PPF 6-10_2	PPF 6-10_3	PPF 6-10_4	PPF 6-10_5	PEDA 1-6_1	PEDA 1-6_2	PEDA 1-6_3	PEDA 1-6_4	PEDA 1-6_5	PEDA 1-6_6
1001	2	2	1	3		3	4	2	2	3	5	1	1	5	6	5	3	4	4	6	5	2	3	1	3	1	2	3	6	4	4	4	4	1	1	3	3	3	4	4		3	5	2	2	1	2	1	1
1016	3	3	3	5	3	4	3	5	5	3	5							5	6	6	1	2	7	5	4	3	5	3	6	3	2	3	3	1	1	5	3	4	4	5	5	5	5	1	1	1	1	1	1
1064	4	3	3	3	3	3	5	5	3	3	5	5	5	9	4	5	7	5	5	5	5	5	7	5	5	5	5	5	5	3	3	3	3	1	5	5	3	3	5	5	5	5	5	1	1	1	1	1	1
1080	2	1	1	2	2	1	2	3	3	3	2	6	6	3	6	4	5	2	2	1	1	2	2	1	2	1	1	1	2	4	4	4	4	1	1	2	2	4	1	3	3	3	3	3	3	3	4	3	3
1082	2	3	2	3	3	2	2	5	3	5								3	5	1	5	3	2	2	3	1	2	2	3	4	4	3	4	2	1	2	3	3	2	3	4	5	4	1	1	1	1	1	1
1091	2	3	2	4	3	3	3	5	3	3	2	6	6	5	3	2	3	3	1	6	5	3	2	3	3	2	3	1	3	5	5	5	5	1	1	2	2	1	1	3	3	4	4	2	1	2	1	1	1
1104	2	2	2	3	2	2	3	3	4	3								2	5	6	5	3	2	5	2	2	2	1	1	2	4	3	2	1	2	3	2	2	1	3	3	3	4	1	2	3	3	3	3
1114	3	3	3	3	2	2	3	4	3	4								5	4	2	5	3	5	5	4	4	4	3	4	2	2	2	2	2	1	4	3	4	1	4	5	4	5	1	1	1	1	1	1
1147	1	4	1	5	5	2	2	5	2	5	5	5	5	5	6	5	9	5	1	6	5	1	1	5	5	1	1	1	1	5	3	1	5	1	1	2	3	2	1	4	5	5	5	1	1	1	1	1	1
1149	2	3	3	5	4	4	4	5	4	2								5	5	5	5	7	7	5	5	5	5	5	5	2	1	3	1	1	3	5	5	1	5	5	5	5	5	1	1	1	1	1	1
[truncated: 44 more columns]

## Sheet: 90-day survey
study ID	P1-6_1	P1-6_2	P1-6_3	P1-6_4	P1-6_5	P1-6_6	P7_1	P8_1	P9-10_1	P9-10_2	SAQ 1-3_1	SAQ 1-3_2	SAQ 1-3_3	SAQ 4_1	SAQ 5_1	SAQ 6_1	SAQ 7_1	KCCQ 1a-c_1	KCCQ 1a-c_2	KCCQ 1a-c_3	KCCQ 2_1	KCCQ 3-4_1	KCCQ 3-4_2	KCCQ 5_1	KCCQ 6_1	KCCQ 7_1	KCCQ 8a-c_1	KCCQ 8a-c_2	KCCQ 8a-c_3	PF 1-4_1	PF 1-4_2	PF 1-4_3	PF 1-4_4	PPF 1-5_1	PPF 1-5_2	PPF 1-5_3	PPF 1-5_4	PPF 1-5_5	PPF 6-10_1	PPF 6-10_2	PPF 6-10_3	PPF 6-10_4	PPF 6-10_5	PEDA 1-6_1	PEDA 1-6_2	PEDA 1-6_3	PEDA 1-6_4	PEDA 1-6_5	PEDA 1-6_6
1001	3	3	3	4	2	3	4	2	3	3	4	5	5	9	6	5	9	4	4	6	5	6	7	4	5	4	5	4	5	2	1	2	2	1	1	5	4	4	4	4	3	4	5	1	1	1	3	1	1
1016	2	2	3	3	4	3	2	5	4	4	3	3	6		6	5		5	5	3	1	4	7	5	5	4	5	5	3	2	1	3	3	3	3	5	5	5	3	5	5	5	5	1	1	1	1	1	1
1018	3	3	3	5	5	5	5	4	4	5	5	5	6	9	6	5	9	5	5	6	5	6	7	5	5	3	3	3	4	2	2	2	2	1	5	2	3	4	4	5	5	5	5	1	1	3	1	1	1
1030	4	4	4	4	3	3	4	4	4	5	5	5	5	9	6	5	9	5	5	6	5	7	7	5	5	4	5	5	5	1	1	2	2	4	1	5	5	5	5	5	5	5	5	1	1	2	2	2	1
1064	3	3	3	2	3	3	4	5	3	3								5	5	3	5	2	7	5	5	4	5	5	5	5	3	4	4	3	5	5	5	5		5	5	5	5	1	1	1	1	1	1
1080	2	1	1		1	1	2	2	3	3	5	6	6	7	6	3	1	2	2	6	2	1	2	1	1	1	1	1	2	4	4	4	4	1	1	2	2	3	1	3	3	3	3	3	3	3	4	3	4
1082	3	3	3	3	3	3	5	1	2	3	3	3	3	3	6	4	5	3	3	3	3	6	4	3	3	1	3	3	3	4	4	4	4	2	1	2	2	2	1	3	3	3	3	1	1	4	3	1	4
1100	2	1	2	4	4	5	2	2	2	3	4	1	1	3	6	2	1	4	2	2	1	2	2	1	2	1	2	2	2	5	5	5	5	3	1	1	1	1	1	2	2	3	2	5	4	5	5	5	5
1104	2	3	3	2	2	2	2	4	3	3								3	3	6	2	3	2	5	2	2	2	1	3	4	4	4	4	1	3	4	2	3	1	3	5	4	5	1	2	2	3	3	2
1147	3	4	3	5	5	5	4	5	4	5								5	5	6	5	7	6	5	5	5	5	5	5	2	1	2	2	5	5	5	5	5	5	5	5	5	5	1	1	1	1	1	1
1149	4	4	4	5	4	5	4	5	4	4								5	5	6	5	7	7	5	5	4	5	5	5	2	1	1	2	3	5	5	5	3	5	5	5	5	5	1	1	1	1	1	1
[truncated: 44 more columns]

## Sheet: 180-day survey
study ID	P1-6_1	P1-6_2	P1-6_3	P1-6_4	P1-6_5	P1-6_6	P7_1	P8_1	P9-10_1	P9-10_2	SAQ 1-3_1	SAQ 1-3_2	SAQ 1-3_3	SAQ 4_1	SAQ 5_1	SAQ 6_1	SAQ 7_1	KCCQ 1a-c_1	KCCQ 1a-c_2	KCCQ 1a-c_3	KCCQ 2_1	KCCQ 3-4_1	KCCQ 3-4_2	KCCQ 5_1	KCCQ 6_1	KCCQ 7_1	KCCQ 8a-c_1	KCCQ 8a-c_2	KCCQ 8a-c_3	PF 1-4_1	PF 1-4_2	PF 1-4_3	PF 1-4_4	PPF 1-5_1	PPF 1-5_2	PPF 1-5_3	PPF 1-5_4	PPF 1-5_5	PPF 6-10_1	PPF 6-10_2	PPF 6-10_3	PPF 6-10_4	PPF 6-10_5	PEDA 1-6_1	PEDA 1-6_2	PEDA 1-6_3	PEDA 1-6_4	PEDA 1-6_5	PEDA 1-6_6
1001	3	3	2	4	3	3	4	2	3	3								5	5	6	5	3	7	5	5	4	5	5	5	3	1	3	2	2	4	4	4	4	3	5	4	5	5	1	2	1	3	2	1
1018	3	3	3	3	3	3	3	5	3	5								5	5	6	5	5	7	5	5	1	5	4	5	2	1	2	2	3	5	3	3	5	5	5	5	5	5	1	1	1	1	1	1
1030	3	3	3	3	2	3	3	3	4	5								5	5	5	5	7	7	5	5	4	5	5	5	1	1	1	1	5	5	5	5	5	5	5	5	5	5	1	1	1	1	1	1
1064	3	3	2	2	3	3	4	4	4	3								5	5	5	5	2	7	5	5	4	5	5	5	4	4	3	4	2	5	5	5	3	4	5	5	5	5	1	3	1	1	1	1
1080	2	2	2	2	2	3	3	3	3	3								3	3	6	1	2	1	1	2	2	1	1	1	4	5	4	4	2	2	2	2	2	1	3	3	3	4	2	4	3	3	3	5
1082	2	2	2	3	3	2	3	3	4	4								5	4	6	4	3	3	4	3	1	2	2	6	2	2	3	3	2	3	3	2	3	4	4	5	3	3	2	2	3	2	3	1
1095	2	3	2	4	4	3	3	4	3	4	5	5	4	5	6	4	3	5	4	3	2	3	3	2	3	1	3	3	4	3	2	3	3	2	1	2	3	4	4	5	5	5	5	1	2	1	1	2	2
1100	2	4	3	5	4	5	2	3	4	2	5	2	6	3	6	4	1	4	1	1	1	4	2	1	1	1	1	1	3	3	4	4	4	1	1	1	1	1	3	4	3	4	3	3	4	3	3	2	2
1104	2	2	2	2	3	1	2	4	3	3	2	6	6	5	4	2	1	1	2	6	3	2	3	4	2	2	2	2	2	2	3	2	2	1	1	3	1	2	1	2	4	4	5	1	1	1	1	2	1
1114	3	3	3	2	3	2	3	3	3	4								5	5	3	5	5	6	5	4	2	3	3	5	2	2	2	2	1	3	5	3	4	3	5	5	5	5	3	3	3	1	3	1
1147	4	5	3	5	3	5	4	5	4	2								5	5	6	5	7	7	5	5	5	5	5	5	3	3	1	3	1	1	5	5	5		5	5	5	5	1	1	1	1	1	1
1148	3	3	3	3	2	2	4	5	3	4								5	5	6	5	5	7	5	5	4	5	5	5	2	1	3	2	4	5	5	5	5	4	5	5	5	5	2	1	1	2	2	1
1149	4	4	4	4	3	4	5	3	4	5								5	5	5	5	6	6	5	5	4	5	5	5	1	1	1	1	4	5	5	5	3	5	5	5	5	5	1	1	1	1	1	1
[truncated: 45 more columns]

## Sheet: scale
study ID	date
1001	2018-05-29 10:30:07
1001	2018-05-29 10:31:11
1001	2018-05-29 10:32:18
1001	2018-05-30 09:51:02
1001	2018-05-31 12:05:31
1001	2018-05-31 23:47:55
1001	2018-06-01 09:43:40
1001	2018-06-01 23:45:31
1001	2018-06-02 09:16:43
1001	2018-06-02 11:26:29
1001	2018-06-03 10:01:16
1001	2018-06-03 10:02:19
1001	2018-06-04 09:05:40
1001	2018-06-05 07:31:18
1001	2018-06-06 06:08:58
1001	2018-06-06 21:13:26
1001	2018-06-08 09:09:11
1001	2018-06-08 12:28:24
1001	2018-06-09 08:24:56
1001	2018-06-09 22:54:57
1001	2018-06-10 09:56:19
1001	2018-06-11 10:11:58
1001	2018-06-11 18:45:07
1001	2018-06-12 09:02:28
1001	2018-06-12 20:18:43
1001	2018-06-13 08:39:53
1001	2018-06-14 08:43:20
1001	2018-06-15 13:24:31
1001	2018-06-16 09:04:00
1001	2018-06-17 09:06:42
1001	2018-06-17 10:28:37
1001	2018-06-18 11:58:47
1001	2018-06-19 09:14:35
1001	2018-06-19 15:45:35
1001	2018-06-20 08:44:03
1001	2018-06-20 12:09:34
1001	2018-06-21 01:04:01
1001	2018-06-21 09:55:12
1001	2018-06-22 08:18:13
1001	2018-06-22 09:05:20
1001	2018-06-22 09:06:40
1001	2018-06-22 18:21:58
1001	2018-06-23 14:20:32
1001	2018-06-24 09:06:50
1001	2018-06-25 10:48:45
1001	2018-06-26 01:12:06
1001	2018-06-26 09:54:46
1001	2018-06-27 10:20:31
1001	2018-06-29 10:15:52
1001	2018-06-29 14:39:51
1001	2018-07-01 09:05:11
1001	2018-07-01 09:06:08
1001	2018-07-02 07:23:47
1001	2018-07-02 10:34:41
1001	2018-07-02 12:26:26
1001	2018-07-03 08:47:10
1001	2018-07-03 10:19:19
1001	2018-07-03 15:31:09
1001	2018-07-03 20:29:26
1001	2018-07-04 09:24:34
1001	2018-07-04 09:30:56
1001	2018-07-04 14:55:32
1001	2018-07-05 03:14:15
1001	2018-07-05 11:53:56
1001	2018-07-05 11:53:56
1001	2018-07-06 10:44:05
1001	2018-07-07 09:07:45
1001	2018-07-08 10:08:42
1001	2018-07-09 10:50:44
1001	2018-07-09 12:42:01
1001	2018-07-10 07:45:59
1001	2018-07-12 08:14:59
1001	2018-07-13 10:15:13
1001	2018-07-14 12:27:30
1001	2018-07-14 12:59:32
1001	2018-07-16 10:51:42
1001	2018-07-17 09:17:06
1001	2018-07-18 10:36:09
1001	2018-07-18 22:24:55
1001	2018-07-19 00:21:12
1001	2018-07-19 10:27:21
1001	2018-07-20 09:35:06
1001	2018-07-20 09:36:17
1001	2018-07-20 09:37:48
1001	2018-07-21 09:32:36
1001	2018-07-21 10:42:48
1001	2018-07-22 09:04:10
1001	2018-07-22 13:07:58
1001	2018-07-23 09:40:17
1001	2018-07-24 09:43:34
1001	2018-07-24 15:32:16
1001	2018-07-25 11:30:01
1001	2018-07-26 01:18:23
1001	2018-07-26 11:37:46
1001	2018-07-26 11:44:46
1001	2018-07-27 10:43:08
1001	2018-07-28 11:14:02
1001	2018-07-29 10:21:04
1001	2018-07-29 10:22:10
1001	2018-07-30 11:50:58
1001	2018-07-31 10:23:02
1001	2018-08-02 10:51:57
1001	2018-08-02 13:34:51
1001	2018-08-03 10:58:14
1001	2018-08-04 11:07:54
1001	2018-08-05 10:11:48
1001	2018-08-06 11:34:28
1001	2018-08-07 11:17:20
1001	2018-08-07 13:19:46
1001	2018-08-08 11:19:45
1001	2018-08-09 10:43:50
1001	2018-08-09 13:31:40
1001	2018-08-10 10:42:23
1001	2018-08-11 11:31:40
1001	2018-08-12 09:38:09
1001	2018-08-13 11:50:56
1001	2018-08-14 10:36:11
1001	2018-08-14 10:38:54
1001	2018-08-15 10:22:54
1001	2018-08-16 09:31:37
1001	2018-08-16 11:42:29
1001	2018-08-17 09:48:34
1001	2018-08-18 12:45:15
1001	2018-08-19 09:24:25
1001	2018-08-19 12:42:46
1001	2018-08-20 10:03:11
1001	2018-08-21 10:34:14
1001	2018-08-22 14:37:15
1001	2018-08-22 14:37:15
1001	2018-08-23 09:28:45
1001	2018-08-24 10:52:05
1001	2018-08-24 10:54:54
1001	2018-08-25 11:52:23
1001	2018-08-26 10:11:24
1001	2018-08-27 12:10:47
1001	2018-08-28 03:04:30
1001	2018-08-28 03:05:40
1001	2018-08-28 09:42:51
1001	2018-08-28 09:44:21
1001	2018-09-03 18:32:38
1001	2018-09-06 01:49:46
1001	2018-09-06 08:57:36
1001	2018-09-08 09:13:51
1001	2018-09-08 14:00:43
1001	2018-09-09 09:31:20
1001	2018-09-10 11:52:19
1001	2018-09-10 12:03:23
1001	2018-09-11 10:35:45
1001	2018-09-11 11:08:05
1001	2018-09-12 07:38:13
1001	2018-09-12 12:12:11
1001	2018-09-13 11:29:34
1001	2018-09-15 10:18:14
1001	2018-09-16 09:20:22
1001	2018-09-16 10:41:46
1001	2018-09-17 10:26:12
1001	2018-09-18 08:39:15
1001	2018-09-18 09:56:57
1001	2018-09-19 10:22:13
1001	2018-09-20 11:50:03
1001	2018-09-21 09:07:23
1001	2018-09-22 09:33:47
1001	2018-09-23 10:10:28
1001	2018-09-24 08:58:50
1001	2018-09-25 08:28:07
1001	2018-09-26 08:51:38
1001	2018-09-27 09:10:54
1001	2018-09-28 09:17:15
1001	2018-09-28 12:22:33
1001	2018-09-29 09:07:46
1001	2018-09-29 09:10:27
1001	2018-09-30 09:48:36
1001	2018-10-01 11:25:08
1001	2018-10-02 10:41:28
1001	2018-10-03 10:17:25
1001	2018-10-04 09:04:58
1001	2018-10-05 05:49:24
1001	2018-10-06 08:14:24
1001	2018-10-07 09:09:31
1001	2018-10-08 09:23:33
1001	2018-10-09 07:41:50
1001	2018-10-10 07:32:49
1001	2018-10-11 09:46:39
1001	2018-10-12 08:59:42
1001	2018-10-13 08:49:00
1001	2018-10-13 08:50:14
1001	2018-10-14 09:23:40
1001	2018-10-15 08:53:45
1001	2018-10-16 08:30:43
1001	2018-10-17 08:10:15
1001	2018-10-18 07:50:38
1001	2018-10-19 09:13:20
1001	2018-10-20 10:05:43
1001	2018-10-21 09:08:26
1001	2018-10-22 08:48:09
1001	2018-10-23 08:05:22
1001	2018-10-24 10:48:16
1001	2018-10-25 09:56:46
1001	2018-10-26 08:14:22
1001	2018-10-26 08:14:22
1001	2018-10-27 10:21:54
1001	2018-10-28 08:28:17
1001	2018-10-29 07:59:22
1001	2018-10-30 10:35:25
1001	2018-11-01 11:26:56
1001	2018-11-03 10:25:30
1001	2018-11-05 10:58:03
1001	2018-11-06 04:43:34
1001	2018-11-07 10:04:03
1001	2018-11-07 10:19:01
1001	2018-11-08 09:18:05
1001	2018-11-09 09:50:38
1001	2018-11-10 10:39:21
1001	2018-11-11 09:41:37
1001	2018-11-12 08:15:40
1001	2018-11-13 09:26:19
1001	2018-11-14 09:16:25
1001	2018-11-15 00:37:32
1001	2018-11-15 09:03:15
1001	2018-11-16 07:52:54
1001	2018-11-18 09:20:19
1001	2018-11-19 10:07:47
1001	2018-11-20 09:40:44
1001	2018-11-21 10:37:20
1001	2018-11-22 08:28:15
1001	2018-11-23 09:45:46
1001	2018-11-24 09:48:48
1001	2018-11-24 09:51:23
1016	2018-06-14 07:56:20
1016	2018-06-15 23:48:27
1016	2018-06-16 10:27:56
1016	2018-06-17 07:32:10
1016	2018-06-18 07:27:57
1016	2018-06-19 08:37:57
1016	2018-06-19 23:05:03
1016	2018-06-20 05:33:56
1016	2018-06-21 07:24:41
1016	2018-07-06 09:49:53
1016	2018-07-11 00:08:38
1016	2018-07-11 08:02:12
1016	2018-07-11 23:46:58
1016	2018-07-12 09:16:22
1016	2018-07-12 09:17:41
1016	2018-07-13 09:43:46
1016	2018-07-14 07:39:54
1016	2018-07-15 09:04:28
1016	2018-07-17 12:38:47
1016	2018-07-26 21:01:46
1016	2018-07-26 21:04:27
1016	2018-07-27 06:07:33
1016	2018-07-28 01:36:41
1016	2018-07-28 08:31:44
1016	2018-09-08 00:43:26
1016	2018-09-08 11:45:55
1016	2018-09-08 19:21:17
1016	2018-09-09 07:48:56
1016	2018-09-10 07:34:54
1016	2018-09-11 07:55:45
1016	2018-09-12 08:19:28
1016	2018-09-13 07:35:52
1016	2018-09-14 08:54:14
1016	2018-09-14 23:51:47
1016	2018-09-15 05:28:42
1016	2018-09-15 07:47:01
1016	2018-09-15 07:59:18
1016	2018-09-16 01:59:51
1016	2018-09-16 07:40:14
1016	2018-09-16 08:08:36
1016	2018-09-20 08:40:14
1016	2018-09-21 08:25:43
1016	2018-09-22 08:14:44
1016	2018-09-22 08:16:15
1016	2018-09-23 07:20:59
1016	2018-09-24 07:15:43
1016	2018-09-25 09:05:50
1016	2018-09-25 09:22:37
1016	2018-09-26 07:49:36
1016	2018-09-27 09:15:55
1016	2018-09-28 08:56:00
1016	2018-09-29 11:55:48
1016	2018-09-30 08:07:53
1016	2018-10-01 08:51:01
1016	2018-10-01 09:36:33
1016	2018-10-02 08:27:34
1016	2018-10-03 08:29:36
1016	2018-10-04 07:57:33
1016	2018-10-05 08:44:50
1016	2018-10-05 09:34:54
1016	2018-10-06 08:27:52
1016	2018-10-07 04:38:09
1016	2018-10-07 07:52:03
1016	2018-10-08 09:11:17
1016	2018-10-09 08:24:13
1016	2018-10-09 08:44:05
1016	2018-10-12 08:59:43
1016	2018-10-13 09:45:50
1016	2018-10-14 08:16:03
1016	2018-10-15 07:38:48
1016	2018-10-16 10:22:17
1016	2018-10-17 09:26:23
1016	2018-10-18 09:25:16
1016	2018-10-25 07:57:41
1016	2018-10-26 08:06:36
1016	2018-10-26 08:06:36
1016	2018-10-31 10:52:53
1016	2018-11-02 08:11:39
1016	2018-11-03 08:14:15
1016	2018-11-04 07:49:32
1016	2018-11-05 08:26:11
1016	2018-11-06 08:29:50
1016	2018-11-11 08:14:10
1016	2018-11-11 08:15:20
1016	2018-11-12 08:37:27
1016	2018-11-12 08:38:48
1016	2018-11-12 08:40:00
1016	2018-11-13 07:50:17
1016	2018-11-14 11:42:37
1018	2018-06-09 08:32:58
1018	2018-06-09 08:34:37
1018	2018-06-09 09:17:15
1018	2018-06-09 21:32:57
1018	2018-06-10 07:55:39
1018	2018-06-10 09:58:20
1018	2018-06-10 12:22:45
1018	2018-06-11 07:06:54
1018	2018-06-11 12:15:40
1018	2018-06-11 20:03:16
1018	2018-06-12 06:27:42
1018	2018-06-12 07:02:10
1018	2018-06-12 08:37:22
1018	2018-06-12 09:54:46
1018	2018-06-13 07:47:25
1018	2018-06-14 06:40:05
1018	2018-06-15 07:12:52
1018	2018-06-15 07:14:14
1018	2018-06-16 07:06:00
1018	2018-06-17 07:48:02
1018	2018-06-18 07:02:49
1018	2018-06-19 07:45:17
1018	2018-06-20 07:23:53
1018	2018-06-21 07:23:11
1018	2018-06-22 06:17:20
1018	2018-06-23 07:31:37
1018	2018-06-23 07:32:41
1018	2018-06-24 07:13:04
1018	2018-06-25 07:14:27
1018	2018-06-26 06:08:13
1018	2018-06-27 07:42:37
1018	2018-06-28 07:42:20
1018	2018-06-29 06:08:53
1018	2018-06-29 19:59:58
1018	2018-06-29 21:28:47
1018	2018-06-30 07:09:50
1018	2018-06-30 20:51:48
1018	2018-07-01 00:22:12
1018	2018-07-01 02:24:19
1018	2018-07-02 07:56:39
1018	2018-07-03 07:05:18
1018	2018-07-04 07:09:33
1018	2018-07-04 19:54:39
1018	2018-07-05 06:36:22
1018	2018-07-05 20:29:23
1018	2018-07-05 20:29:23
1018	2018-07-06 06:44:21
1018	2018-07-06 06:44:21
1018	2018-07-07 06:13:02
1018	2018-07-07 21:27:37
1018	2018-07-08 06:21:17
1018	2018-07-08 07:02:39
1018	2018-07-08 07:03:52
1018	2018-07-08 22:43:31
1018	2018-07-09 07:17:39
1018	2018-07-10 06:43:31
1018	2018-07-11 07:23:05
1018	2018-07-11 08:07:26
1018	2018-07-12 07:33:14
1018	2018-07-13 07:45:40
1018	2018-07-14 08:30:18
1018	2018-07-15 06:29:36
1018	2018-07-16 06:24:45
1018	2018-07-17 05:56:25
1018	2018-07-18 07:01:07
1018	2018-07-19 07:48:55
1018	2018-07-20 07:36:28
1018	2018-07-21 08:12:43
1018	2018-07-22 06:35:13
1018	2018-07-23 07:12:28
1018	2018-07-23 18:53:45
1018	2018-07-24 06:15:43
1018	2018-07-25 07:25:29
1018	2018-07-26 07:55:57
1018	2018-07-27 07:22:38
1018	2018-07-28 08:56:52
1018	2018-07-29 06:32:03
1018	2018-07-30 07:07:46
1018	2018-07-31 07:17:10
1018	2018-08-01 07:14:05
1018	2018-08-02 07:48:04
1018	2018-08-03 07:39:12
1018	2018-08-03 19:28:24
1018	2018-08-04 09:40:39
1018	2018-08-05 11:14:59
1018	2018-08-05 11:16:03
1018	2018-08-06 06:32:45
1018	2018-08-07 07:00:52
1018	2018-08-08 07:06:15
1018	2018-08-09 06:07:58
1018	2018-08-09 20:46:21
1018	2018-08-10 07:22:35
1018	2018-08-10 20:30:17
1018	2018-08-11 07:23:57
1018	2018-08-11 12:05:47
1018	2018-08-11 18:20:41
1018	2018-08-11 21:12:06
1018	2018-08-12 06:31:02
1018	2018-08-13 07:37:09
1018	2018-08-14 07:04:46
1018	2018-08-15 06:43:23
1018	2018-08-16 07:29:00
1018	2018-08-17 06:58:08
1018	2018-08-17 08:13:03
1018	2018-08-18 07:23:55
1018	2018-08-18 08:03:45
1018	2018-08-18 18:59:53
1018	2018-08-19 06:30:32
1018	2018-08-20 07:13:32
1018	2018-08-21 07:47:56
1018	2018-08-21 11:06:28
1018	2018-08-22 06:57:01
1018	2018-08-23 07:39:46
1018	2018-08-24 07:06:39
1018	2018-08-25 08:02:40
1018	2018-08-26 06:32:38
1018	2018-08-27 07:10:05
1018	2018-08-27 08:10:54
1018	2018-08-28 06:57:28
1018	2018-08-29 07:16:55
1018	2018-08-30 06:56:03
1018	2018-08-30 08:18:54
1018	2018-08-31 07:21:35
1018	2018-09-01 07:27:12
1018	2018-09-02 06:33:43
1018	2018-09-03 07:32:18
1018	2018-09-04 06:42:35
1018	2018-09-05 07:19:09
1018	2018-09-06 07:09:29
1018	2018-09-07 07:30:41
1018	2018-09-08 07:57:36
1018	2018-09-09 07:30:16
1018	2018-09-09 10:19:14
1018	2018-09-10 07:12:26
1018	2018-09-11 07:28:33
1018	2018-09-12 07:13:42
1018	2018-09-13 07:00:11
1018	2018-09-14 07:30:13
1018	2018-09-16 06:44:43
1018	2018-09-17 07:07:21
1018	2018-09-18 07:28:23
1018	2018-09-18 20:59:22
1018	2018-09-19 06:29:02
1018	2018-09-20 08:12:14
1018	2018-09-21 07:24:03
1018	2018-09-21 17:54:08
1018	2018-09-22 07:21:28
1018	2018-09-23 06:44:08
1018	2018-09-24 07:01:58
1018	2018-09-25 07:06:03
1018	2018-09-26 06:33:59
1018	2018-09-26 19:08:00
1018	2018-09-27 10:16:57
1018	2018-09-28 10:26:21
1018	2018-09-29 07:28:26
1018	2018-09-29 08:37:00
1018	2018-09-29 17:12:30
1018	2018-09-30 06:35:46
1018	2018-09-30 11:41:52
1018	2018-09-30 11:44:24
1018	2018-09-30 11:51:51
1018	2018-10-01 07:25:25
1018	2018-10-02 07:23:42
1018	2018-10-03 12:34:38
1018	2018-10-04 07:25:34
1018	2018-10-05 07:10:13
1018	2018-10-06 07:04:51
1018	2018-10-06 08:47:58
1018	2018-10-07 17:05:35
1018	2018-10-08 07:31:09
1018	2018-10-09 07:21:02
1018	2018-10-09 09:53:23
1018	2018-10-11 08:39:10
1018	2018-10-11 20:37:15
1018	2018-10-13 07:54:34
1018	2018-10-14 07:36:16
1018	2018-10-14 11:58:45
1018	2018-10-14 11:59:43
1018	2018-10-15 06:47:44
1018	2018-10-16 08:28:46
1018	2018-10-17 08:32:33
1018	2018-10-18 07:42:48
1018	2018-10-19 07:41:52
1018	2018-10-20 08:49:49
1018	2018-10-22 08:04:48
1018	2018-10-23 07:54:10
1018	2018-10-24 07:54:28
1018	2018-10-25 07:55:06
1018	2018-10-26 20:55:11
1018	2018-10-26 20:55:11
1018	2018-10-27 08:39:31
1018	2018-10-27 12:25:42
1018	2018-10-27 13:50:00
1018	2018-10-27 17:26:16
1018	2018-10-27 20:24:17
1018	2018-10-28 07:28:48
1018	2018-10-28 10:04:18
1018	2018-10-28 14:01:00
1018	2018-10-28 14:18:13
1018	2018-10-28 17:23:28
1018	2018-10-28 17:24:37
1018	2018-10-29 06:55:29
1018	2018-10-30 07:21:12
1018	2018-10-31 07:18:54
1018	2018-10-31 21:32:06
1018	2018-10-31 21:51:39
1018	2018-11-01 06:45:15
1018	2018-11-01 06:46:36
1018	2018-11-01 07:14:58
1018	2018-11-02 07:55:09
1018	2018-11-05 07:01:42
1018	2018-11-05 20:53:33
1018	2018-11-05 21:26:12
1018	2018-11-06 07:18:47
1018	2018-11-06 07:23:17
1018	2018-11-06 20:31:38
1018	2018-11-07 06:22:07
1018	2018-11-07 07:04:23
1018	2018-11-07 07:05:42
1018	2018-11-07 15:10:58
1018	2018-11-07 16:47:21
1018	2018-11-07 21:26:04
1018	2018-11-07 21:27:10
1018	2018-11-08 05:49:49
1018	2018-11-12 20:33:27
1018	2018-11-13 07:10:05
1018	2018-11-14 05:05:57
1018	2018-11-14 20:50:25
1018	2018-12-02 07:14:55
1018	2018-12-02 14:50:07
1022	2018-06-27 18:38:55
1022	2018-06-27 18:43:39
1022	2018-06-27 18:46:47
1022	2018-06-27 19:02:33
1022	2018-06-27 19:09:24
1022	2018-06-27 19:56:12
1022	2018-06-27 20:22:08
1022	2018-06-27 21:36:22
1022	2018-06-27 21:37:20
1022	2018-06-27 23:22:12
1022	2018-06-27 23:52:09
1022	2018-06-28 04:20:02
1022	2018-06-28 18:47:49
1022	2018-06-28 20:59:27
1022	2018-07-31 14:07:41
1022	2018-08-11 16:04:04
1022	2018-08-11 16:15:03
1022	2018-08-24 10:06:07
1022	2018-08-24 10:07:16
1022	2018-08-25 11:24:03
1022	2018-08-27 11:42:00
1022	2018-08-30 05:11:06
1022	2018-09-09 10:05:49
1022	2018-09-10 06:36:14
1022	2018-10-01 06:49:08
1022	2018-10-04 05:33:18
1022	2018-10-12 11:10:14
1022	2018-11-01 05:00:06
1022	2018-11-01 20:15:29
1022	2018-11-02 07:03:03
1022	2018-11-02 19:52:37
1022	2018-11-03 05:18:54
1022	2018-11-05 09:00:33
1022	2018-11-06 04:53:26
1022	2018-11-07 07:04:36
1022	2018-11-08 22:50:53
1022	2018-11-09 00:07:09
1022	2018-11-09 06:39:57
1022	2018-11-10 04:44:31
1022	2018-11-12 06:38:03
1022	2018-11-14 06:42:20
1022	2018-11-19 08:11:35
1022	2018-11-21 07:03:20
1022	2018-11-26 06:30:56
1030	2018-06-28 20:31:08
1030	2018-06-28 20:32:39
1030	2018-06-28 20:33:28
1030	2018-06-28 20:34:29
1030	2018-06-28 20:35:19
1030	2018-06-28 20:36:29
1030	2018-06-29 08:32:26
1030	2018-06-29 10:23:53
1030	2018-06-29 10:25:02
1030	2018-06-29 10:47:29
1030	2018-06-29 11:42:50
1030	2018-06-30 08:04:09
1030	2018-06-30 10:57:37
1030	2018-06-30 11:56:10
1030	2018-06-30 13:27:41
1030	2018-06-30 13:31:37
1030	2018-06-30 13:33:26
1030	2018-06-30 13:38:31
1030	2018-06-30 13:42:28
1030	2018-06-30 13:50:23
1030	2018-06-30 13:52:40
1030	2018-06-30 13:53:44
1030	2018-06-30 13:54:38
1030	2018-06-30 13:55:32
1030	2018-06-30 13:56:56
1030	2018-07-01 08:02:15
1030	2018-07-01 08:03:09
1030	2018-07-01 09:32:48
1030	2018-07-01 10:08:21
1030	2018-07-01 11:35:49
1030	2018-07-01 11:36:42
1030	2018-07-01 11:37:44
1030	2018-07-01 11:38:59
1030	2018-07-01 11:40:00
1030	2018-07-02 08:03:27
1030	2018-07-02 10:41:13
1030	2018-07-03 10:14:50
1030	2018-07-04 08:02:01
1030	2018-07-05 08:03:59
1030	2018-07-05 08:03:59
1030	2018-07-05 11:37:20
1030	2018-07-05 11:37:20
1030	2018-07-06 08:09:43
1030	2018-07-06 09:57:13
1030	2018-07-06 09:58:11
1030	2018-07-07 08:25:31
1030	2018-07-07 09:23:56
1030	2018-07-09 08:04:27
1030	2018-07-09 11:35:29
1030	2018-07-09 12:19:04
1030	2018-07-12 22:08:15
1030	2018-07-14 05:50:32
1030	2018-07-15 14:05:26
1030	2018-07-16 08:16:29
1030	2018-07-16 09:02:40
1030	2018-07-16 09:03:47
1030	2018-07-16 11:06:42
1030	2018-07-16 11:07:36
1030	2018-07-16 19:33:09
1030	2018-07-17 08:04:52
1030	2018-07-18 08:26:20
1030	2018-07-18 10:59:43
1030	2018-07-19 08:03:05
1030	2018-07-19 08:46:30
1030	2018-07-21 08:23:54
1030	2018-07-22 06:03:24
1030	2018-07-23 08:04:16
1030	2018-07-23 11:25:28
1030	2018-07-23 18:17:26
1030	2018-07-25 06:56:13
1030	2018-07-26 08:02:21
1030	2018-07-26 10:17:54
1030	2018-07-27 08:04:10
1030	2018-07-27 08:06:34
1030	2018-07-27 12:58:13
1030	2018-07-27 12:59:07
1030	2018-07-28 09:55:13
1030	2018-07-30 11:45:29
1030	2018-07-31 10:46:07
1030	2018-07-31 14:28:36
1030	2018-07-31 14:35:46
1030	2018-08-01 08:44:28
1030	2018-08-02 09:27:24
1030	2018-08-02 09:40:16
1030	2018-08-02 09:51:12
1030	2018-08-02 19:26:32
1030	2018-08-03 07:36:37
1030	2018-08-05 10:21:38
1030	2018-08-05 10:22:36
1030	2018-08-06 10:36:47
1030	2018-08-06 19:13:39
1030	2018-08-07 09:11:47
1030	2018-08-07 11:59:20
1030	2018-08-07 12:43:01
1030	2018-08-07 14:28:57
1030	2018-08-07 15:57:39
1030	2018-08-07 19:44:45
1030	2018-08-09 08:27:25
1030	2018-08-09 09:40:59
1030	2018-08-11 09:45:40
1030	2018-08-12 11:46:38
1030	2018-08-12 19:04:45
1030	2018-08-14 10:24:58
1030	2018-08-14 11:20:35
1030	2018-08-14 14:15:25
1030	2018-08-14 14:16:48
1030	2018-08-14 15:11:13
1030	2018-08-14 15:12:12
1030	2018-08-14 17:46:12
1030	2018-08-19 21:04:17
1030	2018-08-22 14:38:33
1030	2018-08-22 14:38:33
1030	2018-08-22 14:39:34
1030	2018-08-22 14:39:34
1030	2018-08-22 18:28:58
1030	2018-08-22 18:28:58
1030	2018-08-22 18:30:28
1030	2018-08-22 18:30:28
1030	2018-08-23 12:17:16
1030	2018-08-24 14:46:12
1030	2018-08-26 08:51:32
1030	2018-08-27 08:39:25
1030	2018-08-27 17:00:18
1030	2018-08-27 17:01:31
1030	2018-08-30 08:14:42
1030	2018-08-30 19:54:32
1030	2018-08-30 19:55:46
1030	2018-08-31 23:03:05
1030	2018-09-02 13:16:36
1030	2018-09-03 10:34:04
1030	2018-09-09 08:39:43
1030	2018-09-12 12:55:45
1030	2018-09-12 20:20:24
1030	2018-09-13 18:10:48
1030	2018-09-15 12:01:41
1030	2018-09-16 15:47:52
1030	2018-09-19 08:21:50
1030	2018-09-20 09:38:11
1030	2018-09-20 14:53:24
1030	2018-09-21 06:56:18
1030	2018-09-21 13:29:00
1030	2018-09-25 08:57:19
1030	2018-09-25 09:52:13
1030	2018-09-30 16:45:08
1030	2018-10-03 14:06:59
1030	2018-10-03 16:54:48
1030	2018-10-03 16:55:44
1030	2018-10-05 08:28:49
1030	2018-10-06 10:55:45
1030	2018-10-08 09:11:29
1030	2018-10-09 07:44:52
1030	2018-10-09 07:45:47
1030	2018-10-09 21:54:30
1030	2018-10-11 21:17:10
1030	2018-10-12 10:18:14
1030	2018-10-12 20:44:56
1030	2018-10-12 20:46:21
1030	2018-10-16 12:46:14
1030	2018-10-17 08:54:27
1030	2018-10-17 14:08:41
1030	2018-10-18 07:47:51
1030	2018-10-18 08:51:11
1030	2018-10-18 10:45:14
1030	2018-10-18 10:46:12
1030	2018-10-18 10:47:06
1030	2018-10-18 10:48:11
1030	2018-10-18 10:49:12
1030	2018-10-18 10:50:07
1030	2018-10-18 10:51:12
1030	2018-10-19 08:52:20
1030	2018-10-24 20:10:39
1030	2018-10-24 20:11:36
1030	2018-10-24 20:12:31
1030	2018-10-25 08:53:55
1030	2018-10-25 11:06:01
1030	2018-11-01 13:48:07
1030	2018-11-01 13:49:01
1030	2018-11-03 08:17:56
1030	2018-11-05 07:22:41
1030	2018-11-13 13:58:00
1030	2018-11-14 19:48:20
1030	2018-11-14 19:49:16
1030	2018-11-14 19:50:51
1030	2018-11-14 19:52:33
1030	2018-11-14 19:53:28
1030	2018-11-15 10:33:53
1030	2018-11-15 12:25:21
1030	2018-11-20 13:53:29
1030	2018-11-20 13:54:46
1030	2018-11-20 13:55:38
1030	2018-11-20 13:58:22
1030	2018-11-21 13:00:08
1030	2018-12-03 09:17:49
1030	2018-12-11 13:08:28
1030	2018-12-15 11:37:02
1030	2018-12-16 16:03:03
1030	2018-12-20 10:37:45
1030	2018-12-20 10:38:44
1030	2018-12-20 14:24:45
1030	2018-12-20 14:25:39
1030	2018-12-20 23:27:32
1030	2018-12-20 23:28:34
1030	2018-12-20 23:29:33
1030	2018-12-21 14:03:05
1030	2018-12-23 18:36:06
1030	2018-12-23 18:37:17
1030	2018-12-23 18:38:12
1030	2018-12-23 18:39:07
1030	2018-12-23 18:40:21
1047	2018-07-19 02:10:37
1047	2018-07-19 08:03:17
1047	2018-07-26 23:59:33
1047	2018-07-27 15:28:54
1047	2018-07-27 15:43:18
1047	2018-07-27 22:24:18
1047	2018-07-28 11:18:50
1047	2018-08-12 20:38:49
1047	2018-08-13 00:32:35
1047	2018-08-13 07:18:43
1047	2018-08-13 07:19:49
1047	2018-08-14 00:52:02
1047	2018-08-14 00:54:52
1047	2018-08-14 09:01:46
1047	2018-08-15 03:59:41
1047	2018-08-15 23:10:13
1047	2018-09-07 19:47:13
1047	2018-09-26 23:33:11
1047	2018-09-27 05:11:44
1047	2018-09-28 12:15:26
1047	2018-09-29 08:36:57
1047	2018-09-29 13:20:22
1047	2018-10-01 01:35:25
1047	2018-10-01 11:47:18
1047	2018-10-02 09:12:50
1047	2018-10-02 23:38:26
1047	2018-10-03 14:33:45
1047	2018-10-05 22:06:45
1047	2018-10-07 11:29:29
1047	2018-10-07 12:59:30
1047	2018-10-07 14:07:18
1047	2018-10-07 23:48:27
1047	2018-10-09 23:25:12
1047	2018-10-09 23:43:50
1047	2018-10-13 23:27:30
1047	2018-10-17 09:24:19
1047	2018-10-23 02:24:08
1047	2018-10-24 02:17:29
1047	2018-10-25 10:14:17
1047	2018-10-28 23:13:50
1047	2018-11-01 10:13:24
1047	2018-11-04 00:37:26
1047	2018-11-05 23:40:54
1047	2018-11-06 23:03:42
1047	2018-11-08 00:46:47
1047	2018-11-09 00:51:52
1047	2018-11-11 23:21:53
1047	2018-11-12 15:04:30
1047	2018-11-14 23:19:12
1047	2018-11-16 23:06:01
1047	2018-11-17 22:07:46
1047	2018-11-18 22:22:39
1047	2018-11-19 06:30:25
1047	2018-11-21 23:20:55
1047	2018-11-22 23:51:24
1047	2018-11-23 10:36:07
1047	2018-11-24 11:40:15
1047	2018-11-28 00:35:54
1047	2018-11-28 10:33:36
1047	2018-11-28 23:25:49
1047	2018-11-29 09:43:42
1047	2018-11-30 23:19:49
1047	2018-12-01 22:29:07
1047	2018-12-02 23:27:18
1047	2018-12-04 09:23:07
1047	2018-12-06 09:58:12
1047	2018-12-06 22:08:49
1047	2018-12-07 18:19:36
1047	2018-12-08 11:30:13
1047	2018-12-09 10:24:33
1047	2018-12-10 00:05:24
1047	2018-12-11 23:28:05
1047	2018-12-12 13:08:40
1047	2018-12-12 23:04:50
1047	2018-12-13 10:52:03
1047	2018-12-14 22:50:28
1047	2018-12-16 01:33:00
1047	2018-12-16 23:43:16
1047	2018-12-18 00:45:03
1047	2018-12-18 01:09:31
1047	2018-12-18 19:46:08
1047	2018-12-19 02:19:09
1047	2018-12-19 07:06:12
1047	2018-12-21 00:57:04
1047	2018-12-21 12:30:32
1047	2018-12-22 01:18:10
1047	2018-12-22 10:43:50
1047	2018-12-23 01:15:04
1047	2018-12-23 01:34:39
1047	2018-12-23 20:41:56
1047	2018-12-25 10:50:24
1047	2018-12-26 10:37:20
1047	2018-12-26 10:41:21
1047	2018-12-27 09:14:57
1047	2018-12-30 11:13:06
1047	2019-01-03 15:53:55
1047	2019-01-03 15:54:57
1047	2019-01-03 15:56:16
1047	2019-01-03 15:57:11
1047	2019-01-03 16:04:39
1047	2019-01-03 16:06:04
1047	2019-01-03 16:07:04
1047	2019-01-03 22:48:10
1047	2019-01-03 22:49:09
1047	2019-01-03 22:50:19
1047	2019-01-03 22:51:17
1047	2019-01-03 23:18:14
1047	2019-01-04 06:07:46
1047	2019-01-04 06:08:45
1047	2019-01-04 06:21:45
1047	2019-01-04 12:49:17
1047	2019-01-04 16:02:14
1047	2019-01-07 00:13:54
1047	2019-01-10 21:15:24
1047	2019-01-12 01:13:59
1047	2019-01-12 10:53:39
1047	2019-01-12 10:53:39
1047	2019-01-12 23:53:01
1047	2019-01-12 23:53:01
1047	2019-01-13 12:14:53
1047	2019-01-13 12:14:53
1047	2019-01-13 12:14:53
1047	2019-01-14 00:30:03
1047	2019-01-14 00:30:03
1047	2019-01-14 00:30:03
1047	2019-01-14 09:05:37
1058	2018-08-14 11:34:44
1064	2018-08-11 19:29:48
1064	2018-08-11 19:30:03
1064	2018-08-12 07:26:07
1064	2018-08-20 17:28:28
1064	2018-08-21 07:39:54
1064	2018-08-22 07:59:33
1064	2018-08-22 07:59:33
1064	2018-08-24 10:19:10
1064	2018-08-24 11:20:17
1064	2018-08-24 14:04:07
1064	2018-08-25 07:38:46
1064	2018-08-26 12:57:49
1064	2018-08-27 08:41:27
1064	2018-08-28 07:40:59
1064	2018-08-29 23:41:47
1064	2018-08-30 08:52:07
1064	2018-08-31 09:59:29
1064	2018-09-01 09:01:00
1064	2018-09-02 09:53:06
1064	2018-09-03 10:56:28
1064	2018-09-05 10:59:00
1064	2018-09-06 21:11:06
1064	2018-09-07 08:00:37
1064	2018-09-08 15:25:46
1064	2018-09-11 08:21:28
1064	2018-09-14 08:47:39
1064	2018-09-15 09:23:26
1064	2018-09-17 09:53:29
1064	2018-09-18 10:30:49
1064	2018-09-24 10:11:18
1064	2018-09-28 18:29:01
1064	2018-09-30 10:17:08
1064	2018-10-01 04:25:59
1064	2018-10-04 16:04:02
1064	2018-10-10 08:03:44
1064	2018-10-26 10:41:11
1064	2018-10-26 10:41:11
1064	2018-11-01 23:42:43
1064	2018-11-08 11:39:28
1064	2018-11-13 11:11:13
1064	2018-11-13 11:12:04
1064	2018-11-16 13:23:59
1064	2018-12-04 12:49:21
1064	2018-12-17 09:14:58
1064	2019-01-31 21:32:41
1069	2018-08-21 11:29:14
1069	2018-08-21 11:30:23
1069	2018-08-21 17:58:31
1069	2018-08-21 21:06:02
1069	2018-08-22 03:02:11
1069	2018-08-22 07:13:32
1069	2018-08-22 07:13:32
1069	2018-08-22 21:19:39
1069	2018-08-22 21:19:39
1069	2018-08-23 03:06:14
1069	2018-08-23 03:06:14
1069	2018-08-23 05:05:27
1069	2018-08-23 05:05:27
1069	2018-08-23 20:56:06
1069	2018-08-24 03:20:16
1069	2018-08-24 05:41:06
1069	2018-08-24 10:04:55
1069	2018-08-24 15:34:04
1069	2018-08-24 22:09:43
1069	2018-08-24 23:29:02
1069	2018-08-25 04:09:21
1069	2018-08-25 07:19:01
1069	2018-08-25 13:06:19
1069	2018-08-25 18:36:21
1069	2018-08-26 01:53:23
1069	2018-08-26 02:11:05
1069	2018-08-26 04:46:30
1069	2018-08-26 09:10:49
1069	2018-08-26 15:50:40
1069	2018-08-26 22:12:14
1069	2018-08-26 23:54:58
1069	2018-08-27 01:08:39
1069	2018-08-27 03:23:05
1069	2018-08-27 03:27:06
1069	2018-08-27 06:35:21
1069	2018-08-27 07:46:01
1069	2018-08-27 12:35:25
1069	2018-08-27 16:15:53
1069	2018-08-27 23:08:21
1069	2018-08-28 00:23:34
1069	2018-08-28 00:55:11
1069	2018-08-28 02:07:30
1069	2018-08-28 02:08:39
1069	2018-08-28 11:17:07
1069	2018-08-28 11:18:21
1069	2018-08-28 14:07:19
1069	2018-08-28 19:27:02
1069	2018-08-29 00:01:26
1069	2018-08-29 10:44:40
1069	2018-08-29 11:41:11
1069	2018-08-29 17:14:40
1069	2018-08-29 19:37:43
1069	2018-08-29 23:46:18
1069	2018-08-30 04:20:03
1069	2018-08-30 09:08:47
1069	2018-08-30 10:55:18
1069	2018-08-30 16:00:31
1069	2018-08-30 19:33:08
1069	2018-08-30 22:10:06
1069	2018-08-30 22:56:12
1069	2018-08-31 02:01:29
1069	2018-08-31 03:56:09
1069	2018-08-31 10:04:33
1069	2018-08-31 16:05:39
1069	2018-08-31 20:30:13
1069	2018-08-31 21:31:07
1069	2018-09-01 04:03:06
1069	2018-09-01 06:43:18
1069	2018-09-01 07:28:14
1069	2018-09-01 10:33:38
1069	2018-09-01 13:11:54
1069	2018-09-01 19:24:37
1069	2018-09-01 21:45:25
1069	2018-09-01 23:57:24
1069	2018-09-02 04:49:06
1069	2018-09-02 08:24:11
1069	2018-09-02 12:53:24
1069	2018-09-02 18:26:28
1069	2018-09-03 02:21:32
1069	2018-09-03 05:01:05
1069	2018-09-03 08:14:19
1069	2018-09-03 18:34:38
1069	2018-09-04 00:44:07
1069	2018-09-04 00:47:21
1069	2018-09-04 00:48:22
1069	2018-09-04 09:02:46
1069	2018-09-04 09:03:43
1069	2018-09-04 16:53:34
1069	2018-09-04 16:54:37
1069	2018-09-05 03:36:08
1069	2018-09-05 04:23:46
1069	2018-09-05 07:53:59
1069	2018-09-05 07:55:00
1069	2018-09-07 14:25:00
1069	2018-09-11 19:58:38
1069	2018-09-11 22:14:05
1069	2018-09-12 00:01:27
1069	2018-09-12 02:09:42
1069	2018-09-12 06:01:30
1069	2018-09-12 09:45:37
1069	2018-09-12 17:49:30
1069	2018-09-12 20:47:19
1069	2018-09-12 22:59:30
1069	2018-09-13 05:43:37
1069	2018-09-13 08:00:33
1069	2018-09-13 09:41:37
1069	2018-09-13 12:18:38
1069	2018-09-13 13:27:48
1069	2018-09-13 16:25:46
1069	2018-09-13 17:43:35
1069	2018-09-13 21:34:06
1069	2018-09-14 00:49:49
1069	2018-09-14 03:30:50
1069	2018-09-14 07:44:20
1069	2018-09-14 09:24:23
1069	2018-09-14 10:55:08
1069	2018-09-14 12:42:01
1069	2018-09-14 13:56:36
1069	2018-09-14 14:40:43
1069	2018-09-14 17:56:48
1069	2018-09-15 02:12:21
1069	2018-09-15 07:30:46
1069	2018-09-15 10:54:34
1069	2018-09-15 14:51:39
1069	2018-09-15 21:38:53
1069	2018-09-15 23:48:29
1069	2018-09-15 23:49:27
1069	2018-09-16 09:29:56
1069	2018-09-16 14:24:49
1069	2018-09-16 16:55:23
1069	2018-09-16 18:20:06
1069	2018-09-16 23:53:02
1069	2018-09-17 02:30:27
1069	2018-09-17 07:42:33
1069	2018-09-17 10:11:24
1069	2018-09-17 15:57:28
1069	2018-09-17 20:09:18
1069	2018-09-18 07:20:37
1069	2018-09-18 09:13:25
1069	2018-09-18 14:16:14
1069	2018-09-19 10:53:25
1069	2018-09-19 20:05:53
1069	2018-09-20 01:47:44
1069	2018-09-20 03:09:27
1069	2018-09-20 08:22:09
1069	2018-09-20 12:40:20
1069	2018-09-20 20:58:07
1069	2018-09-21 03:17:24
1069	2018-09-21 05:41:31
1069	2018-09-21 09:26:46
1069	2018-09-21 15:07:30
1069	2018-09-21 21:18:12
1069	2018-09-22 09:44:04
1069	2018-09-22 13:46:43
1069	2018-09-22 16:30:08
1069	2018-09-22 18:11:59
1069	2018-09-23 09:23:15
1069	2018-09-23 13:03:16
1069	2018-09-23 14:48:20
1069	2018-09-24 04:20:16
1069	2018-09-24 19:36:40
1069	2018-09-25 01:21:13
1069	2018-09-25 09:55:26
1069	2018-09-26 04:01:32
1069	2018-09-26 07:28:55
1069	2018-09-26 09:54:20
1069	2018-09-26 18:35:57
1069	2018-09-27 10:45:26
1069	2018-09-27 17:12:39
1069	2018-09-27 19:33:07
1069	2018-09-28 04:26:07
1080	2018-09-09 09:37:53
1080	2018-09-09 09:40:02
1080	2018-09-10 09:34:32
1080	2018-09-11 08:34:59
1080	2018-09-12 08:54:28
1080	2018-09-13 09:08:48
1080	2018-09-14 10:03:56
1080	2018-09-15 08:50:04
1080	2018-09-16 09:21:47
1080	2018-09-17 09:48:15
1080	2018-09-18 12:09:52
1080	2018-09-18 12:11:05
1080	2018-09-18 12:13:59
1080	2018-09-18 12:23:14
1080	2018-09-19 09:16:43
1080	2018-09-19 09:58:43
1080	2018-09-20 06:32:40
1080	2018-09-20 06:33:55
1080	2018-09-21 08:26:26
1080	2018-09-22 10:02:39
1080	2018-09-22 10:05:55
1080	2018-09-23 09:58:48
1080	2018-09-24 10:39:27
1080	2018-09-24 10:40:50
1080	2018-09-25 09:10:07
1080	2018-09-26 09:04:30
1080	2018-09-27 07:09:35
1080	2018-09-27 07:11:35
1080	2018-09-28 09:20:08
1080	2018-09-29 08:41:00
1080	2018-09-30 09:25:48
1080	2018-10-01 10:07:55
1080	2018-10-02 11:09:54
1080	2018-10-03 09:56:12
1080	2018-10-04 10:02:46
1080	2018-10-04 10:04:25
1080	2018-10-05 10:10:50
1080	2018-10-06 11:12:33
1080	2018-10-07 12:01:16
1080	2018-10-07 12:02:37
1080	2018-10-08 11:57:04
1080	2018-10-09 10:47:26
1080	2018-10-10 10:58:38
1080	2018-10-11 11:25:59
1080	2018-10-12 09:20:06
1080	2018-10-13 10:19:27
1080	2018-10-14 12:31:07
1080	2018-10-15 10:47:12
1080	2018-10-15 10:57:22
1080	2018-10-16 13:05:44
1080	2018-10-16 13:07:37
1080	2018-10-17 11:18:11
1080	2018-10-18 08:20:14
1080	2018-10-19 09:44:04
1080	2018-10-19 09:45:31
1080	2018-10-20 10:52:30
1080	2018-10-21 11:49:03
1080	2018-10-22 12:56:56
1080	2018-10-23 09:22:13
1080	2018-10-23 09:35:26
1080	2018-10-24 12:15:37
1080	2018-10-25 10:03:30
1080	2018-10-25 10:04:36
1080	2018-10-26 09:47:22
1080	2018-10-26 09:47:22
1080	2018-10-27 11:52:59
1080	2018-10-29 11:40:34
1080	2018-10-30 09:41:29
1080	2018-10-31 13:40:36
1080	2018-11-02 10:01:13
1080	2018-11-03 09:44:22
1080	2018-11-04 08:09:26
1080	2018-11-05 10:55:17
1080	2018-11-06 10:32:19
1080	2018-11-07 11:54:27
1080	2018-11-08 09:35:46
1080	2018-11-09 12:27:33
1080	2018-11-09 12:29:00
1080	2018-11-09 12:30:10
1080	2018-11-10 09:48:32
1080	2018-11-11 10:15:52
1080	2018-11-13 13:03:15
1080	2018-11-13 13:04:13
1080	2018-11-14 11:20:38
1080	2018-11-15 12:06:25
1080	2018-11-17 07:42:12
1080	2018-11-18 11:31:32
1080	2018-11-19 11:27:09
1080	2018-11-20 11:11:02
1080	2018-11-21 11:51:26
1080	2018-11-22 10:39:09
1080	2018-11-22 10:47:45
1080	2018-11-25 12:33:34
1080	2018-11-25 12:34:41
1080	2018-11-26 10:36:27
1080	2018-11-26 10:37:24
1080	2018-11-27 12:11:02
1080	2018-11-28 13:09:47
1080	2018-11-28 13:11:50
1080	2018-11-29 09:20:30
1080	2018-11-30 11:32:50
1080	2018-12-01 13:06:53
1080	2018-12-01 13:08:13
1080	2018-12-01 17:17:44
1080	2018-12-03 12:34:25
1080	2018-12-04 09:23:55
1080	2018-12-04 09:25:02
1080	2018-12-05 14:19:08
1080	2018-12-06 09:56:35
1080	2018-12-06 09:57:49
1080	2018-12-11 10:35:37
1080	2018-12-13 14:13:15
1080	2018-12-18 11:28:58
1080	2018-12-19 13:10:02
1080	2018-12-19 13:11:10
1080	2018-12-20 13:38:18
1080	2018-12-21 09:41:40
1080	2018-12-23 13:02:38
1080	2018-12-26 11:21:51
1080	2018-12-31 13:23:55
1080	2019-01-04 12:33:32
1080	2019-01-07 12:36:28
1080	2019-01-08 13:17:51
1080	2019-01-08 13:17:51
1080	2019-01-11 10:01:00
1080	2019-01-12 11:22:06
1080	2019-01-12 11:22:06
1080	2019-01-13 14:14:51
1080	2019-01-13 14:14:51
1080	2019-01-13 14:14:51
1080	2019-01-16 13:13:31
1080	2019-01-18 11:11:10
1080	2019-01-20 09:17:41
1080	2019-01-24 07:42:44
1080	2019-01-24 16:30:21
1080	2019-01-25 10:55:15
1080	2019-01-29 15:21:10
1080	2019-01-31 08:51:41
1080	2019-02-05 10:05:56
1080	2019-02-06 09:01:59
1080	2019-02-08 13:07:48
1080	2019-02-09 08:59:38
1080	2019-02-09 16:20:31
1080	2019-02-12 15:52:02
1080	2019-02-13 07:22:26
1080	2019-02-13 09:58:25
1080	2019-02-14 10:10:33
1080	2019-02-14 10:12:14
1080	2019-02-14 11:34:18
1080	2019-02-15 16:13:22
1080	2019-02-17 10:01:37
1080	2019-02-19 13:01:23
1080	2019-02-19 13:02:42
1080	2019-02-23 11:02:14
1080	2019-02-24 14:07:07
1080	2019-02-24 14:13:51
1080	2019-02-27 11:06:30
1080	2019-03-01 14:34:31
1080	2019-03-01 20:07:14
1080	2019-03-02 09:46:44
1080	2019-03-02 09:47:29
1080	2019-03-02 12:22:09
1080	2019-03-02 12:52:14
1080	2019-03-04 14:30:00
1080	2019-03-06 10:34:32
1080	2019-03-06 10:35:59
1082	2018-08-29 08:15:17
1082	2018-08-30 09:19:40
1082	2018-08-31 08:29:45
1082	2018-08-31 11:32:48
1082	2018-09-01 11:22:42
1082	2018-09-01 13:45:01
1082	2018-09-02 08:33:43
1082	2018-09-03 08:23:21
1082	2018-09-03 10:24:22
1082	2018-09-04 09:48:21
1082	2018-09-06 09:29:59
1082	2018-09-07 08:25:02
1082	2018-09-07 09:36:55
1082	2018-09-08 11:38:26
1082	2018-09-10 08:31:54
1082	2018-09-10 10:40:07
1082	2018-09-10 12:00:38
1082	2018-09-11 12:16:55
1082	2018-09-12 10:18:31
1082	2018-09-13 08:09:05
1082	2018-09-14 11:48:49
1082	2018-09-14 20:39:35
1082	2018-09-17 07:19:31
1082	2018-09-17 12:05:34
1082	2018-09-17 16:58:39
1082	2018-09-17 18:54:45
1082	2018-09-17 19:27:18
1082	2018-09-18 09:13:18
1082	2018-09-19 07:36:44
1082	2018-09-20 10:33:15
1082	2018-09-21 07:53:24
1082	2018-09-23 07:05:06
1082	2018-09-24 11:39:09
1082	2018-09-25 09:34:43
1082	2018-09-25 10:44:00
1082	2018-09-26 07:12:17
1082	2018-09-27 12:59:52
1082	2018-09-28 10:28:25
1082	2018-09-29 10:10:39
1082	2018-09-30 09:21:56
1082	2018-10-02 11:38:05
1082	2018-10-03 09:26:41
1082	2018-10-03 18:50:03
1082	2018-10-03 19:06:36
1082	2018-10-03 19:10:53
1082	2018-10-03 19:13:28
1082	2018-10-03 19:27:36
1082	2018-10-04 06:30:09
1082	2018-10-04 08:02:35
1082	2018-10-05 10:17:00
1082	2018-10-09 09:13:08
1082	2018-10-10 09:04:06
1082	2018-10-11 08:31:49
1082	2018-10-11 11:10:55
1082	2018-10-12 10:46:25
1082	2018-10-14 08:50:42
1082	2018-10-14 08:53:27
1082	2018-10-15 10:15:48
1082	2018-10-16 08:24:06
1082	2018-10-17 08:50:24
1082	2018-10-17 20:07:32
1082	2018-10-19 11:10:15
1082	2018-10-20 09:32:56
1082	2018-10-21 07:11:11
1082	2018-10-21 11:52:53
1082	2018-10-22 07:07:25
1082	2018-10-22 08:37:28
1082	2018-10-23 09:18:59
1082	2018-10-24 07:26:55
1082	2018-10-24 13:16:01
1082	2018-10-25 10:01:45
1082	2018-10-26 10:39:21
1082	2018-10-26 10:39:21
1082	2018-10-26 10:43:13
1082	2018-10-26 10:43:13
1082	2018-10-27 10:07:51
1082	2018-10-28 10:27:38
1082	2018-10-29 08:46:24
1082	2018-10-29 12:15:16
1082	2018-10-30 09:20:16
1082	2018-10-31 10:51:34
1082	2018-11-02 11:49:28
1082	2018-11-03 11:20:12
1082	2018-11-03 13:10:41
1082	2018-11-04 07:44:55
1082	2018-11-05 17:08:00
1082	2018-11-06 08:11:23
1082	2018-11-08 08:05:19
1082	2018-11-08 10:59:31
1082	2018-11-09 09:26:43
1082	2018-11-10 08:24:13
1082	2018-11-11 07:30:23
1082	2018-11-12 08:00:51
1082	2018-11-13 09:55:57
1082	2018-11-15 09:07:54
1082	2018-11-16 06:57:37
1082	2018-11-18 07:17:44
1082	2018-11-18 08:28:29
1082	2018-11-19 08:15:33
1082	2018-11-20 10:10:08
1082	2018-11-21 09:42:14
1082	2018-11-24 05:34:47
1082	2018-11-24 10:47:59
1082	2018-11-25 08:29:48
1082	2018-11-26 08:33:33
1082	2018-11-26 09:55:56
1082	2018-11-27 06:45:11
1082	2018-11-27 07:42:37
1082	2018-11-28 10:43:56
1082	2018-11-30 10:20:26
1082	2018-12-01 10:08:50
1082	2018-12-02 08:51:05
1082	2018-12-03 07:50:06
1082	2018-12-04 13:03:55
1082	2018-12-05 08:22:07
1082	2018-12-06 10:15:45
1082	2018-12-06 10:18:18
1082	2018-12-07 10:05:21
1082	2018-12-08 10:10:33
1082	2018-12-09 09:04:08
1082	2018-12-10 14:34:22
1082	2018-12-11 07:28:00
1082	2018-12-11 07:29:01
1082	2018-12-11 08:07:34
1082	2018-12-12 09:04:51
1082	2018-12-12 09:24:05
1082	2018-12-12 09:25:00
1082	2018-12-13 08:32:41
1082	2018-12-14 11:25:14
1082	2018-12-14 11:28:12
1082	2018-12-15 08:07:09
1082	2018-12-15 08:08:19
1082	2018-12-16 09:06:17
1082	2018-12-17 08:01:21
1082	2018-12-17 09:15:36
1082	2018-12-18 07:35:29
1082	2018-12-20 08:34:01
1082	2018-12-21 11:25:33
1082	2018-12-22 09:03:20
1082	2018-12-22 18:19:28
1082	2018-12-23 08:53:06
1082	2018-12-23 08:54:43
1082	2018-12-29 08:05:09
1082	2018-12-30 07:02:20
1082	2018-12-31 05:56:41
1082	2019-01-01 10:44:12
1082	2019-01-03 11:02:57
1082	2019-01-03 22:56:46
1082	2019-01-04 21:48:04
1082	2019-01-04 22:09:39
1082	2019-01-05 13:37:57
1082	2019-01-05 13:37:57
1082	2019-01-06 07:28:30
1082	2019-01-06 09:27:14
1082	2019-01-06 11:50:39
1082	2019-01-06 12:22:02
1082	2019-01-07 11:23:01
1082	2019-01-08 08:55:02
1082	2019-01-08 08:55:02
1082	2019-01-09 09:00:26
1082	2019-01-09 09:00:26
1082	2019-01-09 09:00:26
1082	2019-01-10 08:19:28
1082	2019-01-11 07:48:34
1082	2019-01-12 09:05:50
1082	2019-01-12 09:05:50
1082	2019-01-14 08:52:37
1082	2019-01-15 11:14:04
1082	2019-01-16 07:25:40
1082	2019-01-17 05:35:43
1082	2019-01-17 07:37:27
1082	2019-01-17 08:37:59
1082	2019-01-17 08:56:15
1082	2019-01-18 07:34:18
1082	2019-01-19 07:15:04
1082	2019-01-20 08:14:12
1082	2019-01-21 08:19:35
1082	2019-01-22 07:51:24
1082	2019-01-23 11:13:32
1082	2019-01-24 08:51:48
1082	2019-01-26 10:22:52
1082	2019-01-26 12:55:13
1082	2019-01-27 08:58:35
1082	2019-01-28 10:39:19
1082	2019-01-29 10:36:14
1082	2019-01-30 09:57:00
1082	2019-01-31 07:54:14
1082	2019-02-01 09:41:30
1082	2019-02-02 07:53:32
1082	2019-02-02 08:28:11
1082	2019-02-06 10:33:51
1082	2019-02-07 09:33:08
1082	2019-02-07 09:39:55
1082	2019-02-08 09:53:02
1082	2019-02-09 11:12:41
1082	2019-02-10 08:14:13
1082	2019-02-11 12:44:26
1082	2019-02-12 06:25:31
1082	2019-02-12 06:29:31
1082	2019-02-13 07:21:38
1082	2019-02-14 11:41:21
1082	2019-02-15 07:37:06
1082	2019-02-16 08:14:59
1082	2019-02-17 06:33:05
1082	2019-02-18 10:48:54
1082	2019-02-19 14:32:28
1082	2019-02-20 08:54:32
1082	2019-02-21 08:50:03
1082	2019-02-22 09:14:22
1082	2019-02-23 09:20:17
1091	2018-09-14 12:44:36
1091	2018-09-14 17:37:13
1091	2018-09-15 10:50:03
1091	2018-09-16 07:26:21
1091	2018-09-16 11:00:28
1091	2018-09-16 17:31:57
1091	2018-09-17 01:36:37
1091	2018-09-17 10:04:36
1091	2018-09-17 15:10:27
1091	2018-09-18 09:28:37
1091	2018-09-19 14:20:41
1091	2018-09-20 10:20:46
1091	2018-09-22 05:28:16
1091	2018-09-22 11:42:09
1091	2018-09-23 12:56:23
1091	2018-09-24 11:16:43
1091	2018-09-25 11:21:17
1091	2018-09-26 11:03:09
1091	2018-09-27 11:53:14
1091	2018-09-28 11:33:47
1091	2018-09-29 12:09:22
1091	2018-09-30 10:50:25
1091	2018-10-01 08:46:39
1091	2018-10-02 08:13:12
1091	2018-10-03 08:56:35
1091	2018-10-04 09:55:35
1091	2018-10-04 23:21:52
1091	2018-10-05 10:05:34
1091	2018-10-06 02:08:36
1091	2018-10-06 11:25:23
1091	2018-10-07 11:03:21
1091	2018-10-08 00:43:12
1091	2018-10-08 11:54:33
1091	2018-10-09 01:31:45
1091	2018-10-09 09:02:04
1091	2018-10-10 01:44:46
1091	2018-10-10 10:33:13
1091	2018-10-13 11:02:06
1091	2018-10-14 10:12:20
1091	2018-10-17 11:09:41
1091	2018-10-17 20:03:10
1091	2018-10-19 10:56:34
1091	2018-10-21 10:13:04
1091	2018-10-22 10:32:36
1091	2018-10-23 10:16:31
1091	2018-10-24 18:11:27
1091	2018-10-25 11:02:58
1091	2018-10-26 11:35:07
1091	2018-10-26 11:35:07
1091	2018-10-27 11:18:33
1091	2018-11-03 11:27:42
1091	2018-11-04 08:45:13
1091	2018-11-04 22:34:56
1091	2018-11-05 10:11:20
1091	2018-11-05 20:05:50
1091	2018-11-06 05:54:58
1091	2018-11-07 08:09:52
1091	2018-11-07 11:05:05
1091	2018-11-08 11:41:00
1091	2018-11-09 08:00:44
1091	2018-11-09 10:40:54
1091	2018-11-10 08:26:05
1091	2018-11-11 00:41:48
1091	2018-11-11 10:07:54
1091	2018-11-12 11:35:56
1091	2018-11-12 23:16:03
1091	2018-11-13 10:15:17
1091	2018-11-14 11:43:18
1091	2018-11-15 06:48:59
1091	2018-11-15 09:36:42
1091	2018-11-16 15:24:13
1091	2018-11-17 09:57:49
1091	2018-11-18 06:53:53
1091	2018-11-20 07:12:16
1091	2018-11-20 07:12:29
1091	2018-11-21 10:02:38
1091	2018-11-22 11:35:49
1091	2018-11-24 10:37:29
1091	2018-11-25 10:27:27
1091	2018-11-26 10:53:19
1091	2018-11-27 09:48:30
1091	2018-11-28 10:24:19
1091	2018-11-29 09:53:08
1091	2018-12-01 07:18:39
1091	2018-12-01 11:33:15
1091	2018-12-02 10:29:12
1091	2018-12-03 12:09:33
1091	2018-12-03 23:49:34
1091	2018-12-06 10:27:51
1091	2018-12-06 22:14:06
1091	2018-12-07 00:31:21
1091	2018-12-07 02:27:08
1091	2018-12-07 08:05:21
1091	2018-12-07 11:57:27
1091	2018-12-08 12:11:03
1091	2018-12-09 09:56:27
1091	2018-12-09 22:16:21
1091	2018-12-11 09:23:54
1091	2018-12-12 10:59:23
1091	2018-12-13 10:07:39
1091	2018-12-14 10:01:06
1091	2018-12-15 10:25:15
1091	2018-12-16 00:16:25
1091	2018-12-17 07:30:53
1091	2018-12-18 11:06:04
1091	2018-12-19 08:29:43
1091	2018-12-21 11:18:33
1091	2018-12-22 10:34:55
1091	2018-12-23 07:29:09
1091	2018-12-24 10:03:15
1091	2018-12-26 09:53:21
1091	2018-12-27 09:59:41
1091	2018-12-28 10:45:28
1091	2018-12-29 11:26:36
1091	2018-12-30 11:19:32
1091	2018-12-31 10:52:45
1091	2019-01-01 08:50:52
1091	2019-01-02 11:39:28
1091	2019-01-04 15:10:58
1091	2019-01-06 12:24:45
1091	2019-01-07 16:35:59
1091	2019-01-08 10:27:30
1091	2019-01-08 10:27:30
1091	2019-01-09 10:47:44
1091	2019-01-09 10:47:44
1091	2019-01-09 10:47:44
1091	2019-01-10 10:50:10
1091	2019-01-11 11:06:57
1091	2019-01-13 10:58:15
1091	2019-01-13 10:58:15
1091	2019-01-13 10:58:15
1091	2019-01-14 11:59:09
1091	2019-01-15 10:51:39
1091	2019-01-17 10:58:41
1091	2019-01-18 07:02:20
1091	2019-01-19 09:52:43
1091	2019-01-22 11:47:09
1091	2019-01-23 08:33:58
1091	2019-01-23 10:37:09
1091	2019-01-27 10:44:34
1091	2019-01-28 09:20:10
1091	2019-01-28 11:00:00
1091	2019-01-30 09:52:55
1091	2019-01-31 11:21:45
1091	2019-02-01 11:01:06
1091	2019-02-02 11:39:33
1091	2019-02-03 08:48:29
1091	2019-02-04 00:04:23
1091	2019-02-04 12:31:39
1091	2019-02-05 08:04:12
1091	2019-02-05 10:29:10
1091	2019-02-06 10:02:53
1091	2019-02-08 08:03:45
1091	2019-02-08 16:58:16
1091	2019-02-09 11:05:57
1091	2019-02-10 12:15:40
1091	2019-02-11 11:41:00
1091	2019-02-12 10:33:12
1091	2019-02-13 09:12:04
1091	2019-02-15 11:12:32
1091	2019-02-15 12:34:16
1091	2019-02-16 11:22:36
1091	2019-02-17 05:18:29
1091	2019-02-17 10:06:45
1091	2019-02-20 07:50:54
1091	2019-02-22 11:16:12
1091	2019-02-26 09:53:57
1091	2019-02-28 16:27:35
1091	2019-03-01 07:13:58
1091	2019-03-01 14:43:02
1091	2019-03-02 05:03:23
1091	2019-03-03 11:20:00
1091	2019-03-04 11:36:33
1091	2019-03-05 12:41:12
1091	2019-03-05 20:05:13
1091	2019-03-06 11:51:56
1091	2019-03-07 10:51:28
1091	2019-03-09 10:38:00
1091	2019-03-11 11:45:57
1095	2018-09-17 08:12:35
1095	2018-09-17 11:35:26
1095	2018-09-17 18:18:02
1095	2018-09-17 21:09:45
1095	2018-09-18 04:35:31
1095	2018-09-18 11:02:50
1095	2018-09-18 21:38:41
1095	2018-09-19 05:27:07
1095	2018-09-19 05:28:14
1095	2018-09-19 05:29:13
1095	2018-09-20 05:50:09
1095	2018-09-20 08:54:45
1095	2018-09-20 08:55:36
1095	2018-09-21 07:16:07
1095	2018-09-22 07:28:46
1095	2018-09-23 08:32:25
1095	2018-09-24 08:08:52
1095	2018-09-25 07:49:45
1095	2018-09-25 10:30:58
1095	2018-09-26 08:53:26
1095	2018-09-27 07:00:38
1095	2018-09-28 07:18:40
1095	2018-09-29 05:54:40
1095	2018-09-30 07:47:39
1095	2018-09-30 11:05:20
1095	2018-09-30 11:24:44
1095	2018-10-01 06:37:09
1095	2018-10-01 08:31:02
1095	2018-10-01 10:23:27
1095	2018-10-02 07:00:45
1095	2018-10-03 04:36:12
1095	2018-10-03 06:28:28
1095	2018-10-03 10:52:22
1095	2018-10-04 04:40:13
1095	2018-10-04 08:27:36
1095	2018-10-05 05:29:09
1095	2018-10-05 14:09:12
1095	2018-10-06 05:20:40
1095	2018-10-06 05:21:48
1095	2018-10-07 05:17:22
1095	2018-10-07 06:35:20
1095	2018-10-07 21:47:54
1095	2018-10-08 06:51:20
1095	2018-10-09 06:56:08
1095	2018-10-10 05:37:30
1095	2018-10-10 15:35:39
1095	2018-10-10 16:04:55
1095	2018-10-11 05:32:48
1095	2018-10-12 05:38:44
1095	2018-10-13 05:40:42
1095	2018-10-13 05:47:22
1095	2018-10-13 07:06:07
1095	2018-10-14 05:25:24
1095	2018-10-14 12:38:08
1095	2018-10-14 12:38:59
1095	2018-10-14 14:06:00
1095	2018-10-15 04:24:38
1095	2018-10-16 07:45:44
1095	2018-10-16 21:07:01
1095	2018-10-17 05:38:14
1095	2018-10-17 05:39:37
1095	2018-10-18 05:26:49
1095	2018-10-18 06:36:54
1095	2018-10-20 05:51:54
1095	2018-10-21 05:32:38
1095	2018-10-23 15:11:59
1095	2018-10-24 05:20:04
1095	2018-10-24 06:15:37
1095	2018-10-25 06:06:04
1095	2018-10-26 06:02:13
1095	2018-10-29 07:34:30
1095	2018-10-30 06:21:47
1095	2018-10-31 07:50:08
1095	2018-10-31 23:13:58
1095	2018-11-01 22:28:47
1095	2018-11-01 22:39:20
1095	2018-11-05 16:35:57
1095	2018-11-07 03:05:48
1095	2018-11-07 04:01:13
1095	2018-11-10 22:46:01
1095	2018-11-11 03:11:59
1095	2018-11-11 06:29:41
1095	2018-11-11 08:26:12
1095	2018-11-12 05:58:47
1095	2018-11-12 07:57:23
1095	2018-11-13 05:23:06
1095	2018-11-13 06:52:14
1095	2018-11-14 03:20:56
1095	2018-11-14 04:45:41
1095	2018-11-15 06:17:50
1095	2018-11-15 06:19:25
1095	2018-11-17 05:34:30
1095	2018-11-17 06:10:46
1095	2018-11-18 03:33:11
1095	2018-11-18 07:23:01
1095	2018-11-18 23:30:15
1095	2018-11-19 03:51:58
1095	2018-11-19 06:09:12
1095	2018-11-19 09:21:53
1095	2018-11-20 03:37:46
1095	2018-11-20 06:42:36
1095	2018-11-21 07:57:59
1095	2018-11-25 07:53:42
1095	2018-11-25 16:26:43
1095	2018-11-28 06:22:43
1095	2018-11-29 05:28:39
1095	2018-12-01 11:16:07
1095	2018-12-02 20:15:54
1095	2018-12-03 03:21:16
1095	2018-12-06 17:35:08
1095	2018-12-06 17:53:28
1095	2018-12-08 06:30:33
1095	2018-12-08 11:24:28
1095	2018-12-09 22:28:57
1095	2018-12-10 03:33:13
1095	2018-12-10 06:32:56
1095	2018-12-10 18:37:55
1095	2018-12-10 20:10:06
1095	2018-12-11 03:54:26
1095	2018-12-11 16:18:48
1095	2018-12-12 05:12:58
1095	2018-12-13 04:58:18
1095	2018-12-13 05:41:16
1095	2018-12-13 17:24:21
1095	2018-12-13 17:25:14
1095	2018-12-15 08:03:21
1095	2018-12-19 19:49:14
1095	2018-12-20 21:28:56
1095	2018-12-22 19:52:29
1095	2018-12-24 06:29:12
1095	2018-12-25 10:41:48
1095	2018-12-26 21:19:27
1095	2018-12-27 06:21:55
1095	2018-12-29 13:55:29
1095	2018-12-30 05:58:13
1095	2019-01-02 07:41:05
1095	2019-01-04 11:51:58
1095	2019-01-07 00:16:41
1095	2019-01-07 06:55:13
1095	2019-01-10 02:58:04
1095	2019-01-10 02:58:04
1095	2019-01-10 02:58:04
1095	2019-01-13 03:03:43
1095	2019-01-13 03:03:43
1095	2019-01-13 14:17:22
1095	2019-01-13 14:17:22
1095	2019-01-13 14:17:22
1095	2019-01-16 03:10:48
1095	2019-01-17 13:20:08
1095	2019-01-18 08:18:21
1095	2019-01-19 06:06:57
1095	2019-01-19 06:33:37
1095	2019-01-20 07:15:35
1095	2019-01-22 03:17:39
1095	2019-01-22 04:54:08
1095	2019-01-22 20:22:15
1095	2019-01-23 03:03:00
1095	2019-01-23 06:42:13
1095	2019-01-23 07:08:55
1095	2019-01-24 05:27:25
1095	2019-01-27 06:00:15
1095	2019-01-28 05:27:45
1095	2019-01-29 03:09:20
1095	2019-01-29 05:35:16
1095	2019-01-29 18:10:00
1095	2019-01-30 10:23:34
1095	2019-02-01 04:28:25
1095	2019-02-02 06:31:26
1095	2019-02-08 07:23:32
1095	2019-02-10 06:07:28
1095	2019-02-13 03:06:38
1095	2019-02-15 10:21:39
1095	2019-02-18 03:12:39
1095	2019-02-23 07:58:46
1095	2019-02-25 12:42:31
1095	2019-03-03 13:50:38
1095	2019-03-04 12:24:40
1095	2019-03-05 18:58:38
1095	2019-03-06 03:40:58
1095	2019-03-06 14:10:54
1095	2019-03-08 04:46:45
1095	2019-03-08 06:37:53
1095	2019-03-09 04:54:54
1095	2019-03-09 07:38:37
1095	2019-03-10 08:17:27
1095	2019-03-11 06:44:59
1095	2019-03-12 03:15:15
1095	2019-03-12 12:01:31
1095	2019-03-13 05:15:49
1095	2019-03-13 08:59:41
1095	2019-03-13 22:34:35
1095	2019-03-14 06:59:17
1095	2019-03-14 09:48:18
1095	2019-03-14 18:49:06
1095	2019-03-15 06:48:31
1095	2019-03-15 08:38:46
1100	2018-09-19 09:43:49
1100	2018-09-19 09:45:11
1100	2018-09-20 08:00:00
1100	2018-09-20 08:00:59
1100	2018-09-20 21:55:15
1100	2018-09-20 21:56:23
1100	2018-09-20 21:57:25
1100	2018-09-21 08:30:40
1100	2018-09-21 08:31:42
1100	2018-09-22 07:10:37
1100	2018-09-23 07:58:25
1100	2018-09-23 07:59:31
1100	2018-09-23 08:44:54
1100	2018-09-23 22:12:40
1100	2018-09-23 22:13:40
1100	2018-09-23 22:14:49
1100	2018-09-24 05:33:07
1100	2018-09-25 05:38:36
1100	2018-09-25 05:39:49
1100	2018-09-26 06:41:58
1100	2018-09-26 06:42:58
1100	2018-09-27 08:04:37
1100	2018-09-27 08:05:48
1100	2018-09-28 07:47:48
1100	2018-09-28 17:41:28
1100	2018-09-28 17:42:41
1100	2018-09-29 09:49:29
1100	2018-09-30 08:39:02
1100	2018-09-30 08:40:09
1100	2018-09-30 16:26:24
1100	2018-09-30 16:28:44
1100	2018-09-30 16:37:57
1100	2018-09-30 21:56:13
1100	2018-10-01 05:34:49
1100	2018-10-02 07:37:28
1100	2018-10-02 07:38:29
1100	2018-10-02 09:05:30
1100	2018-10-03 05:27:30
1100	2018-10-03 18:34:26
1100	2018-10-05 05:30:38
1100	2018-10-06 07:16:29
1100	2018-10-06 07:17:33
1100	2018-10-07 06:22:50
1100	2018-10-08 05:30:56
1100	2018-10-09 08:52:55
1100	2018-10-10 05:28:23
1100	2018-10-11 07:43:10
1100	2018-10-11 22:36:32
1100	2018-10-12 07:43:37
1100	2018-10-13 08:40:37
1100	2018-10-13 08:41:39
1100	2018-10-14 09:04:54
1100	2018-10-15 05:33:58
1100	2018-10-15 05:35:08
1100	2018-10-15 05:36:09
1100	2018-10-16 05:36:47
1100	2018-10-16 05:38:06
1100	2018-10-17 05:31:46
1100	2018-10-18 07:28:51
1100	2018-10-18 07:29:52
1100	2018-10-19 07:02:15
1100	2018-10-19 07:39:56
1100	2018-10-19 07:40:56
1100	2018-10-20 07:47:50
1100	2018-10-20 07:48:49
1100	2018-10-20 08:26:12
1100	2018-10-21 07:43:39
1100	2018-10-22 05:30:43
1100	2018-10-23 05:31:43
1100	2018-10-23 05:32:46
1100	2018-10-23 17:16:03
1100	2018-10-24 09:29:47
1100	2018-10-24 09:43:14
1100	2018-10-25 08:47:17
1100	2018-10-25 08:48:34
1100	2018-10-28 07:56:13
1100	2018-10-29 07:34:40
1100	2018-10-29 07:35:44
1100	2018-10-30 08:54:02
1100	2018-11-02 08:03:25
1100	2018-11-04 06:34:37
1100	2018-11-04 06:35:38
1100	2018-11-05 08:12:48
1100	2018-11-06 07:52:26
1100	2018-11-07 06:10:48
1100	2018-11-08 08:25:06
1100	2018-11-10 08:17:02
1100	2018-11-11 07:53:43
1100	2018-11-12 09:00:15
1100	2018-11-14 06:49:44
1100	2018-11-15 06:33:48
1100	2018-11-16 07:26:53
1100	2018-11-17 06:45:07
1100	2018-11-17 09:16:09
1100	2018-11-18 07:00:12
1100	2018-11-19 08:15:40
1100	2018-11-19 08:16:48
1100	2018-11-20 08:47:36
1100	2018-11-21 05:23:42
1100	2018-11-22 10:21:02
1100	2018-11-23 10:30:47
1100	2018-11-27 06:58:32
1100	2018-11-28 06:55:50
1100	2018-11-29 07:03:11
1100	2018-12-01 07:19:30
[truncated: 856 more rows]

## Sheet: pill bottle
study ID	date
1001	2018-05-29 07:23:32
1001	2018-05-29 07:38:09
1001	2018-05-29 11:46:42
1001	2018-05-29 12:13:09
1001	2018-05-29 14:42:38
1001	2018-05-29 15:22:38
1001	2018-05-29 17:54:34
1001	2018-05-29 17:54:41
1001	2018-05-29 20:45:24
1001	2018-05-29 21:08:55
1001	2018-05-29 22:20:14
1001	2018-05-29 22:20:29
1001	2018-05-30 10:48:37
1001	2018-05-30 10:48:45
1001	2018-05-30 18:00:58
1001	2018-05-30 18:01:00
1001	2018-05-30 20:12:24
1001	2018-05-30 20:12:27
1001	2018-05-31 02:32:51
1001	2018-05-31 02:32:55
1001	2018-05-31 13:36:05
1001	2018-05-31 13:36:39
1001	2018-05-31 14:16:53
1001	2018-05-31 14:18:00
1001	2018-05-31 17:10:44
1001	2018-06-01 08:00:48
1001	2018-06-01 09:51:51
1001	2018-06-11 17:49:44
1001	2018-06-11 17:49:48
1001	2018-06-11 19:50:39
1001	2018-06-12 22:54:32
1001	2018-06-12 22:54:40
1001	2018-06-13 09:00:22
1001	2018-06-13 23:48:04
1001	2018-06-13 23:48:08
1001	2018-06-14 09:42:52
1001	2018-06-14 09:42:59
1001	2018-06-17 15:00:54
1001	2018-06-19 15:42:59
1001	2018-06-19 15:43:04
1001	2018-06-20 09:00:36
1001	2018-06-20 09:00:46
1001	2018-06-21 01:01:16
1001	2018-06-21 01:01:21
1001	2018-06-21 19:19:25
1001	2018-06-21 19:19:31
1001	2018-06-22 10:17:23
1001	2018-06-27 22:04:45
1001	2018-06-27 22:04:57
1001	2018-06-28 10:36:54
1001	2018-06-28 10:37:02
1001	2018-06-28 18:16:03
1001	2018-06-28 18:16:07
1001	2018-08-28 13:32:24
1001	2018-08-28 13:32:39
1001	2018-08-28 22:00:47
1001	2018-08-28 22:02:00
1001	2018-08-29 02:04:16
1001	2018-08-29 02:04:16
1001	2018-08-29 02:04:17
1001	2018-08-29 02:05:09
1001	2018-09-03 00:22:15
1001	2018-09-03 00:22:34
1001	2018-09-06 09:00:57
1001	2018-09-06 09:01:01
1001	2018-09-06 15:00:52
1001	2018-09-06 15:00:52
1001	2018-09-06 15:00:55
1001	2018-09-06 15:00:55
1001	2018-09-07 22:00:30
1001	2018-09-07 22:00:39
1001	2018-09-09 22:01:15
1001	2018-09-09 22:01:21
1001	2018-09-10 22:00:34
1001	2018-09-10 22:00:51
1001	2018-09-12 22:00:40
1001	2018-09-12 22:00:47
1001	2018-09-15 09:00:26
1001	2018-09-15 09:00:33
1001	2018-09-16 09:01:13
1001	2018-09-16 09:01:17
1001	2018-09-17 09:00:40
1001	2018-09-17 09:00:44
1001	2018-09-17 22:00:32
1001	2018-09-17 22:00:41
1001	2018-09-18 09:01:02
1001	2018-09-18 09:01:09
1001	2018-09-18 22:00:21
1001	2018-09-18 22:00:32
1001	2018-09-19 09:00:59
1001	2018-09-19 09:01:11
1001	2018-09-19 22:00:27
1001	2018-09-19 22:00:32
1001	2018-09-21 09:01:01
1001	2018-09-21 09:01:09
1001	2018-09-21 22:00:29
1001	2018-09-21 22:00:44
1001	2018-09-22 15:00:21
1001	2018-09-22 15:00:43
1001	2018-09-24 09:01:24
1001	2018-09-24 09:01:31
1001	2018-09-25 09:00:21
1001	2018-09-25 09:00:58
1001	2018-09-25 15:01:29
1001	2018-09-25 15:01:37
1001	2018-09-26 09:00:25
1001	2018-09-26 09:00:31
1001	2018-09-27 09:00:30
1001	2018-09-27 09:00:43
1001	2018-09-28 09:01:50
1001	2018-09-28 09:01:56
1001	2018-09-28 22:00:19
1001	2018-09-28 22:00:27
1001	2018-09-29 09:00:26
1001	2018-09-29 09:00:32
1001	2018-09-30 09:00:43
1001	2018-09-30 15:01:23
1001	2018-10-02 09:00:48
1001	2018-10-02 09:00:58
1001	2018-10-02 15:10:27
1001	2018-10-02 15:10:32
1001	2018-10-02 22:01:30
1001	2018-10-02 22:01:38
1001	2018-10-03 09:04:19
1001	2018-10-03 09:04:26
1001	2018-10-03 22:01:34
1001	2018-10-03 22:01:40
1001	2018-10-04 09:00:45
1001	2018-10-04 09:00:53
1001	2018-10-05 22:00:21
1001	2018-10-05 22:00:29
1001	2018-10-08 09:00:47
1001	2018-10-08 09:00:54
1001	2018-10-08 22:05:39
1001	2018-10-08 22:05:46
1001	2018-10-09 15:00:44
1001	2018-10-09 15:00:51
1001	2018-10-09 22:01:59
1001	2018-10-09 22:02:18
1001	2018-10-10 09:00:16
1001	2018-10-10 09:00:21
1001	2018-10-10 15:00:16
1001	2018-10-10 15:00:22
1001	2018-10-10 22:00:31
1001	2018-10-10 22:00:31
1001	2018-10-10 22:00:37
1001	2018-10-11 09:41:46
1001	2018-10-11 09:41:51
1001	2018-10-11 15:00:30
1001	2018-10-11 15:00:34
1001	2018-10-11 22:00:25
1001	2018-10-11 22:00:29
1001	2018-10-12 09:00:27
1001	2018-10-12 09:00:32
1001	2018-10-12 22:00:33
1001	2018-10-12 22:00:37
1001	2018-10-13 15:00:21
1001	2018-10-13 15:00:25
1001	2018-10-15 09:00:35
1001	2018-10-15 09:01:04
1001	2018-10-15 22:00:40
1001	2018-10-15 22:00:46
1001	2018-10-18 09:25:13
1001	2018-10-18 09:25:16
1001	2018-10-18 22:00:24
1001	2018-10-18 22:00:29
1001	2018-10-19 09:44:53
1001	2018-10-19 09:44:58
1001	2018-10-19 22:00:50
1001	2018-10-19 22:01:00
1001	2018-10-20 10:57:34
1001	2018-10-20 10:57:38
1001	2018-10-20 15:00:20
1001	2018-10-20 15:00:25
1001	2018-10-20 22:00:31
1001	2018-10-20 22:00:36
1001	2018-10-21 22:00:42
1001	2018-10-21 22:00:49
1001	2018-10-22 09:00:17
1001	2018-10-22 09:00:25
1001	2018-10-22 22:00:29
1001	2018-10-22 22:00:32
1001	2018-10-23 09:00:15
1001	2018-10-23 09:00:18
1001	2018-10-23 22:15:58
1001	2018-10-23 22:16:05
1001	2018-10-24 09:00:35
1001	2018-10-25 09:01:09
1001	2018-11-24 14:36:58
1016	2018-06-12 09:31:00
1016	2018-06-12 09:31:03
1016	2018-06-12 21:12:34
1016	2018-06-12 21:12:39
1016	2018-06-13 09:04:46
1016	2018-06-13 09:04:50
1016	2018-06-14 08:23:13
1016	2018-06-14 08:23:19
1016	2018-06-15 09:11:09
1016	2018-06-15 09:11:26
1016	2018-06-17 21:11:20
1016	2018-06-17 21:11:25
1016	2018-06-19 09:01:04
1016	2018-06-19 09:01:11
1016	2018-06-21 21:01:16
1016	2018-06-21 21:01:20
1016	2018-06-23 21:00:37
1016	2018-06-23 21:00:46
1016	2018-06-24 21:00:54
1016	2018-06-24 21:00:58
1016	2018-06-25 21:00:55
1016	2018-06-25 21:00:55
1016	2018-06-25 21:00:55
1016	2018-06-25 21:00:58
1016	2018-06-25 21:01:02
1016	2018-06-26 09:00:46
1016	2018-06-26 09:00:56
1016	2018-06-26 09:01:24
1016	2018-06-26 09:01:48
1016	2018-06-27 09:00:56
1016	2018-06-27 09:01:02
1016	2018-06-27 09:02:14
1016	2018-06-27 09:02:21
1016	2018-06-27 20:21:34
1016	2018-06-27 20:21:58
1016	2018-06-27 20:26:47
1016	2018-06-27 20:27:10
1016	2018-06-28 08:54:00
1016	2018-06-28 08:54:01
1016	2018-06-28 08:54:07
1016	2018-06-28 08:54:39
1016	2018-06-28 14:29:57
1016	2018-06-28 14:31:20
1016	2018-06-28 22:08:44
1016	2018-06-28 22:09:04
1016	2018-06-28 22:09:43
1016	2018-06-28 22:09:49
1016	2018-06-29 09:00:27
1016	2018-06-29 09:00:32
1016	2018-06-29 10:24:08
1016	2018-06-29 10:24:29
1016	2018-06-29 15:42:33
1016	2018-06-29 15:42:42
1016	2018-06-29 18:46:11
1016	2018-06-29 18:46:38
1016	2018-06-29 20:18:17
1016	2018-06-29 20:18:24
1016	2018-06-29 22:05:59
1016	2018-06-29 22:06:30
1016	2018-06-30 09:01:26
1016	2018-06-30 09:01:33
1016	2018-07-01 09:00:30
1016	2018-07-01 09:00:35
1016	2018-07-03 09:00:35
1016	2018-07-03 09:00:40
1016	2018-07-05 09:02:25
1016	2018-07-05 09:02:35
1016	2018-07-05 09:02:36
1016	2018-07-05 09:02:39
1016	2018-07-06 09:03:19
1016	2018-07-06 09:03:26
1016	2018-07-06 21:00:43
1016	2018-07-06 21:00:46
1016	2018-07-07 00:26:33
1016	2018-07-07 00:26:39
1016	2018-07-07 09:00:30
1016	2018-07-07 09:00:30
1016	2018-07-07 09:00:30
1016	2018-07-07 09:00:32
1016	2018-07-07 09:00:33
1016	2018-07-08 21:00:23
1016	2018-07-08 21:00:25
1016	2018-07-08 21:00:25
1016	2018-07-08 21:00:25
1016	2018-07-08 21:00:26
1016	2018-07-08 21:00:26
1016	2018-07-09 07:23:42
1016	2018-07-09 07:24:56
1016	2018-07-09 08:27:06
1016	2018-07-09 08:27:06
1016	2018-07-09 08:27:13
1016	2018-07-09 08:27:13
1016	2018-07-09 09:09:51
1016	2018-07-09 09:09:57
1016	2018-07-09 21:39:47
1016	2018-07-09 21:39:48
1016	2018-07-09 21:39:49
1016	2018-07-09 21:39:49
1016	2018-07-09 21:39:50
1016	2018-07-09 21:39:54
1016	2018-07-10 09:26:47
1016	2018-07-10 09:26:49
1016	2018-07-10 21:00:20
1016	2018-07-10 21:00:22
1016	2018-07-12 11:22:55
1016	2018-07-12 11:23:09
1016	2018-07-12 21:01:28
1016	2018-07-12 21:04:33
1016	2018-07-12 22:29:59
1016	2018-07-12 22:30:21
1016	2018-07-12 22:39:10
1016	2018-07-12 22:39:11
1016	2018-07-12 22:39:49
1016	2018-07-13 09:00:59
1016	2018-07-13 09:01:00
1016	2018-07-13 09:01:00
1016	2018-07-13 09:01:04
1016	2018-07-13 21:16:36
1016	2018-07-13 21:16:41
1016	2018-07-14 09:40:30
1016	2018-07-14 09:40:31
1016	2018-07-14 09:40:33
1016	2018-07-14 09:40:38
1016	2018-07-15 10:51:37
1016	2018-07-15 10:51:38
1016	2018-07-15 10:51:41
1016	2018-07-15 10:51:43
1016	2018-07-15 10:51:43
1016	2018-07-15 21:07:05
1016	2018-07-15 21:07:07
1016	2018-07-15 21:07:07
1016	2018-07-15 21:07:08
1016	2018-07-15 21:07:12
1016	2018-07-16 09:56:14
1016	2018-07-16 09:56:14
1016	2018-07-16 09:56:17
1016	2018-07-16 09:56:37
1016	2018-07-16 10:04:20
1016	2018-07-16 10:04:37
1016	2018-07-17 10:00:06
1016	2018-07-17 10:00:10
1016	2018-07-17 12:41:57
1016	2018-07-17 12:42:14
1016	2018-07-17 21:00:48
1016	2018-07-17 21:01:21
1016	2018-07-18 11:31:02
1016	2018-07-18 11:31:02
1016	2018-07-18 11:31:05
1016	2018-07-18 11:31:50
1016	2018-07-18 19:13:23
1016	2018-07-18 19:13:32
1016	2018-07-18 21:31:48
1016	2018-07-18 21:31:54
1016	2018-07-19 09:32:45
1016	2018-07-19 09:34:52
1016	2018-07-19 10:20:28
1016	2018-07-19 10:20:45
1016	2018-07-19 19:19:37
1016	2018-07-19 19:19:37
1016	2018-07-19 19:20:06
1016	2018-07-19 19:28:01
1016	2018-07-19 19:28:02
1016	2018-07-19 19:28:03
1016	2018-07-19 19:28:03
1016	2018-07-19 19:28:07
1016	2018-07-19 19:28:07
1016	2018-07-19 19:28:09
1016	2018-07-19 19:28:12
1016	2018-07-19 19:28:20
1016	2018-07-19 22:12:31
1016	2018-07-19 22:12:43
1016	2018-07-20 21:59:33
1016	2018-07-20 21:59:35
1016	2018-07-23 09:00:14
1016	2018-07-23 09:00:14
1016	2018-07-23 09:00:15
1016	2018-07-23 09:00:21
1016	2018-07-23 09:00:22
1016	2018-07-24 07:39:35
1016	2018-07-26 09:01:05
1016	2018-07-26 20:49:53
1016	2018-07-26 20:50:30
1016	2018-07-26 20:50:55
1016	2018-07-26 20:52:40
1016	2018-07-27 21:23:01
1016	2018-07-27 21:23:10
1016	2018-07-28 13:53:36
1016	2018-07-28 13:53:37
1016	2018-07-28 13:53:40
1016	2018-07-28 13:53:57
1016	2018-07-28 21:31:52
1016	2018-07-28 21:31:53
1016	2018-07-28 21:31:53
1016	2018-07-28 21:31:58
1016	2018-07-29 08:36:51
1016	2018-07-29 08:38:50
1016	2018-07-29 12:07:12
1016	2018-07-29 12:07:19
1016	2018-08-02 09:00:17
1016	2018-08-02 09:00:23
1016	2018-08-03 09:00:15
1016	2018-08-03 09:00:16
1016	2018-08-03 21:00:55
1016	2018-08-03 21:00:57
1016	2018-08-04 09:00:27
1016	2018-08-04 09:00:29
1016	2018-08-05 09:02:17
1016	2018-08-05 09:02:26
1016	2018-08-06 09:00:15
1016	2018-08-06 09:00:17
1016	2018-08-07 09:00:31
1016	2018-08-07 09:00:34
1016	2018-08-07 21:00:55
1016	2018-08-07 21:00:58
1016	2018-08-08 09:00:17
1016	2018-08-08 09:00:19
1016	2018-08-08 09:00:20
1016	2018-08-08 09:15:00
1016	2018-08-08 09:15:00
1016	2018-08-08 09:15:01
1016	2018-08-08 09:15:02
1016	2018-08-08 09:19:47
1016	2018-08-08 09:19:52
1016	2018-08-08 09:20:13
1016	2018-08-08 09:20:14
1016	2018-08-08 09:20:25
1016	2018-08-08 09:22:48
1016	2018-08-08 09:34:27
1016	2018-08-08 09:34:29
1016	2018-08-08 09:43:45
1016	2018-08-08 09:56:38
1016	2018-08-08 09:58:38
1016	2018-08-08 09:58:38
1016	2018-08-08 09:58:42
1016	2018-08-08 09:58:48
1016	2018-08-08 09:58:48
1016	2018-08-09 06:24:55
1016	2018-08-09 14:15:05
1016	2018-08-10 21:00:48
1016	2018-08-10 21:00:54
1016	2018-08-10 21:00:59
1016	2018-08-11 06:26:29
1016	2018-08-28 06:43:25
1016	2018-08-30 08:36:46
1016	2018-09-01 21:00:42
1016	2018-09-01 21:00:43
1016	2018-09-01 21:00:50
1016	2018-09-01 21:00:51
1016	2018-09-02 09:30:50
1016	2018-09-02 21:01:34
1016	2018-09-03 21:02:05
1016	2018-09-05 12:10:41
1016	2018-09-08 12:59:21
1016	2018-09-08 12:59:23
1016	2018-09-08 14:22:20
1016	2018-09-08 21:03:01
1016	2018-09-11 21:16:45
1016	2018-09-11 21:27:24
1016	2018-09-12 10:40:47
1016	2018-09-12 10:40:48
1016	2018-09-12 15:04:23
1016	2018-09-15 09:01:32
1016	2018-09-16 18:45:20
1016	2018-09-17 09:03:30
1016	2018-09-20 09:37:40
1016	2018-09-20 10:33:19
1016	2018-09-20 21:10:32
1016	2018-09-20 21:10:38
1016	2018-09-22 09:00:40
1016	2018-09-22 19:40:46
1016	2018-09-25 12:04:44
1016	2018-09-25 20:14:59
1016	2018-10-03 21:40:26
1016	2018-10-03 21:40:29
1016	2018-10-23 20:06:40
1016	2018-10-23 20:07:10
1016	2018-10-27 10:24:15
1018	2018-06-09 11:42:01
1018	2018-06-09 11:42:34
1018	2018-06-10 20:13:22
1018	2018-06-10 20:13:27
1018	2018-06-10 20:34:36
1018	2018-06-10 20:34:41
1018	2018-06-10 20:36:47
1018	2018-06-10 20:37:35
1018	2018-06-15 20:23:51
1018	2018-06-15 20:24:51
1030	2018-06-29 08:31:31
1030	2018-06-29 08:32:57
1030	2018-06-29 08:35:20
1030	2018-06-29 20:52:22
1030	2018-06-29 20:53:49
1030	2018-06-30 08:01:02
1030	2018-06-30 12:21:45
1030	2018-06-30 12:21:46
1030	2018-06-30 12:21:46
1030	2018-06-30 12:21:47
1030	2018-06-30 12:21:47
1030	2018-06-30 12:45:52
1030	2018-06-30 23:44:04
1030	2018-06-30 23:45:46
1030	2018-06-30 23:45:46
1030	2018-07-01 08:00:35
1030	2018-07-01 08:03:18
1030	2018-07-01 08:03:18
1030	2018-07-01 08:03:19
1030	2018-07-01 08:03:19
1030	2018-07-01 08:03:19
1030	2018-07-01 23:00:35
1030	2018-07-01 23:01:41
1030	2018-07-02 08:01:03
1030	2018-07-02 08:01:42
1030	2018-07-02 21:21:22
1030	2018-07-02 21:22:11
1030	2018-07-03 08:00:27
1030	2018-07-03 08:00:35
1030	2018-07-03 14:43:29
1030	2018-07-03 14:43:36
1030	2018-07-03 22:44:46
1030	2018-07-03 22:54:23
1030	2018-07-04 08:00:27
1030	2018-07-04 08:00:35
1030	2018-07-05 01:01:41
1030	2018-07-05 01:02:55
1030	2018-07-05 08:00:57
1030	2018-07-05 08:01:07
1030	2018-07-06 08:04:23
1030	2018-07-06 08:05:06
1030	2018-07-07 05:48:43
1030	2018-07-07 05:49:45
1030	2018-07-07 08:23:07
1030	2018-07-07 08:26:20
1030	2018-07-07 22:24:52
1030	2018-07-07 22:25:47
1030	2018-07-07 22:25:51
1030	2018-07-07 22:25:58
1030	2018-07-08 06:59:01
1030	2018-07-08 06:59:25
1030	2018-07-08 23:46:19
1030	2018-07-08 23:47:11
1030	2018-07-09 08:00:24
1030	2018-07-09 08:04:51
1030	2018-07-10 08:01:27
1030	2018-07-10 08:02:32
1030	2018-07-10 08:02:32
1030	2018-07-12 03:40:56
1030	2018-07-12 03:40:56
1030	2018-07-12 03:42:32
1030	2018-07-12 07:38:01
1030	2018-07-14 00:16:40
1030	2018-07-14 05:59:15
1030	2018-07-14 05:59:18
1030	2018-07-14 08:41:18
1030	2018-07-14 08:41:23
1030	2018-07-14 21:58:48
1030	2018-07-14 21:59:17
1030	2018-07-15 07:44:53
1030	2018-07-15 07:45:00
1030	2018-07-15 20:45:31
1030	2018-07-15 20:49:28
1030	2018-07-16 08:00:47
1030	2018-07-16 08:00:54
1030	2018-07-16 23:49:25
1030	2018-07-16 23:50:19
1030	2018-07-17 08:00:52
1030	2018-07-17 08:01:01
1030	2018-07-17 22:41:33
1030	2018-07-17 22:42:43
1030	2018-07-18 08:20:38
1030	2018-07-18 08:20:55
1030	2018-07-19 02:30:27
1030	2018-07-19 02:32:44
1030	2018-07-19 08:01:09
1030	2018-07-19 08:01:14
1030	2018-07-20 00:30:39
1030	2018-07-20 00:31:24
1030	2018-07-20 08:01:44
1030	2018-07-20 22:47:16
1030	2018-07-20 22:47:17
1030	2018-07-20 22:48:11
1030	2018-07-21 08:20:58
1030	2018-07-21 08:21:08
1030	2018-07-22 02:23:06
1030	2018-07-22 02:23:56
1030	2018-07-22 08:00:41
1030	2018-07-22 08:00:48
1030	2018-07-22 23:55:02
1030	2018-07-22 23:55:47
1030	2018-07-22 23:55:47
1030	2018-07-22 23:55:47
1030	2018-07-23 08:00:34
1030	2018-07-24 04:30:00
1030	2018-07-24 08:00:44
1030	2018-07-25 12:25:03
1030	2018-07-26 03:18:32
1030	2018-07-26 08:00:26
1030	2018-07-26 08:00:32
1030	2018-07-27 00:26:24
1030	2018-07-27 00:27:38
1030	2018-07-27 08:00:59
1030	2018-07-27 08:01:12
1030	2018-07-27 23:50:32
1030	2018-07-27 23:51:48
1030	2018-07-28 08:00:45
1030	2018-07-28 08:00:49
1030	2018-07-29 06:03:58
1030	2018-07-29 06:04:39
1030	2018-07-29 10:43:15
1030	2018-07-29 10:43:21
1030	2018-07-29 23:13:41
1030	2018-07-29 23:14:49
1030	2018-07-30 08:00:47
1030	2018-07-30 08:00:55
1030	2018-07-30 11:19:50
1030	2018-07-30 11:19:55
1030	2018-07-31 08:01:04
1030	2018-07-31 08:01:08
1030	2018-08-12 05:58:12
1030	2018-08-12 05:58:16
1030	2018-08-12 05:58:25
1030	2018-08-12 05:58:42
1030	2018-08-12 08:00:35
1030	2018-08-12 08:00:41
1030	2018-08-12 23:46:59
1030	2018-08-12 23:48:22
1030	2018-08-13 08:00:35
1030	2018-08-14 08:00:55
1030	2018-08-15 08:01:08
1030	2018-08-15 08:01:19
1030	2018-08-16 08:00:24
1030	2018-08-16 08:00:31
1030	2018-08-17 08:00:38
1030	2018-08-17 08:00:41
1030	2018-08-17 08:00:45
1030	2018-08-17 08:00:50
1030	2018-08-18 08:00:36
1030	2018-08-18 08:00:41
1030	2018-08-19 08:00:28
1030	2018-08-20 01:31:36
1030	2018-08-21 21:11:34
1030	2018-08-21 21:13:58
1030	2018-08-22 08:00:32
1030	2018-08-22 08:01:12
1030	2018-08-22 16:19:19
1030	2018-08-22 16:19:22
1030	2018-08-22 23:52:40
1030	2018-08-22 23:53:47
1030	2018-08-23 08:42:12
1030	2018-08-23 08:42:37
1030	2018-08-23 21:17:37
1030	2018-08-23 21:19:08
1030	2018-08-24 07:29:35
1030	2018-08-24 08:39:49
1030	2018-08-25 08:00:26
1030	2018-08-25 08:00:27
1030	2018-08-25 08:00:29
1030	2018-08-25 08:00:32
1030	2018-08-30 08:10:46
1030	2018-08-31 08:00:59
1030	2018-09-01 08:00:46
1030	2018-09-01 08:00:48
1030	2018-09-02 08:00:55
1030	2018-09-02 08:00:58
1030	2018-09-03 08:00:33
1030	2018-09-04 08:00:35
1030	2018-09-04 08:00:51
1030	2018-09-04 08:00:58
1030	2018-09-04 22:15:47
1030	2018-09-04 22:16:28
1030	2018-09-05 08:00:39
1030	2018-09-10 08:01:06
1030	2018-09-10 08:10:29
1030	2018-09-10 09:08:51
1030	2018-09-13 08:00:58
1030	2018-09-13 08:01:03
1047	2018-07-19 11:44:45
1047	2018-07-19 11:44:47
1047	2018-07-19 20:41:34
1047	2018-07-19 20:41:49
1047	2018-07-20 10:59:56
1047	2018-07-20 11:00:10
1047	2018-07-20 11:41:10
1047	2018-07-20 11:41:13
1047	2018-07-20 11:41:15
1047	2018-07-20 11:41:17
1047	2018-07-20 22:44:01
1047	2018-07-20 22:44:07
1047	2018-07-21 11:40:08
1047	2018-07-21 11:41:07
1047	2018-07-21 11:41:11
1047	2018-07-21 11:41:17
1047	2018-07-21 17:09:49
1047	2018-07-21 17:09:58
1047	2018-07-22 00:52:22
1047	2018-07-22 00:52:28
1047	2018-07-22 11:13:35
1047	2018-07-22 11:13:39
1047	2018-07-22 11:16:54
1047	2018-07-22 11:17:18
1047	2018-07-22 15:29:26
1047	2018-07-22 15:29:38
1047	2018-07-22 23:54:03
1047	2018-07-22 23:54:19
1047	2018-07-23 12:11:19
1047	2018-07-23 12:11:35
1047	2018-07-23 12:13:52
1047	2018-07-23 12:17:44
1047	2018-07-23 15:23:51
1047	2018-07-23 15:24:02
1047	2018-07-23 23:13:12
1047	2018-07-23 23:13:17
1047	2018-07-24 04:29:07
1047	2018-07-24 04:29:31
1047	2018-07-25 00:13:50
1047	2018-07-25 00:13:52
1047	2018-07-25 02:39:27
1047	2018-07-25 02:39:34
1047	2018-07-25 13:09:44
1047	2018-07-25 13:09:48
1047	2018-07-25 18:09:23
1047	2018-07-25 18:09:28
1047	2018-07-26 12:09:50
1047	2018-07-26 12:09:55
1047	2018-07-26 17:25:10
1047	2018-07-26 17:25:20
1047	2018-07-27 00:26:57
1047	2018-07-27 00:27:15
1047	2018-07-27 02:25:09
1047	2018-07-27 02:25:15
1047	2018-07-27 02:25:24
1047	2018-07-27 02:25:28
1047	2018-07-27 11:44:22
1047	2018-07-27 11:44:23
1047	2018-07-27 15:16:42
1047	2018-07-27 15:16:46
1047	2018-07-27 22:34:55
1047	2018-07-27 22:34:59
1047	2018-07-28 12:57:26
1047	2018-07-28 12:57:41
1047	2018-07-28 19:44:52
1047	2018-07-28 19:44:56
1047	2018-07-29 14:14:48
1047	2018-07-29 14:14:53
1047	2018-07-29 22:23:02
1047	2018-07-29 22:23:09
1047	2018-07-30 11:29:44
1047	2018-07-30 11:29:50
1047	2018-07-30 17:04:42
1047	2018-07-30 17:04:52
1047	2018-07-30 17:05:04
1047	2018-07-30 17:05:09
1047	2018-07-30 17:05:16
1047	2018-07-30 17:05:20
1047	2018-07-30 17:05:34
1047	2018-07-30 17:06:22
1047	2018-07-30 17:07:12
1047	2018-07-30 17:07:20
1047	2018-07-30 17:09:05
1047	2018-07-30 17:10:51
1047	2018-07-30 17:15:13
1047	2018-07-30 17:15:20
1047	2018-07-30 17:15:22
1047	2018-07-30 17:17:03
1047	2018-07-30 23:29:26
1047	2018-07-30 23:29:31
1047	2018-07-31 12:16:10
1047	2018-07-31 12:16:13
1047	2018-07-31 20:46:55
1047	2018-07-31 20:46:59
1047	2018-08-01 10:24:35
1047	2018-08-01 10:24:41
1047	2018-08-01 20:00:14
1047	2018-08-01 20:00:21
1047	2018-08-02 07:18:43
1047	2018-08-02 07:18:48
1047	2018-08-02 18:53:18
1047	2018-08-02 18:53:22
1047	2018-08-03 01:28:30
1047	2018-08-03 01:28:40
1047	2018-08-03 12:00:11
1047	2018-08-03 12:00:17
1047	2018-08-03 12:00:17
1047	2018-08-03 12:00:22
1047	2018-08-03 19:16:36
1047	2018-08-03 19:16:40
1047	2018-08-04 05:06:18
1047	2018-08-04 05:06:46
1047	2018-08-04 22:08:39
1047	2018-08-04 22:08:47
1047	2018-08-05 13:12:59
1047	2018-08-05 13:13:03
1047	2018-08-05 18:48:19
1047	2018-08-05 18:48:23
1047	2018-08-07 11:16:25
1047	2018-08-07 11:16:28
1047	2018-08-07 11:16:31
1047	2018-08-07 11:16:32
1047	2018-08-07 17:28:02
1047	2018-08-07 17:28:08
1047	2018-08-08 00:14:41
1047	2018-08-08 00:14:53
1047	2018-08-08 14:05:12
1047	2018-08-08 14:05:17
1047	2018-08-08 14:07:06
1047	2018-08-08 14:07:42
1047	2018-08-08 19:41:01
1047	2018-08-08 19:41:04
1047	2018-08-09 10:00:57
1047	2018-08-09 10:00:58
1047	2018-08-09 10:24:25
1047	2018-08-09 10:24:31
1047	2018-08-09 15:08:16
1047	2018-08-09 15:08:22
1047	2018-08-09 15:08:22
1047	2018-08-09 15:08:23
1047	2018-08-10 00:55:08
1047	2018-08-10 00:55:14
1047	2018-08-10 13:02:39
1047	2018-08-10 13:02:43
1047	2018-08-11 02:02:30
1047	2018-08-11 02:02:34
1047	2018-08-11 16:59:35
1047	2018-08-11 16:59:47
1047	2018-08-12 10:50:35
1047	2018-08-12 10:50:38
1047	2018-08-12 13:43:08
1047	2018-08-12 13:43:12
1047	2018-08-13 00:37:26
1047	2018-08-13 00:37:31
1047	2018-08-13 15:33:18
1047	2018-08-13 15:33:21
1047	2018-08-14 00:18:53
1047	2018-08-14 00:18:57
1047	2018-08-14 10:00:24
1047	2018-08-14 10:00:32
1047	2018-08-14 23:54:58
1047	2018-08-14 23:55:10
1047	2018-08-15 10:00:40
1047	2018-08-15 10:00:48
1047	2018-08-15 14:35:44
1047	2018-08-15 14:35:51
1047	2018-08-15 18:00:15
1047	2018-08-15 18:00:17
1047	2018-08-15 23:42:55
1047	2018-08-15 23:42:59
1047	2018-08-16 16:05:25
1047	2018-08-16 16:05:40
1047	2018-08-16 16:05:45
1047	2018-08-16 16:05:56
1047	2018-08-16 23:02:07
1047	2018-08-16 23:02:13
1047	2018-08-28 21:48:31
1047	2018-08-28 21:49:50
1047	2018-08-28 21:49:51
1047	2018-08-28 21:49:51
1047	2018-08-28 21:49:53
1047	2018-08-28 21:49:54
1064	2018-08-12 07:25:51
1064	2018-08-12 07:25:53
1064	2018-08-13 08:51:12
1064	2018-08-13 08:51:31
1064	2018-08-15 07:35:50
1064	2018-08-15 07:35:53
1064	2018-08-16 08:00:48
1064	2018-08-16 08:00:53
1064	2018-08-17 08:10:37
1064	2018-08-17 09:18:55
1064	2018-08-18 08:00:50
1064	2018-08-19 08:01:15
1064	2018-08-19 08:01:21
1064	2018-08-19 08:01:27
1064	2018-08-20 08:01:04
1064	2018-08-20 09:32:54
1064	2018-08-22 08:12:38
1064	2018-08-22 13:45:51
1064	2018-08-23 08:30:29
1064	2018-08-23 22:15:35
1064	2018-08-25 07:38:25
1064	2018-08-25 15:06:28
1064	2018-08-28 07:40:39
1064	2018-08-28 10:57:57
1064	2018-09-07 08:00:38
1064	2018-09-14 13:09:09
1064	2018-09-16 08:00:51
1064	2018-09-23 08:00:41
1064	2018-09-23 08:00:53
1064	2018-09-23 08:00:56
1064	2018-09-26 08:18:03
1064	2018-10-10 08:01:14
1064	2018-10-10 08:01:25
1064	2018-10-10 08:01:30
1064	2018-12-09 08:00:54
1064	2018-12-09 08:00:58
1064	2018-12-16 08:00:46
1064	2019-01-16 08:01:03
1080	2018-09-09 09:21:54
1080	2018-09-09 09:22:02
1080	2018-09-09 09:22:04
1080	2018-09-09 09:22:18
1080	2018-09-09 10:19:57
1080	2018-09-09 10:20:05
1080	2018-09-09 10:20:07
1080	2018-09-09 10:20:11
1080	2018-09-09 10:20:19
1080	2018-09-09 10:20:32
1080	2018-09-09 10:20:33
1080	2018-09-09 10:20:38
1080	2018-09-09 10:23:26
1080	2018-09-09 10:23:34
1080	2018-09-09 21:00:50
1080	2018-09-09 21:00:59
1080	2018-09-09 21:01:38
1080	2018-09-09 21:01:48
1080	2018-09-09 21:01:51
1080	2018-09-09 21:02:02
1080	2018-09-10 09:21:07
1080	2018-09-10 09:21:12
1080	2018-09-10 09:21:14
1080	2018-09-10 09:21:19
1080	2018-09-10 11:23:27
1080	2018-09-10 11:23:41
1080	2018-09-10 21:00:29
1080	2018-09-10 21:00:40
1080	2018-09-10 21:01:04
1080	2018-09-10 21:01:09
1080	2018-09-10 21:01:11
1080	2018-09-10 21:01:16
1080	2018-09-11 09:00:33
1080	2018-09-11 09:00:42
1080	2018-09-11 09:00:44
1080	2018-09-11 09:00:58
1080	2018-09-11 21:01:03
1080	2018-09-11 21:01:09
1080	2018-09-12 09:01:41
1080	2018-09-12 09:01:57
1080	2018-09-12 21:20:43
1080	2018-09-12 21:20:51
1080	2018-09-13 09:00:28
1080	2018-09-13 09:00:38
1080	2018-09-13 21:31:43
1080	2018-09-14 10:01:05
1080	2018-09-14 10:01:07
1080	2018-09-14 10:01:11
1080	2018-09-14 21:00:28
1080	2018-09-14 21:00:39
1080	2018-09-14 21:00:41
1080	2018-09-14 21:00:47
1080	2018-09-15 09:00:45
1080	2018-09-15 09:00:53
1080	2018-09-15 21:00:14
1080	2018-09-16 09:00:50
1080	2018-09-17 09:30:43
1080	2018-09-17 09:30:46
1080	2018-09-17 09:30:54
1080	2018-09-17 09:30:59
1080	2018-09-17 21:01:04
1080	2018-09-17 21:01:06
1080	2018-09-18 09:01:12
1080	2018-09-18 14:33:21
1080	2018-09-18 21:00:24
1080	2018-09-18 21:00:27
1080	2018-09-19 09:05:13
1080	2018-09-19 21:00:30
1080	2018-09-19 21:00:32
1080	2018-09-19 21:00:40
1080	2018-09-20 09:40:32
1080	2018-09-20 20:42:59
1080	2018-09-20 21:00:24
1080	2018-09-20 21:00:39
1080	2018-09-21 09:02:18
1080	2018-09-21 22:48:23
1080	2018-09-21 22:48:24
1080	2018-09-21 22:48:27
1080	2018-09-22 09:03:42
1080	2018-09-22 09:03:48
1080	2018-09-22 21:00:24
1080	2018-09-22 21:00:29
1080	2018-09-23 09:27:59
1080	2018-09-23 09:28:06
1080	2018-09-23 21:00:21
1080	2018-09-23 21:00:26
1080	2018-09-24 09:00:44
1080	2018-09-24 09:00:46
1080	2018-09-24 21:00:36
1080	2018-09-24 21:00:43
1080	2018-09-25 09:00:30
1080	2018-09-25 09:00:35
1080	2018-09-25 21:00:18
1080	2018-09-25 21:00:21
1080	2018-09-26 09:11:04
1080	2018-09-26 09:11:09
1080	2018-09-26 21:00:15
1080	2018-09-26 21:00:23
1080	2018-09-27 09:00:42
1080	2018-09-27 09:00:46
1080	2018-09-27 21:00:51
1080	2018-09-27 21:00:55
1080	2018-09-28 09:05:35
1080	2018-09-28 09:05:43
1080	2018-09-28 21:00:53
1080	2018-09-28 21:00:59
1080	2018-09-29 09:00:17
1080	2018-09-29 09:00:28
1080	2018-09-30 09:00:22
1080	2018-09-30 09:00:27
1080	2018-09-30 21:00:58
1080	2018-09-30 21:01:03
1080	2018-10-01 09:00:17
1080	2018-10-01 09:00:21
1080	2018-10-01 09:00:24
1080	2018-10-01 09:00:31
1080	2018-10-01 21:00:15
1080	2018-10-01 21:00:38
1080	2018-10-02 09:00:49
1080	2018-10-02 09:00:53
1080	2018-10-02 21:00:21
1080	2018-10-03 09:10:32
1080	2018-10-03 21:00:34
1080	2018-10-03 21:00:36
1080	2018-10-03 21:00:40
1080	2018-10-04 09:00:45
1080	2018-10-04 09:01:05
1080	2018-10-04 21:00:25
1080	2018-10-04 21:00:28
1080	2018-10-05 09:00:43
1080	2018-10-05 09:00:52
1080	2018-10-05 21:00:21
1080	2018-10-05 21:00:26
1080	2018-10-06 09:21:24
1080	2018-10-06 12:05:02
1080	2018-10-06 21:00:55
1080	2018-10-06 21:01:01
1080	2018-10-07 09:10:35
1080	2018-10-07 09:10:40
1080	2018-10-07 21:00:19
1080	2018-10-07 21:00:23
1080	2018-10-08 09:00:17
1080	2018-10-08 19:59:34
1080	2018-10-08 21:00:22
1080	2018-10-08 21:00:27
1080	2018-10-09 09:00:44
1080	2018-10-09 21:00:32
1080	2018-10-09 21:00:43
1080	2018-10-10 09:00:56
1080	2018-10-10 09:01:02
1080	2018-10-10 09:01:13
1080	2018-10-10 21:00:15
1080	2018-10-10 21:00:22
1080	2018-10-11 09:20:44
1080	2018-10-11 09:20:48
1080	2018-10-11 21:00:32
1080	2018-10-11 21:00:40
1080	2018-10-11 21:00:45
1080	2018-10-12 09:00:21
1080	2018-10-12 09:00:25
1080	2018-10-12 21:00:17
1080	2018-10-12 21:00:22
1080	2018-10-13 09:00:29
1080	2018-10-13 09:00:36
1080	2018-10-13 09:00:39
1080	2018-10-13 09:00:41
1080	2018-10-13 09:00:42
1080	2018-10-13 09:00:43
1080	2018-10-13 09:00:46
1080	2018-10-13 21:00:30
1080	2018-10-13 21:00:32
1080	2018-10-13 21:00:44
1080	2018-10-14 21:01:03
1080	2018-10-14 21:06:52
1080	2018-10-14 21:06:54
1080	2018-10-14 21:07:05
1080	2018-10-15 09:00:56
1080	2018-10-15 09:01:26
1080	2018-10-15 21:01:09
1080	2018-10-15 21:01:15
1080	2018-10-16 09:00:51
1080	2018-10-16 09:01:00
1080	2018-10-16 09:01:04
1080	2018-10-16 21:00:22
1080	2018-10-16 21:00:28
1080	2018-10-16 21:00:30
1080	2018-10-17 09:00:33
1080	2018-10-17 09:00:37
1080	2018-10-17 21:00:16
1080	2018-10-17 21:00:23
1080	2018-10-18 09:00:31
1080	2018-10-18 09:00:37
1080	2018-10-18 21:00:15
1080	2018-10-18 21:00:21
1080	2018-10-19 21:00:32
1080	2018-10-19 23:01:23
1080	2018-10-20 09:01:07
1080	2018-10-20 21:00:27
1080	2018-10-20 21:00:37
1080	2018-10-21 09:01:00
1080	2018-10-21 21:00:43
1080	2018-10-21 21:00:51
1080	2018-10-21 21:00:58
1080	2018-10-22 09:20:44
1080	2018-10-22 09:20:49
1080	2018-10-22 21:00:37
1080	2018-10-22 21:00:42
1080	2018-10-23 09:01:07
1080	2018-10-23 09:03:26
1080	2018-10-23 21:00:29
1080	2018-10-23 21:00:31
1080	2018-10-23 21:00:35
1080	2018-10-24 09:00:31
1080	2018-10-24 09:00:38
1080	2018-10-24 21:00:30
1080	2018-10-24 21:00:33
1080	2018-10-24 21:00:34
1080	2018-10-24 21:00:46
1080	2018-10-24 21:00:49
1080	2018-10-24 21:01:30
1080	2018-10-24 21:01:32
1080	2018-10-24 21:01:45
1080	2018-10-25 10:00:20
1080	2018-10-25 10:00:27
1080	2018-10-25 10:00:29
1080	2018-10-25 10:00:34
1080	2018-10-25 21:00:26
1080	2018-10-25 21:00:34
1080	2018-10-26 09:00:56
1080	2018-10-26 09:01:01
1080	2018-10-27 09:00:33
1080	2018-10-27 09:00:37
1080	2018-10-29 09:00:36
1080	2018-10-29 09:00:41
1080	2018-10-29 21:00:25
1080	2018-10-29 21:00:29
1080	2018-10-30 09:00:41
1080	2018-10-30 21:00:19
1080	2018-10-30 21:00:31
1080	2018-10-31 09:02:13
1080	2018-10-31 09:02:23
1080	2018-10-31 09:02:35
1080	2018-10-31 21:00:22
1080	2018-10-31 21:00:27
1080	2018-10-31 21:00:29
1080	2018-10-31 21:00:44
1080	2018-11-02 12:59:42
1080	2018-11-02 12:59:46
1080	2018-11-02 21:00:16
1080	2018-11-02 21:00:21
1080	2018-11-03 09:10:28
1080	2018-11-03 09:10:33
1080	2018-11-04 08:01:12
1080	2018-11-04 08:02:10
1080	2018-11-04 21:17:24
1080	2018-11-04 21:17:29
1080	2018-11-04 21:17:32
1080	2018-11-04 21:17:35
1080	2018-11-05 09:41:46
1080	2018-11-05 09:41:58
1080	2018-11-05 21:00:25
1080	2018-11-05 21:00:30
1080	2018-11-06 09:00:24
1080	2018-11-06 09:00:28
1080	2018-11-06 21:00:29
1080	2018-11-06 21:00:34
1080	2018-11-07 09:00:27
1080	2018-11-07 09:00:34
1080	2018-11-07 21:00:26
1080	2018-11-07 21:00:40
1080	2018-11-08 09:10:17
1080	2018-11-08 09:11:30
1080	2018-11-08 21:00:34
1080	2018-11-08 21:00:43
1080	2018-11-09 09:00:29
1080	2018-11-09 09:00:33
1080	2018-11-09 21:00:19
1080	2018-11-09 21:00:25
1080	2018-11-10 09:00:24
1080	2018-11-10 09:00:31
1080	2018-11-10 21:10:24
1080	2018-11-10 21:10:28
1080	2018-11-11 09:01:12
1080	2018-11-11 09:01:23
1080	2018-11-11 21:10:20
1080	2018-11-11 21:10:23
1080	2018-11-11 21:10:25
1080	2018-11-11 21:10:29
1080	2018-11-12 09:20:17
1080	2018-11-12 09:20:25
1080	2018-11-13 09:50:41
1080	2018-11-14 21:00:30
1080	2018-11-14 21:00:51
1080	2018-11-15 09:00:32
1080	2018-11-15 09:00:37
1080	2018-11-15 21:10:22
1080	2018-11-15 21:10:26
1080	2018-11-16 09:40:45
1080	2018-11-17 21:00:39
1080	2018-11-17 21:00:41
1080	2018-11-24 09:40:42
1080	2018-11-24 09:41:38
1080	2018-11-24 09:41:45
1080	2018-11-24 09:41:49
1080	2018-11-25 21:00:31
1080	2018-11-25 21:00:36
1080	2018-11-27 09:11:08
1080	2018-11-27 09:11:14
1080	2018-11-27 21:00:37
1080	2018-11-27 21:00:49
1080	2018-11-27 21:00:56
1080	2018-11-27 21:01:01
1080	2018-11-29 09:00:35
1080	2018-11-29 09:00:44
1080	2018-11-29 09:00:46
1080	2018-11-29 09:00:54
1080	2018-11-29 21:00:34
1080	2018-11-29 21:00:43
1080	2018-11-29 21:00:46
1080	2018-11-29 21:00:58
1080	2018-11-29 21:01:00
1080	2018-11-29 21:01:04
1080	2018-12-01 09:00:30
1080	2018-12-02 11:28:54
1080	2018-12-02 11:29:03
1080	2018-12-02 11:29:05
1080	2018-12-02 11:29:07
1080	2018-12-02 11:29:09
1080	2018-12-03 09:20:47
1080	2018-12-03 09:20:52
1080	2018-12-05 09:11:08
1080	2018-12-11 21:11:07
1080	2018-12-11 21:11:09
1080	2018-12-11 21:11:14
1080	2018-12-16 09:31:23
1080	2018-12-16 09:31:28
1080	2018-12-16 09:31:30
1080	2018-12-16 09:31:33
1080	2018-12-17 21:00:44
1080	2018-12-17 21:01:00
1080	2018-12-17 21:01:02
1080	2018-12-17 21:01:06
1080	2018-12-17 21:01:08
1080	2018-12-24 10:15:25
1080	2018-12-24 10:15:29
1080	2019-01-23 21:01:04
1080	2019-01-23 21:01:09
1080	2019-01-23 21:01:10
1100	2018-09-19 10:00:33
1100	2018-09-19 10:15:29
1100	2018-09-19 22:05:41
1100	2018-09-19 22:05:50
1100	2018-09-20 12:29:31
1100	2018-09-20 12:29:37
1100	2018-09-21 17:08:49
1100	2018-09-21 17:08:58
1100	2018-09-22 10:00:46
1100	2018-09-22 10:00:56
1100	2018-09-22 10:57:37
1100	2018-09-22 10:57:44
1100	2018-09-23 10:00:22
1100	2018-09-23 10:00:24
1100	2018-09-23 17:43:32
1100	2018-09-23 17:43:32
1100	2018-09-23 17:43:43
1100	2018-09-24 10:01:11
1100	2018-09-24 10:01:12
1100	2018-09-24 10:01:12
1100	2018-09-24 10:01:13
1100	2018-09-24 10:01:13
1100	2018-09-24 22:14:42
1100	2018-09-25 10:00:33
1100	2018-09-25 10:00:39
1100	2018-09-28 14:14:48
1100	2018-09-28 14:14:57
1100	2018-09-29 10:00:19
1100	2018-09-30 17:38:55
1100	2018-09-30 17:39:19
1100	2018-09-30 17:52:20
1100	2018-09-30 17:52:25
1100	2018-10-01 10:55:30
1100	2018-10-01 10:55:52
1100	2018-10-02 10:00:52
1100	2018-10-02 19:03:26
1100	2018-10-02 19:03:32
1100	2018-10-03 10:00:40
1100	2018-10-03 10:01:00
1100	2018-10-03 10:32:20
1100	2018-10-03 10:32:35
1100	2018-10-05 18:08:26
1100	2018-10-05 18:08:33
1100	2018-10-05 18:08:34
1100	2018-10-05 18:08:34
1100	2018-10-06 10:00:33
1100	2018-10-06 10:00:43
1100	2018-10-07 06:37:55
1100	2018-10-07 06:38:56
1100	2018-10-07 10:58:42
1100	2018-10-07 11:14:44
1100	2018-10-08 11:13:56
1100	2018-10-08 11:13:59
1100	2018-10-08 11:50:08
1100	2018-10-08 11:50:52
1100	2018-10-09 12:20:05
1100	2018-10-09 12:20:12
1100	2018-10-10 11:39:02
1100	2018-10-10 11:39:11
1100	2018-10-10 12:31:51
1100	2018-10-10 12:31:56
1100	2018-10-11 08:48:57
1100	2018-10-11 08:49:01
1100	2018-10-11 11:35:01
1100	2018-10-11 11:35:08
1100	2018-10-12 12:11:57
1100	2018-10-12 12:12:09
1100	2018-10-12 12:52:48
1100	2018-10-12 12:52:57
1100	2018-10-12 12:52:57
1100	2018-10-13 11:30:38
1100	2018-10-13 11:30:53
1100	2018-10-13 11:30:54
1100	2018-10-13 11:30:54
1100	2018-10-13 11:30:56
1100	2018-10-13 11:31:04
1100	2018-10-15 11:31:07
1100	2018-10-15 11:31:13
1100	2018-10-15 13:52:34
1100	2018-10-15 13:52:44
1100	2018-10-15 23:31:10
1100	2018-10-15 23:31:22
1100	2018-10-16 12:39:12
1100	2018-10-17 16:46:25
1100	2018-10-19 11:31:28
1100	2018-10-19 11:31:44
1100	2018-10-21 12:05:11
1100	2018-10-21 12:05:17
1100	2018-10-21 12:05:17
1100	2018-10-21 12:05:18
1100	2018-10-21 21:18:14
1100	2018-10-21 21:18:23
1100	2018-10-22 10:34:26
1100	2018-10-22 10:34:39
1100	2018-10-23 11:40:14
1100	2018-10-23 11:40:29
1100	2018-10-23 20:52:38
1100	2018-10-23 20:53:00
1100	2018-10-24 19:18:07
1100	2018-10-24 19:18:32
1100	2018-10-24 19:18:47
1100	2018-10-24 19:19:02
1100	2018-10-26 11:33:42
1100	2018-10-26 11:33:48
1100	2018-10-31 23:11:05
1100	2018-10-31 23:11:18
1100	2018-11-01 10:19:30
1100	2018-11-01 10:19:39
1100	2018-11-01 10:19:49
1100	2018-11-01 10:19:55
1100	2018-11-04 01:22:43
1100	2018-11-04 01:22:51
1100	2018-11-05 10:30:26
1100	2018-11-05 10:30:30
1100	2018-11-05 10:39:42
1100	2018-11-05 10:39:48
1100	2018-11-07 11:59:35
1100	2018-11-07 11:59:52
1100	2018-11-07 11:59:54
1100	2018-11-07 11:59:59
1100	2018-11-09 21:17:41
1100	2018-11-09 21:17:49
1100	2018-11-12 11:40:57
1100	2018-11-12 11:41:26
1100	2018-11-12 11:41:29
1100	2018-11-12 11:41:36
1100	2018-11-13 11:30:40
1100	2018-11-13 11:30:45
1100	2018-11-13 11:30:51
1100	2018-11-13 11:30:55
1100	2018-11-16 14:50:13
1100	2018-11-16 14:50:19
1100	2018-11-16 14:50:23
1100	2018-11-16 14:50:28
1100	2018-11-17 22:10:29
1100	2018-11-17 22:10:33
1100	2018-11-18 21:10:38
1100	2018-11-18 21:10:56
1100	2018-11-20 08:38:37
1100	2018-11-20 08:38:45
1100	2018-11-20 08:55:39
1100	2018-11-20 08:55:42
1100	2018-11-20 08:55:49
1100	2018-11-20 08:57:13
1100	2018-11-20 08:57:17
1100	2018-11-20 08:57:27
1100	2018-11-22 11:31:09
1100	2018-11-22 11:31:17
1100	2018-11-24 11:30:46
1100	2018-11-24 11:30:51
1100	2018-11-25 21:47:30
1100	2018-11-25 21:47:35
1100	2018-11-27 12:19:38
1100	2018-11-27 12:19:54
1100	2018-11-29 11:30:50
1100	2018-11-29 11:30:55
1100	2018-11-29 11:38:01
1100	2018-11-29 11:38:04
1100	2018-11-30 12:33:47
1100	2018-11-30 12:33:53
1100	2018-12-05 11:30:19
1100	2018-12-05 11:30:22
1100	2018-12-05 11:30:43
1100	2018-12-05 11:30:46
1100	2018-12-05 12:46:21
1100	2018-12-06 17:04:38
1100	2018-12-08 11:30:52
1100	2018-12-08 11:31:00
1100	2018-12-10 18:40:38
1100	2018-12-10 18:40:46
1100	2018-12-11 08:25:41
1100	2018-12-11 08:25:48
1100	2018-12-11 08:59:09
1100	2018-12-11 08:59:13
1104	2018-09-24 07:00:59
1104	2018-09-24 07:01:00
1104	2018-09-24 07:01:00
1104	2018-09-24 07:41:31
1104	2018-09-24 07:41:31
1114	2018-10-13 09:02:45
1114	2018-10-13 09:07:25
1114	2018-10-13 09:07:28
1114	2018-10-13 09:07:33
1114	2018-10-13 09:21:11
1114	2018-10-13 09:21:26
1114	2018-10-13 10:31:01
1114	2018-10-13 10:31:06
1114	2018-10-13 11:27:02
1114	2018-10-13 11:27:09
1114	2018-10-13 11:44:23
1114	2018-10-13 11:47:32
1114	2018-10-13 16:03:49
1114	2018-10-13 16:06:53
1114	2018-10-13 16:06:56
1114	2018-10-13 16:07:00
1114	2018-10-13 19:24:20
1114	2018-10-13 19:24:39
1114	2018-10-13 20:22:19
1114	2018-10-13 20:22:28
1114	2018-10-14 09:53:13
1114	2018-10-14 09:53:29
1114	2018-10-14 10:18:55
1114	2018-10-14 10:19:20
1114	2018-10-14 18:30:37
1114	2018-10-14 18:30:43
1114	2018-10-15 08:30:16
1114	2018-10-15 08:40:10
1114	2018-10-15 09:13:15
1114	2018-10-15 09:14:01
1114	2018-10-15 16:15:23
1114	2018-10-15 16:15:27
1114	2018-10-16 08:00:40
1114	2018-10-16 08:00:50
1114	2018-10-16 08:01:21
1114	2018-10-16 08:06:38
1114	2018-10-16 10:50:46
1114	2018-10-16 10:51:16
1114	2018-10-16 16:33:33
1114	2018-10-16 16:36:24
1114	2018-10-16 16:36:32
1114	2018-10-16 16:36:43
1114	2018-10-16 19:32:08
1114	2018-10-16 19:32:38
1114	2018-10-17 09:51:48
1114	2018-10-17 09:56:16
1114	2018-10-17 11:45:34
1114	2018-10-17 11:45:49
1114	2018-10-17 16:56:18
1114	2018-10-17 17:02:29
1114	2018-10-17 17:03:06
1114	2018-10-17 17:03:39
1114	2018-10-17 19:04:46
1114	2018-10-17 19:04:51
1114	2018-10-17 19:16:06
1114	2018-10-17 19:16:21
1114	2018-10-18 08:02:40
1114	2018-10-18 08:06:20
1114	2018-10-18 08:58:05
1114	2018-10-18 08:58:18
1114	2018-10-19 08:43:25
1114	2018-10-19 08:46:29
1114	2018-10-19 09:18:12
1114	2018-10-19 09:18:37
1114	2018-10-19 18:40:40
1114	2018-10-20 09:41:02
1114	2018-10-20 09:59:12
1114	2018-10-20 10:03:19
1114	2018-10-20 10:37:09
1114	2018-10-20 10:37:26
1114	2018-10-20 18:31:09
1114	2018-10-20 18:33:52
1114	2018-10-20 19:24:26
1114	2018-10-20 19:26:11
1114	2018-10-21 09:00:34
1114	2018-10-21 09:00:36
1114	2018-10-21 10:24:13
1114	2018-10-21 10:28:34
1114	2018-10-21 11:53:33
1114	2018-10-21 11:53:49
1114	2018-10-21 17:16:12
1114	2018-10-21 17:19:10
1114	2018-10-21 19:42:09
1114	2018-10-21 19:42:51
1114	2018-10-22 08:28:25
1114	2018-10-22 08:32:22
1114	2018-10-22 09:08:23
1114	2018-10-22 09:08:41
1114	2018-10-22 09:08:41
1114	2018-10-22 18:30:09
1114	2018-10-22 18:30:13
1114	2018-10-23 07:44:42
1114	2018-10-23 07:49:59
1114	2018-10-23 10:04:07
1114	2018-10-23 10:04:22
1114	2018-10-23 19:11:16
1114	2018-10-23 19:11:19
1114	2018-10-24 08:47:30
1114	2018-10-24 08:52:43
1114	2018-10-24 09:21:26
1114	2018-10-24 09:21:29
1114	2018-10-24 18:30:39
1114	2018-10-24 18:30:42
1114	2018-10-25 08:45:27
1114	2018-10-25 08:49:49
1114	2018-10-25 09:36:27
1114	2018-10-25 09:36:43
1114	2018-10-25 18:14:15
1114	2018-10-25 18:14:18
1114	2018-10-25 18:49:44
1114	2018-10-25 18:56:21
1114	2018-10-26 09:16:53
1114	2018-10-26 09:20:20
1114	2018-10-26 10:40:18
1114	2018-10-26 10:40:38
1114	2018-10-26 22:02:28
1114	2018-10-26 22:14:10
1114	2018-10-27 09:00:21
1114	2018-10-27 09:00:27
1114	2018-10-27 11:33:28
1114	2018-10-27 11:37:29
1114	2018-10-27 12:47:26
1114	2018-10-27 12:47:47
1114	2018-10-27 18:40:40
1114	2018-10-27 19:09:42
1114	2018-10-28 09:00:20
1114	2018-10-28 09:00:26
1114	2018-10-28 09:22:44
1114	2018-10-28 09:27:42
1114	2018-10-28 12:03:25
1114	2018-10-28 12:03:54
1114	2018-10-28 17:43:00
1114	2018-10-28 17:50:43
1114	2018-10-28 18:38:29
1114	2018-10-28 18:38:44
1114	2018-10-29 08:37:59
1114	2018-10-29 08:38:04
1114	2018-10-29 18:16:17
1114	2018-10-29 18:16:19
1114	2018-10-30 09:42:08
1114	2018-10-30 09:42:15
1114	2018-10-30 11:11:13
1114	2018-10-30 11:11:17
1114	2018-10-31 08:35:20
1114	2018-10-31 08:35:23
1114	2018-10-31 18:05:02
1114	2018-10-31 18:05:07
1114	2018-10-31 18:56:18
1114	2018-10-31 19:10:19
1114	2018-11-01 09:00:16
1114	2018-11-01 09:00:21
1114	2018-11-01 09:05:29
1114	2018-11-01 09:10:16
1114	2018-11-01 09:50:36
1114	2018-11-01 09:51:17
1114	2018-11-01 18:32:10
1114	2018-11-01 18:32:14
1114	2018-11-02 08:29:36
1114	2018-11-02 08:29:38
1114	2018-11-02 16:34:16
1114	2018-11-02 16:34:20
1114	2018-11-02 18:55:15
1114	2018-11-02 19:03:31
1114	2018-11-03 16:55:27
1114	2018-11-03 16:55:31
1114	2018-11-04 08:00:14
1114	2018-11-04 08:00:17
1114	2018-11-04 08:55:58
1114	2018-11-04 09:03:11
1114	2018-11-04 15:06:57
1114	2018-11-04 15:07:20
1114	2018-11-05 09:01:09
1114	2018-11-05 09:01:12
1114	2018-11-05 09:20:29
1114	2018-11-05 09:26:38
1114	2018-11-05 10:45:53
1114	2018-11-05 10:46:06
1114	2018-11-05 17:50:40
1114	2018-11-05 17:50:43
1114	2018-11-05 19:24:54
1114	2018-11-05 19:27:49
1114	2018-11-05 19:37:24
1114	2018-11-05 19:37:28
1114	2018-11-05 19:55:43
1114	2018-11-06 09:00:21
1114	2018-11-06 09:00:24
1114	2018-11-06 18:30:11
1114	2018-11-06 18:30:17
1114	2018-11-06 19:48:18
1114	2018-11-06 19:48:22
1114	2018-11-07 08:52:46
1114	2018-11-07 08:52:50
1114	2018-11-07 16:21:40
1114	2018-11-07 16:21:44
1114	2018-11-07 18:12:32
1114	2018-11-07 18:25:45
1114	2018-11-08 08:42:43
1114	2018-11-08 08:42:49
1114	2018-11-08 16:54:28
1114	2018-11-08 16:54:33
1114	2018-11-08 19:21:21
1114	2018-11-08 19:34:07
1114	2018-11-09 09:00:49
1114	2018-11-09 09:00:51
1114	2018-11-09 18:30:20
1114	2018-11-09 18:30:24
1114	2018-11-10 09:20:46
1114	2018-11-10 09:20:48
1114	2018-11-10 11:04:03
1114	2018-11-10 11:10:03
1114	2018-11-10 11:54:08
1114	2018-11-10 11:54:27
1114	2018-11-10 18:30:46
1114	2018-11-10 18:30:51
1114	2018-11-10 21:03:53
1114	2018-11-10 21:11:43
1114	2018-11-11 09:01:07
1114	2018-11-11 09:01:12
1114	2018-11-11 10:06:51
1114	2018-11-11 10:19:40
1114	2018-11-11 12:14:31
1114	2018-11-11 12:14:46
1114	2018-11-11 18:30:55
1114	2018-11-11 18:31:08
1114	2018-11-12 09:00:25
1114	2018-11-12 09:00:30
1114	2018-11-12 17:58:43
1114	2018-11-12 17:58:52
1114	2018-11-13 09:00:21
1114	2018-11-13 09:00:26
1114	2018-11-13 09:15:45
1114	2018-11-13 09:22:03
1114	2018-11-13 10:04:29
1114	2018-11-13 10:04:56
1114	2018-11-13 19:13:38
1114	2018-11-13 19:13:44
1114	2018-11-13 19:15:28
1114	2018-11-13 19:23:04
1114	2018-11-13 19:35:38
1114	2018-11-13 19:36:02
1114	2018-11-14 09:00:42
1114	2018-11-14 09:00:47
1114	2018-11-14 11:11:27
1114	2018-11-14 11:18:18
1114	2018-11-14 12:15:15
1114	2018-11-14 12:15:32
1114	2018-11-14 18:30:43
1114	2018-11-14 18:30:46
1114	2018-11-15 08:22:24
1114	2018-11-15 08:22:30
1114	2018-11-15 19:02:29
1114	2018-11-15 19:02:35
1114	2018-11-16 09:20:55
1114	2018-11-16 09:21:02
1114	2018-11-16 18:30:48
1114	2018-11-16 18:30:53
1114	2018-11-16 23:12:22
1114	2018-11-16 23:19:10
1114	2018-11-17 09:00:33
1114	2018-11-17 09:00:35
1114	2018-11-17 11:45:11
1114	2018-11-17 13:51:09
1114	2018-11-17 13:51:27
1114	2018-11-17 18:26:28
1114	2018-11-17 18:31:32
1114	2018-11-17 19:06:14
1114	2018-11-17 19:06:39
1114	2018-11-18 09:00:23
1114	2018-11-18 09:00:25
1114	2018-11-18 16:14:40
1114	2018-11-18 16:14:42
1114	2018-11-19 09:00:26
1114	2018-11-19 09:00:29
1114	2018-11-19 18:13:05
1114	2018-11-19 18:36:40
1114	2018-11-20 09:07:57
1114	2018-11-20 09:12:02
1114	2018-11-20 10:22:23
1114	2018-11-20 10:22:43
1114	2018-11-20 10:22:48
1114	2018-11-20 10:22:57
1114	2018-11-20 18:31:21
1114	2018-11-20 18:57:26
1114	2018-11-21 08:49:18
1114	2018-11-21 08:49:23
1114	2018-11-21 09:32:30
1114	2018-11-21 09:38:20
1114	2018-11-21 10:31:46
1114	2018-11-21 10:31:58
1114	2018-11-22 09:18:27
1114	2018-11-22 09:18:32
1114	2018-11-23 19:24:24
1114	2018-11-23 19:24:26
1114	2018-11-24 09:00:50
1114	2018-11-24 09:00:57
1114	2018-11-24 12:53:04
1114	2018-11-24 12:59:13
1114	2018-11-24 13:45:44
1114	2018-11-24 13:46:01
1114	2018-11-25 12:26:34
1114	2018-11-25 18:40:18
1114	2018-11-25 18:40:21
1114	2018-11-26 09:00:21
1114	2018-11-26 10:05:18
1114	2018-11-26 17:35:35
1114	2018-11-26 17:35:43
1114	2018-11-27 09:00:17
1114	2018-11-27 09:00:19
1114	2018-11-27 09:25:17
1114	2018-11-27 09:31:03
1114	2018-11-27 13:26:33
1114	2018-11-27 13:26:57
1114	2018-11-27 18:44:26
1114	2018-11-27 18:44:28
1114	2018-11-28 09:41:41
1114	2018-11-28 09:41:46
1114	2018-11-28 18:30:45
1114	2018-11-28 18:30:50
1114	2018-11-29 09:00:31
1114	2018-11-29 09:00:36
1114	2018-11-29 17:13:09
1114	2018-11-29 17:17:54
1114	2018-11-29 17:41:32
1114	2018-11-29 17:43:37
1114	2018-11-30 09:00:21
1114	2018-11-30 09:00:23
1114	2018-11-30 16:54:43
1114	2018-11-30 16:54:49
1114	2018-11-30 20:03:26
1114	2018-11-30 20:06:38
1114	2018-11-30 20:27:26
1114	2018-11-30 20:27:40
1114	2018-12-01 18:12:37
1114	2018-12-01 18:12:44
1114	2018-12-02 09:00:24
1114	2018-12-02 09:00:39
1114	2018-12-02 18:22:40
1114	2018-12-02 18:22:48
1114	2018-12-02 18:22:51
1114	2018-12-02 18:23:01
1114	2018-12-02 18:30:18
1114	2018-12-02 18:30:25
1114	2018-12-03 09:00:19
1114	2018-12-03 09:00:24
1114	2018-12-03 18:00:58
1114	2018-12-03 18:01:06
1114	2018-12-03 19:05:09
1114	2018-12-03 19:08:36
1114	2018-12-03 20:17:03
1114	2018-12-03 20:18:34
1114	2018-12-04 09:00:29
1114	2018-12-04 09:00:34
1114	2018-12-04 17:53:19
1114	2018-12-04 17:53:24
1114	2018-12-04 19:23:39
1114	2018-12-04 19:29:57
1114	2018-12-04 19:38:06
1114	2018-12-04 19:42:25
1114	2018-12-05 09:04:19
1114	2018-12-05 09:04:23
1114	2018-12-05 11:36:09
1114	2018-12-05 11:45:52
1114	2018-12-05 12:47:28
1114	2018-12-05 12:47:44
1114	2018-12-05 18:29:02
1114	2018-12-05 18:36:10
1114	2018-12-06 09:00:19
1114	2018-12-06 09:00:24
1114	2018-12-06 12:54:14
1114	2018-12-06 18:50:10
1114	2018-12-06 18:50:14
1114	2018-12-07 09:00:34
1114	2018-12-07 09:00:37
1114	2018-12-07 17:14:06
1114	2018-12-07 17:14:10
1114	2018-12-08 09:00:16
1114	2018-12-08 09:00:21
1114	2018-12-08 11:53:13
1114	2018-12-08 11:59:35
1114	2018-12-08 13:15:41
1114	2018-12-08 13:16:01
1114	2018-12-08 18:31:24
1114	2018-12-08 18:31:28
1114	2018-12-09 09:40:34
1114	2018-12-09 09:40:37
1114	2018-12-09 10:36:36
1114	2018-12-09 10:42:17
1114	2018-12-09 18:30:40
1114	2018-12-09 18:30:43
1114	2018-12-10 08:44:05
1114	2018-12-10 08:44:09
1114	2018-12-10 11:39:43
1114	2018-12-10 11:39:59
1114	2018-12-10 18:35:32
1114	2018-12-10 18:35:37
1114	2018-12-11 12:47:01
1114	2018-12-11 12:47:08
1114	2018-12-11 18:30:30
1114	2018-12-11 18:30:35
1114	2018-12-12 09:01:25
1114	2018-12-12 09:01:30
1114	2018-12-12 11:54:06
1114	2018-12-12 11:58:30
1114	2018-12-12 13:02:53
1114	2018-12-12 18:31:50
1114	2018-12-12 18:31:53
1114	2018-12-13 09:38:57
1114	2018-12-13 09:39:01
1114	2018-12-13 18:30:25
1114	2018-12-13 18:30:32
1114	2018-12-14 09:50:30
1114	2018-12-14 09:50:35
1114	2018-12-14 19:52:03
1114	2018-12-14 20:01:43
1114	2018-12-15 09:40:30
1114	2018-12-15 09:40:34
1114	2018-12-15 20:59:50
1114	2018-12-15 20:59:55
1114	2018-12-16 09:00:17
1114	2018-12-16 09:00:23
1114	2018-12-16 17:05:02
1114	2018-12-16 17:05:06
1114	2018-12-16 18:44:25
1114	2018-12-16 19:38:38
1114	2018-12-17 09:00:22
1114	2018-12-17 09:00:27
1114	2018-12-17 16:58:57
1114	2018-12-17 16:59:02
1114	2018-12-17 17:16:31
1114	2018-12-17 17:30:16
1114	2018-12-18 08:51:18
1114	2018-12-18 08:51:20
1114	2018-12-18 17:15:04
1114	2018-12-18 17:15:11
1114	2018-12-18 18:30:21
1114	2018-12-18 18:30:31
1114	2018-12-18 18:30:32
1114	2018-12-18 18:30:35
1114	2018-12-19 18:30:28
1114	2018-12-19 18:30:35
1114	2018-12-20 09:00:25
1114	2018-12-20 09:00:30
1114	2018-12-20 18:13:37
1114	2018-12-20 18:13:45
1114	2018-12-20 18:47:02
1114	2018-12-20 18:53:35
1114	2018-12-21 09:00:26
1114	2018-12-21 09:00:34
1114	2018-12-21 09:32:08
1114	2018-12-21 09:38:24
1114	2018-12-21 12:36:40
1114	2018-12-21 12:36:56
1114	2018-12-23 13:33:38
1114	2018-12-23 13:46:47
1114	2018-12-23 18:30:15
1114	2018-12-23 18:30:20
1114	2018-12-23 18:52:26
1114	2018-12-23 18:58:33
1114	2018-12-24 09:00:20
1114	2018-12-24 09:00:27
1114	2018-12-26 09:05:26
1114	2018-12-26 09:05:36
1114	2018-12-26 18:40:20
1114	2018-12-26 18:40:25
1114	2018-12-27 09:00:31
1114	2018-12-27 09:00:37
1114	2018-12-27 18:30:15
1114	2018-12-27 18:30:20
1114	2018-12-27 22:22:17
1114	2018-12-27 22:22:23
1114	2018-12-28 00:29:28
1114	2018-12-28 00:29:48
1114	2018-12-28 03:36:06
1114	2018-12-28 03:36:21
1114	2018-12-28 03:36:27
1114	2018-12-28 03:36:39
1114	2018-12-28 17:40:23
1114	2018-12-28 17:40:27
1114	2018-12-28 18:28:46
1114	2018-12-28 18:29:13
1114	2018-12-28 20:06:36
1114	2018-12-28 20:07:07
1114	2018-12-28 21:04:49
1114	2018-12-28 21:05:41
1114	2018-12-28 22:28:25
1114	2018-12-28 22:29:26
1114	2018-12-29 09:00:16
1114	2018-12-29 09:00:21
1114	2018-12-29 12:34:35
1114	2018-12-29 12:34:39
1114	2018-12-29 14:07:54
1114	2018-12-29 14:08:00
1114	2018-12-29 14:36:05
1114	2018-12-29 14:40:38
1114	2018-12-29 16:16:55
1114	2018-12-29 16:17:25
1114	2018-12-29 22:50:40
1114	2018-12-29 22:51:18
1114	2018-12-30 17:20:37
1114	2018-12-30 17:20:51
1114	2018-12-30 17:21:57
1114	2018-12-30 17:22:04
1114	2018-12-30 19:22:38
1114	2018-12-30 19:23:15
1114	2018-12-30 20:28:41
1114	2018-12-30 20:29:14
1114	2018-12-31 09:00:20
1114	2018-12-31 09:00:22
1114	2018-12-31 10:52:07
1114	2018-12-31 10:53:16
1114	2018-12-31 13:09:54
1114	2018-12-31 18:30:20
1114	2018-12-31 18:30:24
1114	2018-12-31 18:30:43
1114	2019-01-01 09:00:22
1114	2019-01-01 09:00:26
1114	2019-01-01 19:38:33
1114	2019-01-01 19:38:36
1114	2019-01-02 09:00:24
1114	2019-01-02 09:00:29
1114	2019-01-02 10:01:03
1114	2019-01-02 10:01:19
1114	2019-01-02 12:25:17
1114	2019-01-02 12:26:00
1114	2019-01-02 14:37:41
1114	2019-01-02 14:38:04
1114	2019-01-02 14:44:20
1114	2019-01-02 14:44:39
1114	2019-01-02 16:34:59
1114	2019-01-02 16:35:04
1114	2019-01-02 21:17:06
1114	2019-01-02 21:17:41
1114	2019-01-03 09:00:18
1114	2019-01-03 09:00:22
1114	2019-01-03 09:55:48
1114	2019-01-03 09:55:58
1114	2019-01-03 18:30:19
1114	2019-01-03 18:30:23
1114	2019-01-04 09:00:16
1114	2019-01-04 09:00:19
1114	2019-01-04 17:24:51
1114	2019-01-04 17:25:08
1114	2019-01-04 18:14:25
1114	2019-01-04 18:14:46
1114	2019-01-05 09:00:20
1114	2019-01-05 09:00:22
1114	2019-01-05 15:50:35
1114	2019-01-05 15:50:40
1114	2019-01-07 19:20:40
1114	2019-01-07 19:20:48
1114	2019-01-07 19:44:53
1114	2019-01-07 19:45:20
1114	2019-01-07 19:50:12
1114	2019-01-07 19:50:17
1114	2019-01-07 19:50:27
1114	2019-01-07 19:50:29
1114	2019-01-08 09:00:23
1114	2019-01-08 09:00:31
1114	2019-01-08 19:02:07
1114	2019-01-08 19:02:11
1114	2019-01-09 09:20:24
1114	2019-01-09 09:20:28
1114	2019-01-09 18:30:35
1114	2019-01-09 18:30:38
1114	2019-01-09 18:58:22
1114	2019-01-09 19:03:53
1114	2019-01-09 19:09:51
1114	2019-01-09 19:10:12
1114	2019-01-10 09:10:38
1114	2019-01-10 09:10:42
1114	2019-01-10 12:09:10
1114	2019-01-10 12:24:02
1114	2019-01-10 12:30:44
1114	2019-01-10 12:31:14
1114	2019-01-10 19:00:19
1114	2019-01-10 19:42:12
1114	2019-01-11 09:00:33
1114	2019-01-11 12:18:42
1114	2019-01-11 18:38:11
1114	2019-01-11 18:39:25
1114	2019-01-11 18:40:34
1114	2019-01-11 18:44:34
1114	2019-01-12 09:00:22
1114	2019-01-12 09:00:25
1114	2019-01-12 12:25:43
1114	2019-01-12 12:30:43
1114	2019-01-12 12:42:06
1114	2019-01-12 12:42:42
[truncated: 10,504 more rows]
